# Supplementary material for: Prognostic value analysis of cholesterol and cholesterol homeostasis related genes in breast cancer by Mendelian randomization and multi-omics machine learning
Source: Front Oncol. 2023 Nov 7;13:1246880. doi: 10.3389/fonc.2023.1246880 (PMC10661325; doi:10.3389/fonc.2023.1246880)
Supplement: Supplementary file 1 [file DataSheet_1.zip]

Archive with 6 entries (5 files):
- QRT-PCR/
- QRT-PCR/PCR 1.xls
- QRT-PCR/PCR2.xls
- QRT-PCR/PCR3.xls
- QRT-PCR/PCR4.xls
- QRT-PCR/PCR5.xls
