# Supplementary material for: Prognostic value analysis of cholesterol and cholesterol homeostasis related genes in breast cancer by Mendelian randomization and multi-omics machine learning
Source: Front Oncol. 2023 Nov 7;13:1246880. doi: 10.3389/fonc.2023.1246880 (PMC10661325; doi:10.3389/fonc.2023.1246880)
Supplement: Supplementary file 1 [file DataSheet_1.zip › QRT-PCR/PCR 1.xls]

## Sheet: Results
Block Type	96fast
Chemistry	SYBR_GREEN
Experiment File Name	C:\Users\Administrator\Desktop\whd 20230104.eds
Experiment Run End Time	2023-01-04 19:20:56 PM CST
Instrument Type	sds7500fast
Passive Reference	ROX
Well	Sample Name	Target Name	Task	Reporter	Quencher	RQ	RQ Min	RQ Max	Cт	Cт Mean	Cт SD	ΔCт	ΔCт Mean	ΔCт SE	HK Control ΔCт Mean	HK Control ΔCт SE	ΔΔCт	Automatic Ct Threshold	Ct Threshold	Automatic Baseline	Baseline Start	Baseline End	Efficiency	Tm1	Tm2	Tm3	Comments	HIGHSD	NOISE	SPIKE	EXPFAIL	CTFAIL
A1	MCF10A	TCP1	UNKNOWN	SYBR	None				Undetermined	36.5816								TRUE	0.0550598	TRUE	3	17	1	61.4322				N	N	N	N	N
A2	MCF10A	TCP1	UNKNOWN	SYBR	None				36.5816	36.5816								TRUE	0.0550598	TRUE	3	33	1	61.8096				N	N	N	N	N
A3	BT549	TCP1	UNKNOWN	SYBR	None				31.0658	30.938	0.180689							TRUE	0.0550598	TRUE	3	28	1	84.265				N	N	N	N	N
A4	BT549	TCP1	UNKNOWN	SYBR	None				30.8103	30.938	0.180689							TRUE	0.0550598	TRUE	3	28	1	84.4537				N	N	N	N	N
A5	MCF7	TCP1	UNKNOWN	SYBR	None				Undetermined	28.0762								TRUE	0.0550598	TRUE	3	38	1	84.6424				N	N	N	Y	N
A6	MCF7	TCP1	UNKNOWN	SYBR	None				28.0762	28.0762								TRUE	0.0550598	TRUE	3	24	1	84.6424				N	N	N	N	N
A7	231	TCP1	UNKNOWN	SYBR	None				25.0267	24.9843	0.0599173							TRUE	0.0550598	TRUE	3	24	1	84.8311				N	N	N	N	N
A8	231	TCP1	UNKNOWN	SYBR	None				24.942	24.9843	0.0599173							TRUE	0.0550598	TRUE	3	23	1	84.6424				N	N	N	N	N
A9	BT474	TCP1	UNKNOWN	SYBR	None				35.9155	34.4781	2.03282							TRUE	0.0550598	TRUE	3	34	1	84.4537				Y	N	N	N	N
A10	BT474	TCP1	UNKNOWN	SYBR	None				33.0407	34.4781	2.03282							TRUE	0.0550598	TRUE	3	31	1	84.4537				Y	N	N	N	N
A11	SKBR3	TCP1	UNKNOWN	SYBR	None				Undetermined									TRUE	0.0550598	TRUE	3	23	1	84.4537				N	N	Y	N	N
A12	SKBR3	TCP1	UNKNOWN	SYBR	None				Undetermined									TRUE	0.0550598	TRUE	3	22	1	73.509				N	Y	Y	N	N
B1	MCF10A	GBP1	UNKNOWN	SYBR	None				Undetermined									TRUE	0.119193	TRUE	3	39	1	61.6209				N	N	N	Y	N
B2	MCF10A	GBP1	UNKNOWN	SYBR	None				Undetermined									TRUE	0.119193	TRUE	3	4	1	61.2435				N	N	N	N	N
B3	BT549	GBP1	UNKNOWN	SYBR	None				33.4233	33.6819	0.365694		2.74381	0.288428				TRUE	0.119193	TRUE	3	23	1	82.0006				N	N	N	N	N
B4	BT549	GBP1	UNKNOWN	SYBR	None				33.9404	33.6819	0.365694		2.74381	0.288428				TRUE	0.119193	TRUE	3	30	1	82.378				N	N	N	N	N
B5	MCF7	GBP1	UNKNOWN	SYBR	None				34.6604	34.1452	0.728597		6.06898					TRUE	0.119193	TRUE	3	32	1	81.8119				Y	N	N	N	N
B6	MCF7	GBP1	UNKNOWN	SYBR	None				33.63	34.1452	0.728597		6.06898					TRUE	0.119193	TRUE	3	28	1	82.1893				Y	N	N	N	N
B7	231	GBP1	UNKNOWN	SYBR	None				29.3493	29.1035	0.347626		4.11913	0.249433				TRUE	0.119193	TRUE	3	27	1	82.5667				N	N	N	N	N
B8	231	GBP1	UNKNOWN	SYBR	None				28.8577	29.1035	0.347626		4.11913	0.249433				TRUE	0.119193	TRUE	3	25	1	82.7554				N	N	N	N	N
B9	BT474	GBP1	UNKNOWN	SYBR	None				Undetermined									TRUE	0.119193	TRUE	3	16	1	61.8096				N	N	N	N	N
B10	BT474	GBP1	UNKNOWN	SYBR	None				Undetermined									TRUE	0.119193	TRUE	3	39	1	61.2435				N	N	N	Y	N
B11	SKBR3	GBP1	UNKNOWN	SYBR	None				32.4711	32.2761	0.275752							TRUE	0.119193	TRUE	3	29	1	82.1893				N	N	N	N	N
B12	SKBR3	GBP1	UNKNOWN	SYBR	None				32.0811	32.2761	0.275752							TRUE	0.119193	TRUE	3	29	1	82.1893				N	N	N	N	N
C1	MCF10A	ZMYND10	UNKNOWN	SYBR	None				Undetermined									TRUE	0.0258182	TRUE	3	5	1	91.813				N	N	N	N	N
C2	MCF10A	ZMYND10	UNKNOWN	SYBR	None				Undetermined									TRUE	0.0258182	TRUE	3	39	1	61.8096				N	N	N	Y	N
C3	BT549	ZMYND10	UNKNOWN	SYBR	None				15.4952	15.4952			-15.4429					TRUE	0.0258182	TRUE	3	13	1	61.9983				N	N	N	N	N
C4	BT549	ZMYND10	UNKNOWN	SYBR	None				Undetermined	15.4952			-15.4429					TRUE	0.0258182	TRUE	3	18	1	61.6209				N	N	N	N	Y
C5	MCF7	ZMYND10	UNKNOWN	SYBR	None				31.9922	32.1772	0.261576		4.10099					TRUE	0.0258182	TRUE	3	30	1	82.9441				N	N	N	N	N
C6	MCF7	ZMYND10	UNKNOWN	SYBR	None				32.3622	32.1772	0.261576		4.10099					TRUE	0.0258182	TRUE	3	31	1	83.1328				N	N	N	N	N
C7	231	ZMYND10	UNKNOWN	SYBR	None				33.0897	26.4347	9.41164		1.45032	6.65517				TRUE	0.0258182	TRUE	3	32	1	83.1328				Y	N	N	N	N
C8	231	ZMYND10	UNKNOWN	SYBR	None				19.7796	26.4347	9.41164		1.45032	6.65517				TRUE	0.0258182	TRUE	3	20	1	61.4322				Y	N	N	N	N
C9	BT474	ZMYND10	UNKNOWN	SYBR	None				Undetermined									TRUE	0.0258182	TRUE	3	39	1	61.8096				N	N	N	Y	N
C10	BT474	ZMYND10	UNKNOWN	SYBR	None				Undetermined									TRUE	0.0258182	TRUE	3	39	1	62.187				N	N	N	Y	N
C11	SKBR3	ZMYND10	UNKNOWN	SYBR	None				34.3694	18.8433	21.9572							TRUE	0.0258182	TRUE	3	34	1	82.7554				Y	N	N	N	N
C12	SKBR3	ZMYND10	UNKNOWN	SYBR	None				3.31725	18.8433	21.9572							TRUE	0.0258182	TRUE	3	30	1	62.5644				Y	N	N	N	N
D1	MCF10A	YWHAZ	UNKNOWN	SYBR	None	1			Undetermined	36.6696			0.0880089				0	TRUE	0.102091	TRUE	3	38	1	80.1136				N	N	N	Y	N
D2	MCF10A	YWHAZ	UNKNOWN	SYBR	None	1			36.6696	36.6696			0.0880089				0	TRUE	0.102091	TRUE	3	33	1	80.3023				N	N	N	N	N
D3	BT549	YWHAZ	UNKNOWN	SYBR	None	2.84583	1.17365	6.90045	29.2491	29.5172	0.379153		-1.42084	0.29699			-1.50885	TRUE	0.102091	TRUE	3	25	1	80.6797				N	N	N	N	N
D4	BT549	YWHAZ	UNKNOWN	SYBR	None	2.84583	1.17365	6.90045	29.7853	29.5172	0.379153		-1.42084	0.29699			-1.50885	TRUE	0.102091	TRUE	3	26	1	80.8684				N	N	N	N	N
D5	MCF7	YWHAZ	UNKNOWN	SYBR	None	4.49491			26.2484	25.9959	0.357079		-2.08028				-2.16829	TRUE	0.102091	TRUE	3	23	1	81.0571				N	N	N	N	N
D6	MCF7	YWHAZ	UNKNOWN	SYBR	None	4.49491			25.7434	25.9959	0.357079		-2.08028				-2.16829	TRUE	0.102091	TRUE	3	22	1	81.0571				N	N	N	N	N
D7	231	YWHAZ	UNKNOWN	SYBR	None	1.92006	1.38238	2.66689	24.2329	24.1312	0.143814		-0.853146	0.110165			-0.941154	TRUE	0.102091	TRUE	3	19	1	81.0571				N	N	N	N	N
D8	231	YWHAZ	UNKNOWN	SYBR	None	1.92006	1.38238	2.66689	24.0295	24.1312	0.143814		-0.853146	0.110165			-0.941154	TRUE	0.102091	TRUE	3	20	1	81.0571				N	N	N	N	N
D9	BT474	YWHAZ	UNKNOWN	SYBR	None	2.92614	0.0364883	234.659	33.3255	33.0171	0.436078		-1.46099	1.47012			-1.549	TRUE	0.102091	TRUE	3	31	1	80.6797				N	N	N	N	N
D10	BT474	YWHAZ	UNKNOWN	SYBR	None	2.92614	0.0364883	234.659	32.7088	33.0171	0.436078		-1.46099	1.47012			-1.549	TRUE	0.102091	TRUE	3	30	1	80.6797				N	N	N	N	N
D11	SKBR3	YWHAZ	UNKNOWN	SYBR	None				27.8087	28.4489	0.905473							TRUE	0.102091	TRUE	3	25	1	80.491				Y	N	N	N	N
D12	SKBR3	YWHAZ	UNKNOWN	SYBR	None				29.0892	28.4489	0.905473							TRUE	0.102091	TRUE	3	28	1	80.3023				Y	N	N	N	N
E1	MCF10A	DSCC1	UNKNOWN	SYBR	None				Undetermined									TRUE	0.0820038	TRUE	3	24	1	61.8096				N	N	N	N	N
E2	MCF10A	DSCC1	UNKNOWN	SYBR	None				Undetermined									TRUE	0.0820038	TRUE	3	30	1	61.4322				N	N	N	N	N
E3	BT549	DSCC1	UNKNOWN	SYBR	None				34.7489	34.7489			3.81089					TRUE	0.0820038	TRUE	3	31	1	77.6605				N	N	N	N	N
E4	BT549	DSCC1	UNKNOWN	SYBR	None				Undetermined	34.7489			3.81089					TRUE	0.0820038	TRUE	3	33	1	77.8492				N	N	N	Y	N
E5	MCF7	DSCC1	UNKNOWN	SYBR	None				31.6065	31.4255	0.256042		3.34926					TRUE	0.0820038	TRUE	3	28	1	77.8492				N	N	N	N	N
E6	MCF7	DSCC1	UNKNOWN	SYBR	None				31.2444	31.4255	0.256042		3.34926					TRUE	0.0820038	TRUE	3	28	1	77.8492				N	N	N	N	N
E7	231	DSCC1	UNKNOWN	SYBR	None				28.6025	28.4512	0.213999		3.46686	0.15714				TRUE	0.0820038	TRUE	3	26	1	78.0379				N	N	N	N	N
E8	231	DSCC1	UNKNOWN	SYBR	None				28.2999	28.4512	0.213999		3.46686	0.15714				TRUE	0.0820038	TRUE	3	25	1	78.0379				N	N	N	N	N
E9	BT474	DSCC1	UNKNOWN	SYBR	None				36.0248	36.0248			1.54671					TRUE	0.0820038	TRUE	3	33	1	77.8492				N	N	N	N	N
E10	BT474	DSCC1	UNKNOWN	SYBR	None				Undetermined	36.0248			1.54671					TRUE	0.0820038	TRUE	3	35	1	77.8492				N	N	N	Y	N
E11	SKBR3	DSCC1	UNKNOWN	SYBR	None				29.9441	29.9441								TRUE	0.0820038	TRUE	3	26	1	77.8492				N	N	N	N	N
E12	SKBR3	DSCC1	UNKNOWN	SYBR	None				Undetermined	29.9441								TRUE	0.0820038	TRUE	3	37	1	77.6605				N	N	N	Y	N
F1	MCF10A	TAGLN2	UNKNOWN	SYBR	None	1			36.0767	34.591	2.10105		-1.99063				0	TRUE	0.089833	TRUE	3	14	1	84.4537				Y	N	N	N	N
F2	MCF10A	TAGLN2	UNKNOWN	SYBR	None	1			33.1053	34.591	2.10105		-1.99063				0	TRUE	0.089833	TRUE	3	30	1	85.0198				Y	N	N	N	N
F3	BT549	TAGLN2	UNKNOWN	SYBR	None	0.515552	0.272595	0.97505	30.0745	29.9032	0.242205		-1.03482	0.213672			0.95581	TRUE	0.089833	TRUE	3	27	1	85.3972				N	N	N	N	N
F4	BT549	TAGLN2	UNKNOWN	SYBR	None	0.515552	0.272595	0.97505	29.732	29.9032	0.242205		-1.03482	0.213672			0.95581	TRUE	0.089833	TRUE	3	27	1	85.5859				N	N	N	N	N
F5	MCF7	TAGLN2	UNKNOWN	SYBR	None	0.21769			27.9564	28.2852	0.465		0.209022				2.19965	TRUE	0.089833	TRUE	3	24	1	85.5859				N	N	N	N	N
F6	MCF7	TAGLN2	UNKNOWN	SYBR	None	0.21769			28.614	28.2852	0.465		0.209022				2.19965	TRUE	0.089833	TRUE	3	25	1	85.5859				N	N	N	N	N
F7	231	TAGLN2	UNKNOWN	SYBR	None	0.122729	0.0800838	0.188084	26.1569	26.0202	0.193366		1.03581	0.143144			3.02645	TRUE	0.089833	TRUE	3	24	1	85.7746				N	N	N	N	N
F8	231	TAGLN2	UNKNOWN	SYBR	None	0.122729	0.0800838	0.188084	25.8834	26.0202	0.193366		1.03581	0.143144			3.02645	TRUE	0.089833	TRUE	3	24	1	85.7746				N	N	N	N	N
F9	BT474	TAGLN2	UNKNOWN	SYBR	None	0.281197	0.00323596	24.4353	33.8995	34.3178	0.591529		-0.160286	1.49704			1.83035	TRUE	0.089833	TRUE	3	30	1	85.3972				Y	N	N	N	N
F10	BT474	TAGLN2	UNKNOWN	SYBR	None	0.281197	0.00323596	24.4353	34.7361	34.3178	0.591529		-0.160286	1.49704			1.83035	TRUE	0.089833	TRUE	3	32	1	85.3972				Y	N	N	N	N
F11	SKBR3	TAGLN2	UNKNOWN	SYBR	None				27.6791	27.5474	0.186336							TRUE	0.089833	TRUE	3	24	1	85.5859				N	N	N	N	N
F12	SKBR3	TAGLN2	UNKNOWN	SYBR	None				27.4156	27.5474	0.186336							TRUE	0.089833	TRUE	3	24	1	85.3972				N	N	N	N	N
G1	MCF10A	MRPL13	UNKNOWN	SYBR	None				Undetermined									TRUE	0.0277878	TRUE	3	38	1	61.8096				N	N	N	Y	N
G2	MCF10A	MRPL13	UNKNOWN	SYBR	None				Undetermined									TRUE	0.0277878	TRUE	3	34	1	76.7169				N	N	N	Y	N
G3	BT549	MRPL13	UNKNOWN	SYBR	None				36.4409	36.4409			5.50285					TRUE	0.0277878	TRUE	3	35	1	77.0944				N	N	N	N	N
G4	BT549	MRPL13	UNKNOWN	SYBR	None				Undetermined	36.4409			5.50285					TRUE	0.0277878	TRUE	3	35	1	77.6605				N	N	N	Y	N
G5	MCF7	MRPL13	UNKNOWN	SYBR	None				13.1469	24.5072	16.066		-3.56898					TRUE	0.0277878	TRUE	1	2	1	77.0944				Y	N	N	N	N
G6	MCF7	MRPL13	UNKNOWN	SYBR	None				35.8676	24.5072	16.066		-3.56898					TRUE	0.0277878	TRUE	3	32	1	77.4718				Y	N	N	N	N
G7	231	MRPL13	UNKNOWN	SYBR	None				32.464	32.2246	0.338507		7.24025	0.243082				TRUE	0.0277878	TRUE	3	32	1	77.4718				N	N	N	N	N
G8	231	MRPL13	UNKNOWN	SYBR	None				31.9852	32.2246	0.338507		7.24025	0.243082				TRUE	0.0277878	TRUE	3	31	1	77.6605				N	N	N	N	N
G9	BT474	MRPL13	UNKNOWN	SYBR	None				18.8931	18.8931			-15.585					TRUE	0.0277878	TRUE	3	34	1	72.1881				N	N	N	N	N
G10	BT474	MRPL13	UNKNOWN	SYBR	None				Undetermined	18.8931			-15.585					TRUE	0.0277878	TRUE	3	24	1	61.0548				N	N	N	N	N
G11	SKBR3	MRPL13	UNKNOWN	SYBR	None				33.6235	33.7126	0.125952							TRUE	0.0277878	TRUE	3	31	1	77.2831				N	N	N	N	N
G12	SKBR3	MRPL13	UNKNOWN	SYBR	None				33.8017	33.7126	0.125952							TRUE	0.0277878	TRUE	3	31	1	77.2831				N	N	N	N	N
H1	MCF10A	GAPDH	UNKNOWN	SYBR	None	1			Undetermined	35.1992			-1.38248				0	TRUE	0.0540856	TRUE	3	4	1	66.5271				N	Y	Y	N	N
H2	MCF10A	GAPDH	UNKNOWN	SYBR	None	1			35.1992	35.1992			-1.38248				0	TRUE	0.0540856	TRUE	3	29	1	82.9441				N	N	N	N	N
H3	BT549	GAPDH	UNKNOWN	SYBR	None	37.8048			24.3151	24.3151			-6.62298				-5.2405	TRUE	0.0540856	TRUE	1	3	1	82.9441				N	N	N	N	N
H4	BT549	GAPDH	UNKNOWN	SYBR	None	37.8048			Undetermined	24.3151			-6.62298				-5.2405	TRUE	0.0540856	TRUE	3	39	1	83.3215				N	N	N	Y	N
H5	MCF7	GAPDH	UNKNOWN	SYBR	None	8.84179			23.405	23.5494	0.204271		-4.52682				-3.14434	TRUE	0.0540856	TRUE	3	22	1	83.5102				N	N	N	N	N
H6	MCF7	GAPDH	UNKNOWN	SYBR	None	8.84179			23.6938	23.5494	0.204271		-4.52682				-3.14434	TRUE	0.0540856	TRUE	3	21	1	83.5102				N	N	N	N	N
H7	231	GAPDH	UNKNOWN	SYBR	None	16.7665	7.27576	38.6373	19.811	19.5344	0.39131		-5.44999	0.279923			-4.06751	TRUE	0.0540856	TRUE	3	18	1	83.6989				N	N	N	N	N
H8	231	GAPDH	UNKNOWN	SYBR	None	16.7665	7.27576	38.6373	19.2577	19.5344	0.39131		-5.44999	0.279923			-4.06751	TRUE	0.0540856	TRUE	3	15	1	83.6989				N	N	N	N	N
H9	BT474	GAPDH	UNKNOWN	SYBR	None	16.1476	0.218204	1194.96	29.2112	29.0824	0.182163		-5.39573	1.44318			-4.01325	TRUE	0.0540856	TRUE	3	28	1	83.5102				N	N	N	N	N
H10	BT474	GAPDH	UNKNOWN	SYBR	None	16.1476	0.218204	1194.96	28.9536	29.0824	0.182163		-5.39573	1.44318			-4.01325	TRUE	0.0540856	TRUE	3	28	1	83.5102				N	N	N	N	N
H11	SKBR3	GAPDH	UNKNOWN	SYBR	None				22.3551	22.3551								TRUE	0.0540856	TRUE	3	21	1	83.6989				N	N	N	N	N
H12	SKBR3	GAPDH	UNKNOWN	SYBR	None				Undetermined	22.3551								TRUE	0.0540856	TRUE	3	39	1	83.3215				N	N	Y	Y	N
Analysis Type	Singleplex
Endogenous Control	TCP1
RQ Min/Max Confidence Level	95.0
Reference Sample	MCF10A

## Sheet: Raw Data
Block Type	96fast
Chemistry	SYBR_GREEN
Experiment File Name	C:\Users\Administrator\Desktop\whd 20230104.eds
Experiment Run End Time	2023-01-04 19:20:56 PM CST
Instrument Type	sds7500fast
Passive Reference	ROX
Well	Cycle	1	2	3	4	5
A1	1	281417	35218.8	20630.7	68516.9	4380.54
A2	1	276716	38703.2	22954.9	73000.9	4696.36
A3	1	291903	42296.5	24955	76271.7	3619.24
A4	1	310745	46137.4	27692	81455.3	3685.93
A5	1	322672	48778.8	29751	87574.7	3971.53
A6	1	349658	50741.6	30365.8	88056.5	3610.73
A7	1	409770	68707.3	49702.4	118555	12363.5
A8	1	383276	63088.2	37271.5	92718.5	5767.46
A9	1	333951	50743.6	29534.9	83184.8	4553.5
A10	1	250155	32062.3	19215.2	68577	4367.5
A11	1	42648	4311.91	2170.09	5112.54	76.5163
A12	1	28638.7	2746.31	1225.14	2240.74	121.293
B1	1	334691	43430.1	24484.5	83024.2	5432.33
B2	1	295530	40693.5	22892	72734.2	2645.65
B3	1	317847	47610.5	27017.1	75281.8	3713.45
B4	1	309937	46023.3	27087.3	71453	3110.61
B5	1	321561	47850.7	28530.8	76838.4	4760.11
B6	1	349955	51168.8	30184.4	83166.6	3429.03
B7	1	337863	48277.1	28552.2	81755.8	3541.7
B8	1	335300	50168.8	30340.5	84634.2	4897.69
B9	1	287966	39071.9	23401.4	74412.8	3257.93
B10	1	272802	34791.9	20432.4	69217.2	3232.27
B11	1	258416	31546.5	17714.8	63628.8	2544.23
B12	1	253506	30611.4	16058.9	55937	2765.47
C1	1	272083	39889.8	21404.7	62620.9	4238.43
C2	1	303540	42780.3	23692.6	67317.7	2937.25
C3	1	292237	45078.7	26811.1	65494.1	5241.46
C4	1	289245	43562.8	25315.8	68326.1	3498.39
C5	1	284750	43308.4	25800.5	73196.1	3745.72
C6	1	343633	50627.4	30377.2	87587.3	4055.58
C7	1	344401	49963.2	30242.1	92270.8	4255.87
C8	1	344605	48660.9	29375.3	84499.6	4605.14
C9	1	303594	41783.6	25454.8	79040.4	3588.75
C10	1	288515	38762.6	23173.1	79574.8	3319.66
C11	1	281766	35909.7	19842.6	66071.1	2658.36
C12	1	319047	41923	21668.7	63072.5	4822.17
D1	1	311189	49901.4	26123.6	59786.5	6704.24
D2	1	300347	43892.5	24040.2	65868.6	3421.26
D3	1	275466	40947.7	23683.3	63780	3482.43
D4	1	270424	41214.9	23646.4	62720.1	3891.73
D5	1	250773	38138.6	22785.5	63245.3	3266.53
D6	1	246030	37519	22121.4	64513	3622.09
D7	1	259063	38984.8	23853.1	68069	3404.73
D8	1	277447	41396.9	24877.7	74673.2	4126.4
D9	1	292687	41997.2	24481.1	70055.3	4279.75
D10	1	286567	38622.7	22210.5	64846.1	3094.26
D11	1	282572	38102.3	21146.5	63086.9	3959.07
D12	1	397368	59176.8	31333.4	75740.9	6277.5
E1	1	369735	59211.8	30581.9	66930.4	5436.92
E2	1	318309	46366.2	24798.7	62387.2	3695.76
E3	1	255576	38304	21334.5	55734.2	3880.15
E4	1	242484	36569.6	21133.7	53685.3	3068.35
E5	1	217452	34414.7	20439.9	53818.1	2982.78
E6	1	201916	31570.5	18088.1	48406.4	2815.24
E7	1	208877	32532.2	19266.3	55723.4	2901.72
E8	1	226442	35176.4	21715.2	59296.9	2604.82
E9	1	238208	35592.9	19915.2	53017.9	3362.65
E10	1	247832	35156.7	19764.7	54249.9	3390.5
E11	1	255655	35220.1	18995.3	55096.9	2583.23
E12	1	396764	58329.3	30304.4	72182.8	5402.88
F1	1	331157	47863.8	24268.8	60976.7	4441.93
F2	1	320467	48275.9	25366.9	62703.2	4218.68
F3	1	264176	41645.9	22720.9	59976.4	3721.67
F4	1	245011	38322.7	21605.6	53206.8	3529.43
F5	1	210201	33379.8	19057.3	46711	2983.83
F6	1	196126	30363.2	17629.3	45997.1	2769.8
F7	1	183492	28485.7	16752.6	45770.5	2801.61
F8	1	197712	31095.7	17939.9	46220.1	2573.96
F9	1	207820	32437.8	18045.4	46302.9	3053.69
F10	1	231537	34613.1	19239.3	47001.4	2910.39
F11	1	250386	34288	18769.2	49269.8	2954.13
F12	1	281413	38535.8	20318.9	57985.1	3569.43
G1	1	359194	51632.4	25447.9	68370.7	4473.14
G2	1	322136	47604.3	24644.7	63052.9	3723.19
G3	1	316877	50519.4	26852.9	61720.6	4728.28
G4	1	273940	43496.2	24041.8	53005.7	3725.35
G5	1	246346	40037.8	22301.7	51125	3718.76
G6	1	257934	41702.1	23250.5	54210.6	3291.16
G7	1	222891	35114.2	19429.4	46167.4	3114.29
G8	1	210857	33469.5	18799.2	44243.7	3005.2
G9	1	222486	35188.8	19215.7	43361.8	3045.61
G10	1	226581	33580.7	18060.9	44412.5	3111.92
G11	1	205048	28710.5	15064.4	40083.1	2182.93
G12	1	206439	26726.9	13817.6	38995.4	2559.99
H1	1	34089.4	5015.79	1798.41	2365.88	723.238
H2	1	237937	35334.7	17395.5	42827.5	3314.7
H3	1	326957	51196.1	26485.2	65780.3	4311.5
H4	1	306329	49606.8	25920.1	59232.3	4685.97
H5	1	273105	46202.4	24788.2	57411.3	4437.5
H6	1	261609	43153.3	23614.1	54795.3	3624.43
H7	1	249426	40971.9	22555.7	51786.2	3783.93
H8	1	240995	39644.2	22090.4	52447	3906.66
H9	1	236341	35437.8	19005.5	47821	3063.67
H10	1	211524	30426.7	15186.2	40506.2	2937.97
H11	1	246553	34294.5	18088.6	59293.6	3116.52
H12	1	63048.3	7658.46	5400.51	7336.45	705.033
A1	2	279804	35661.8	20629.2	69775.9	4407.1
A2	2	275726	38966.3	23469.8	73668.4	3911.67
A3	2	293017	42378.3	24768.9	76031.6	3651.99
A4	2	309127	46235.7	27087.3	78999.5	3833.75
A5	2	320816	49574.4	29336.1	86196.4	4114.18
A6	2	347700	51102.2	31020.7	88980.9	3296.12
A7	2	409580	68991.6	49633.7	119275	11989.4
A8	2	383862	63136.6	37012.8	93090	5330.6
A9	2	333731	50935.9	30136	83222.4	4524.81
A10	2	249537	32643.6	19315.9	69402	4017.8
A11	2	42363.1	4446.66	2030.76	5002.72	0
A12	2	29482.7	3215.44	967.544	2370.35	520.702
B1	2	330433	43687.4	25046.4	83464.3	5695.55
B2	2	295444	40902.9	22785.1	71691.5	2978.34
B3	2	318144	47183	27136.5	74551.7	3412.02
B4	2	309079	46468	27207.8	72683.4	3091.85
B5	2	319709	48161.9	28675.4	78042.9	4674.39
B6	2	351433	52304.9	30258.6	84792.3	3629.06
B7	2	336546	48517.9	28945.5	82621.9	3825.95
B8	2	334325	49954	30695.8	85702.7	4357.07
B9	2	287160	39141	23438.2	76326.2	3591.74
B10	2	271706	35020.2	20030.8	70334.7	3748.74
B11	2	256789	32064.7	17451	63420.3	3097.81
B12	2	252020	30203.3	16142.7	55373.3	3412.79
C1	2	270751	39938.6	21383.4	62750.8	3877.81
C2	2	301951	43220	23932.9	67703.3	3287.08
C3	2	291835	45112.9	26571.8	66598.1	5236.91
C4	2	288082	43979.6	25448.7	69434.5	3559.69
C5	2	283180	43187.3	25964.1	73954.9	3889.65
C6	2	342516	50655.7	30162.2	88922.4	4404.17
C7	2	342498	49984.6	30262.8	93185.1	4453.84
C8	2	342639	48856.5	29562.9	86681	4184.88
C9	2	302155	41954.9	25547	79598.7	3746.81
C10	2	286057	39021	23266.5	81630.8	3350.78
C11	2	279187	36213.6	20024.2	66225.7	2521.39
C12	2	318046	41705.9	21748.9	63741.7	4668.61
D1	2	310403	50248.8	26216.9	59353.7	6388.45
D2	2	300917	44190.7	23874.1	65098.4	3656.96
D3	2	274330	41188.8	23754.6	62745.5	3369.79
D4	2	269130	41240	23810.5	64147.1	3938.83
D5	2	249933	38266.9	22697.1	64452.9	3455.17
D6	2	245152	37651.2	22311	65495.5	3455.92
D7	2	257158	39210.8	23869	69349.8	3308.72
D8	2	275245	41425.8	24948.3	76057.1	3592.12
D9	2	291397	41621.5	24055	70579.6	3971.56
D10	2	285149	39024.8	22110.1	65868.4	3455.18
D11	2	280744	38020.1	21139.4	61965.3	3772.46
D12	2	394826	58971.2	31333.4	75139.8	6273.65
E1	2	367827	59358	30562	67798.6	5525.1
E2	2	316311	46475.7	24784.1	63065.2	3339.8
E3	2	255117	38876.8	21528.8	56508.3	3387.5
E4	2	242289	36855.8	21146	54522	2973.88
E5	2	216788	34721.3	20338.3	53841.7	2789.73
E6	2	200352	31655.7	18377.8	48644.8	3047.92
E7	2	207441	32682.4	19366.2	56302.8	2796.08
E8	2	224076	35665.6	21324.6	59852.5	2411.9
E9	2	236452	35293.8	19990.5	53639.4	2980.11
E10	2	247162	34889.3	20185.4	54360.9	3381.93
E11	2	254034	35160.1	18761.3	53409.8	2911.19
E12	2	393941	58430.2	29865.7	71919.6	5967
F1	2	329040	48171.6	24165.1	62048.4	4038.48
F2	2	317451	48564.8	25302.7	64126.1	3932.2
F3	2	262685	41712.6	22642.2	60247.3	3471.18
F4	2	243569	38403.9	21577.3	53410.3	3672.46
F5	2	209001	33261.5	19062.8	46985.7	3149.37
F6	2	195983	30372.1	17482.2	46562.7	2517.93
F7	2	182259	28558.7	16668.5	46139.4	2757.72
F8	2	197114	31139.1	17616.2	46471.2	2256.98
F9	2	206923	32225	18149.5	46742.2	2767.44
F10	2	230464	34434.7	18834	46920	3331.99
F11	2	249683	34727.1	18513.4	49377.6	2965.07
F12	2	280141	38653.3	20249.5	57119.8	3303.7
G1	2	358946	51465	25652.6	69264.6	4559.38
G2	2	320036	47740	24551.4	63459.5	3680.3
G3	2	313986	50902.5	26995.7	62176.2	4900.39
G4	2	272407	43753.2	23709.2	53849	3410.69
G5	2	247053	40084.9	22455.9	51745.4	3961.19
G6	2	257067	41658.3	23116.9	54027.8	3507.3
G7	2	221286	34927.1	19142.9	46544.8	3283.05
G8	2	210064	33478.4	18740.8	44745.9	2843.89
G9	2	221352	35070.6	19134	43935.5	2881.75
G10	2	225271	33401.2	17991.2	44417.3	3074.32
G11	2	204164	28742.2	14504.2	39656.7	2582.76
G12	2	205631	27037.8	13589.1	39138.8	3124.69
H1	2	32985.2	4747.13	1273.11	2148.54	138.073
H2	2	236818	35380.6	17330.6	43042.2	2872.12
H3	2	325899	51261.7	26454.3	66273.5	4768.6
H4	2	304394	49420.3	26006.5	59782.9	5145.94
H5	2	271969	46342.5	25090.1	57704.2	4139.94
H6	2	260863	43010.8	23607.3	55036.1	3742.4
H7	2	248453	41238.8	22302.1	52361.6	3780.73
H8	2	240254	39888.3	22126.6	52839.8	4136.36
H9	2	236662	35753.3	19069.4	47850.6	3239.53
H10	2	211018	30250.2	15664.5	40702.2	2747.28
H11	2	246476	34366.9	17658.5	58934.1	2970.64
H12	2	62919.2	8342.33	5425.47	7104.68	129.026
A1	3	280360	35737.3	20753.7	68545.2	4076.47
A2	3	274584	39255.1	22957.2	72287.3	3800.84
A3	3	292136	42103.3	24580.6	76053.3	2949.21
A4	3	309984	46489.2	27664.7	80637	3844.92
A5	3	321138	49606.6	29962.3	88210.2	3887.62
A6	3	347764	51244.8	30483.7	89628.3	3559.2
A7	3	409429	69868.2	50119.5	121062	11937.2
A8	3	383371	63592.6	37560.2	94695.9	5647.66
A9	3	334489	51088.8	30090.1	84893.9	4573.5
A10	3	249482	32639.6	19255.7	70507.8	3454.49
A11	3	43342.4	4716.15	2056.4	4946.68	0
A12	3	28332.1	2706.24	1069.84	2238.25	121.293
B1	3	331876	43574.9	24916.4	81919	6032.76
B2	3	295555	41279.9	22935	72684.4	2830
B3	3	316614	47535.5	26337.8	73150.4	3699.01
B4	3	307963	46465.2	26953.5	73886.5	2976.73
B5	3	318246	48211.6	28718.3	79185.5	4061.73
B6	3	350944	52339.5	30469	86786.6	3720.82
B7	3	334987	48582.7	29033.8	84487.8	3354.33
B8	3	333393	50366.8	30757.6	86630.4	4745.52
B9	3	286407	39704.3	23581.6	77489.9	3277.74
B10	3	270206	35404.2	20585.9	71054.2	2888.98
B11	3	256810	32344.7	18022.1	63958.9	2161.16
B12	3	252230	30472.4	16036.2	55732.8	3122.78
C1	3	269412	39975.9	21296.8	61149	4478.84
C2	3	302837	43421.5	23675.8	66881.8	3257.21
C3	3	290893	45688.6	26789.4	67954.3	5142.22
C4	3	287723	43703.9	25486.1	70908	3571.07
C5	3	282975	43404.5	26026.9	75942.7	4154.52
C6	3	343221	51232.2	30285.7	90423.4	4426.79
C7	3	342749	50060	30716.5	94162	4112.37
C8	3	341966	49550.4	29654.6	88459	3995.26
C9	3	301648	42161.7	25713.9	81776.8	3662.37
C10	3	286119	39408	23401.1	82465.9	2980.69
C11	3	278259	36347.9	19887.4	67832.2	2885.84
C12	3	317410	41761.7	21809.4	64868.9	5097.86
D1	3	310099	49681.1	26406.2	58931.1	6229.2
D2	3	298473	44066.4	24044.6	65992.7	3758.86
D3	3	274559	41312.7	23455	64372	3576.29
D4	3	268519	41276.3	23891.6	65702.5	3744.76
D5	3	248996	38792	23135.4	66210.5	3594.17
D6	3	244482	37515.6	22832.8	66557.1	3900.51
D7	3	257140	39458.6	24028.8	70809.4	3473.04
D8	3	274744	41375.7	25170.6	77139.7	4062.17
D9	3	292033	41853.8	24374.9	71836	3692.62
D10	3	284524	39115.5	22362.6	67529.5	3187.13
D11	3	280826	38050.6	21353.9	63587.8	3734.64
D12	3	395580	59147.2	30788	75917.9	6736.64
E1	3	367252	59362.2	30776.2	68544.6	5453.39
E2	3	316064	46735	25061	63569.6	3894.61
E3	3	253735	38770.5	21561.3	56959.4	3198.25
E4	3	241788	37083.7	21265.9	55078.8	3569.62
E5	3	216329	34994.8	20530.7	54940.6	2456.21
E6	3	199936	32075.2	18380.9	49875.6	3001.54
E7	3	207968	32870.5	19472.5	57716.6	2734.04
E8	3	224268	35582.4	21599	60761.1	3026.54
E9	3	236211	35519.1	20279.5	54648.4	2717.91
E10	3	246069	35099	20017.7	55636.5	3665.72
E11	3	253809	35595.7	19469.9	54990.3	3410.25
E12	3	395157	58479.9	30072.5	73209.5	5661.26
F1	3	328301	48255.5	24213.6	62270.3	4077.9
F2	3	317202	48713.1	25599	64326	3782.74
F3	3	261478	41951.4	22795.6	60206.3	3593.37
F4	3	243224	38426.5	21476.9	54436.2	3362.71
F5	3	208945	33512.2	18981	48100.1	2847.56
F6	3	194897	30474.3	17344.9	47262.6	2556.86
F7	3	182864	28663.2	16939.1	46904.8	2676.89
F8	3	196138	31394.8	17784.5	47934.6	2431.92
F9	3	205973	32116.2	17908.6	45414.1	2770.99
F10	3	230722	34747.3	18761.8	47865.9	2838.93
F11	3	251699	35154.7	19261.4	50542.2	2977.22
F12	3	281185	39210.4	20298.9	57955.2	3236.19
G1	3	359040	52153.8	25502.7	69884.7	4142.57
G2	3	318970	48484.6	24733	64070.1	3997.71
G3	3	314095	50335.3	26690.1	63118.8	4425.74
G4	3	271968	43863.2	23836.4	54677.9	3542.26
G5	3	247044	40719.3	22660.2	52508.7	3472.12
G6	3	256612	41936.6	23336.6	55102	2841.66
G7	3	220658	35240.8	19560	47343	3449.35
G8	3	209790	33792.3	18864.5	45485.9	2995.52
G9	3	221319	35145.3	19062.8	44686.1	2993.28
G10	3	225101	33688.3	17744	44412.5	2954.6
G11	3	204340	28289.2	15222.3	40482.9	1758.6
G12	3	205652	27207.4	13971.1	38973.8	2315.28
H1	3	33428.1	4258.18	1832.82	2189.29	166.564
H2	3	236310	35789.8	17800.3	42342.8	3398.43
H3	3	324645	51490.3	26675.2	67153.7	4682.12
H4	3	304745	49688.3	26256.3	60119.2	4884.48
H5	3	272066	46211.2	25085.3	58440.3	4308.31
H6	3	260869	43136.5	23970.3	55888.3	4050.88
H7	3	248573	40881.4	22580.8	53172.7	4110.64
H8	3	240334	39909.8	22441.9	53177	4267.97
H9	3	235379	35704.7	19072.6	48750.1	3116.78
H10	3	211011	30571.7	15435.5	41311.1	2347.26
H11	3	245566	34563.7	18110.4	59511.4	3014.17
H12	3	61351.1	7800.21	5308.98	6785.45	477.702
A1	4	279102	36157.3	20641.5	68865.9	4897.07
A2	4	275127	39597.7	23041.3	72877.2	4449.19
A3	4	291627	42367.8	24576.3	75501.3	2935.05
A4	4	309699	46660.2	27379.5	81334.1	3648.98
A5	4	319887	49528.9	29402	86180.7	3655.19
A6	4	346822	51405.7	30559.6	90625.2	4060.94
A7	4	409147	70459.6	50374.6	121501	12190.8
A8	4	383200	63858.9	37528.2	95245.4	5598.12
A9	4	334771	51557.7	30231.5	85547.4	4476.99
A10	4	250052	32991.1	19470.9	71154	3871.3
A11	4	41948.5	4365.13	2034.11	5463.31	202.222
A12	4	29482.7	2666.18	1326.21	2289.34	226.658
B1	4	330720	44237.8	24537.8	82556.6	5742.5
B2	4	292171	41178.4	23040.7	72609.1	3002.71
B3	4	316041	47384.4	27013.9	74498.1	3875.24
B4	4	307248	46713.7	27129.4	74653.6	3123.4
B5	4	318940	48605.2	28614.7	80508.2	4377.72
B6	4	351429	52685.6	30408	87428.8	3381.32
B7	4	333779	48841.7	28871	84593.7	3347.93
B8	4	332951	50774	30745	87591.6	4714.33
B9	4	285616	39805.5	24026	78987.4	3122.15
B10	4	270675	35632.6	20490.4	72093.3	3240.42
B11	4	257324	32372.9	17742.7	65004.9	2501.05
B12	4	252269	30660.6	16207.2	56812.5	2837.67
C1	4	270097	39734.6	21179.4	61980.4	3684.28
C2	4	301955	43312.1	23836.8	67125.5	3496.12
C3	4	291185	45717.9	26651.9	68237.9	5223.25
C4	4	287550	43382.4	25643.2	71295.6	3772.48
C5	4	282480	43805.9	26323.2	76747.5	3881.13
C6	4	340620	51703.7	30563.3	91023.9	4234.5
C7	4	342727	50339.2	31011.7	95165.5	3616.91
C8	4	341258	49643.5	29600.7	89252.8	4151.61
C9	4	301249	42490.2	25708.7	82323.6	3786.86
C10	4	286808	39951	23665.2	83540.4	2951.8
C11	4	277842	36607.3	19964.8	68378.4	2940.63
C12	4	316467	41950.9	21857.1	64559.2	4551.32
D1	4	308940	49943.1	25966.9	59187.3	6515.48
D2	4	299120	43945.6	24194.3	66571.4	3347.15
D3	4	273655	41208.2	23536	64715.9	2904.21
D4	4	267170	41468.8	24364.9	66234.7	3668.46
D5	4	248382	39006.4	22966.5	66895.5	3386.57
D6	4	244355	37788.5	22718.4	67545.6	3414.38
D7	4	256837	39580.8	24001.3	71474.7	3165.62
D8	4	275093	41477.9	25177.4	78145.8	3756.28
D9	4	291441	42242	24540.7	73480.2	4032.3
D10	4	284778	39376.6	22243.5	68515.2	2915.56
D11	4	280579	38460.4	21364.6	64979	3671.59
D12	4	395855	59237.1	30966.6	76707	6299.37
E1	4	368169	59721.8	30873.9	68956.3	5432.07
E2	4	315371	46685.5	24787.4	64616.3	3789.14
E3	4	254557	38678	21713.2	57910.2	3197.25
E4	4	242078	37127.2	21241.3	55929.8	3211.02
E5	4	216106	34913.9	20658.7	55047.2	3050.87
E6	4	201195	32105.4	18442.4	50585.2	3096.69
E7	4	207493	32915.3	19705.9	58028.2	2901.72
E8	4	223970	35400	21577.6	61716.2	2865.93
E9	4	236877	35768.9	20438.5	55599.1	2745.3
E10	4	246852	35304.7	19863.1	56080.4	2519.85
E11	4	254153	35604.6	19213.7	55377.6	2807.81
E12	4	394019	58550.4	29863	73395.4	5292.36
F1	4	329006	48238.1	24270.2	62832.3	4386.73
F2	4	317879	48535.6	26012.5	64712.3	3955.87
F3	4	262101	41947.4	22850.3	60036.4	3989.46
F4	4	242798	38619.7	21367.3	54192.9	3688.56
F5	4	208906	33497.4	18765.8	48425.1	3248.86
F6	4	195088	31025.4	17477.6	47190.4	2232.69
F7	4	182194	28837.9	17037.1	47416.3	2618.38
F8	4	196481	31620.6	17853.7	48176.6	2422.4
F9	4	206582	32371	18052.9	46101.7	2298.94
F10	4	230369	34990.8	19187.3	48247.6	2852.2
F11	4	251688	35372.6	18894.3	51235.2	3625.19
F12	4	279918	39398.4	20200.2	58070.8	3239.06
G1	4	357062	51463.3	25804.1	69179.2	5025.7
G2	4	320390	48521.4	24594.3	64640.5	3701.13
G3	4	314529	50822.1	26931.7	63071.4	4325.25
G4	4	271011	43658.4	23926.2	54892.7	3594.7
G5	4	247563	40585.1	22476.1	52369	3820.26
G6	4	255933	41766.5	23020.8	54501.2	3405.69
G7	4	220985	35204.3	19598.6	47796.1	3515.2
G8	4	210097	33890.9	18597.5	45666.6	3219.74
G9	4	221876	35426	19322.4	44974.2	3240.36
G10	4	225540	33756.5	17756.1	44587.2	2965.48
G11	4	204225	28585.9	14908.6	40980.7	2422.38
G12	4	206566	27306.3	13758.6	39550.1	2818.13
H1	4	35999.5	4462.36	1575.9	1750.07	723.238
H2	4	235748	35536.5	17347.8	42737.9	3534
H3	4	326357	51404.3	26382.5	67443.5	4824.75
H4	4	304369	49523.5	25994.3	60788	5015.21
H5	4	272070	46428.1	25055.7	58888.4	4714.22
H6	4	260421	43242.4	24160.9	56226.8	3797.4
H7	4	248979	41296.6	22410.2	53785.8	3776.74
H8	4	239987	40113.1	22226.5	54155.9	4325.2
H9	4	235760	36051.4	19138.1	48656.3	3155.95
H10	4	211103	30871.5	15650	41657	2476.8
H11	4	245684	34906.5	17672.6	57899.8	2791.81
H12	4	63282.3	7820.66	5308.98	7215.47	531.463
A1	5	281522	35994.9	20755.2	68023.1	4375.23
A2	5	274662	39622.2	23165.7	72624.4	3815.55
A3	5	291139	43029	24787.9	75464.9	3035.07
A4	5	309155	46748.7	27676.9	80580.2	3382.57
A5	5	319335	49549.8	29111	86670.3	3799.51
A6	5	347816	51553.4	30833.3	90910.1	3774.36
A7	5	409108	70220	50562.2	122184	12250.2
A8	5	382740	63706.9	37754	95299.6	5927.79
A9	5	334434	51791.2	30027.4	84993.9	4713.49
A10	5	249915	32676	19708.9	70865.2	3618.95
A11	5	43183.6	4601.79	2063.09	5104.7	9.83781
A12	5	28756.2	2927.24	935.498	2167.21	264.639
B1	5	330072	44044.8	24928.1	81755.6	5738.23
B2	5	294068	41464	23032.1	73031.9	2892.52
B3	5	315080	47546.2	26822.9	74643.5	3966.73
B4	5	307419	46966.8	27311	74580.6	3143.86
B5	5	318574	48698.3	28889	80465.2	4419.74
B6	5	351674	52432.5	30555.3	87421.9	3573.09
B7	5	334390	48897.8	28948.5	84562.2	3360.73
B8	5	333222	50630.2	30643.7	87639.6	4659.52
B9	5	286195	39853.4	23735.4	78874.9	2961.84
B10	5	270226	35795.3	20646.9	71993.6	2928.7
B11	5	256154	32840.3	17624.7	65106.4	2267.44
B12	5	251540	31176.1	16198.9	56998.4	3332.03
C1	5	269712	40526.1	20772.8	61575.5	3961.96
C2	5	300441	43299.9	23591.7	67324.6	3274.28
C3	5	290223	45365.1	26622.3	68514.8	5263.31
C4	5	286301	44018.9	25734	71315.6	3666.52
C5	5	281704	44171.1	26217.9	76901.4	3558.34
C6	5	340594	51017.1	30646.6	91211.1	4158.4
C7	5	342445	50763	30723.8	96060.4	3761.46
C8	5	342465	49807.4	29746.3	89565.8	4351.21
C9	5	301339	42452.7	25671.4	82055.4	3888.63
C10	5	284707	40043.8	23613.2	83494.4	2961.8
C11	5	278436	36493.5	20053.3	68624.5	2535.68
C12	5	316441	42326.9	21704.7	64774	4195.82
D1	5	308377	49998.7	26127.3	58911.7	5970.66
D2	5	297487	44394	23987.4	66455.8	3123.8
D3	5	272704	41143.3	23655	64717.8	3508.71
D4	5	267115	41877.2	24031.1	66662.9	4055.65
D5	5	248156	38891	23001.5	66977.9	3309.85
D6	5	242809	37733.2	22576.6	67491.5	3729.04
D7	5	255578	39577.3	24320	71753.1	3535.82
D8	5	275235	41976.5	25432.1	78752.4	3948.99
D9	5	291779	42188.7	24663.9	73334.2	3909.7
D10	5	284064	39530.6	22442	68180.4	2994.33
D11	5	280953	38594.2	21114.5	65495.5	3902.33
D12	5	394451	59107.8	30984.8	77132.3	6301.94
E1	5	367468	59685	30571.9	69247.7	5206.3
E2	5	314612	46867.6	24987.8	64999.3	3579.3
E3	5	252497	38989.9	21379.8	58129.4	3433.56
E4	5	241069	36975.3	21340.4	55358.7	3523.35
E5	5	216401	34663.9	20264	55095.9	3416.28
E6	5	201268	32363.7	18552.3	50538.5	3032.72
E7	5	207009	33136.4	19514.9	58077.5	2484.2
E8	5	224202	35735.4	21517.8	61881.8	2845.29
E9	5	235273	35705.1	20054.6	55789.9	3098.49
E10	5	246987	35711.2	19855.1	56290.1	3414.06
E11	5	254540	35202.3	19331.3	55416.8	3268.85
E12	5	395376	58721.7	30190.4	73638.1	5267.95
F1	5	328331	48385.5	24221.7	62247.4	4303.94
F2	5	316908	48184.6	25128.7	64308.8	3994.48
F3	5	259973	42151.4	22633.3	60297.3	3768.51
F4	5	241905	38477.1	21686	54921.9	3719.82
F5	5	208458	33604.8	19129.5	48301.1	3398.51
F6	5	194359	30615.2	17585.8	47035.3	2394.77
F7	5	181664	28953.2	16893	47517.2	2830.86
F8	5	196910	31570.9	18018.8	48523.5	2466.56
F9	5	206464	32337.2	18205.7	46394.5	2995.91
F10	5	230425	34655.2	18926.4	48247.6	3012.47
F11	5	252732	35463.1	19044.3	50814.6	2628.32
F12	5	281818	39408	20489.6	58987.9	3741.8
G1	5	356108	51920.1	25304.4	69461.1	4618.47
G2	5	319254	47921.4	24579.6	64539.8	3829.81
G3	5	314581	50564.9	27046.1	63188.2	4344.5
G4	5	270465	43591	23586.5	54987.1	3531.22
G5	5	246830	40633.8	22304.1	52029.7	3802.64
G6	5	256692	41561.7	23140.3	53765.2	3319.58
G7	5	220900	35456.6	19861.5	47714.6	3042.67
G8	5	209565	33875.2	18812.9	45934.1	2789.85
G9	5	221313	35450.9	19120.2	45182.7	2840.57
G10	5	228268	34278.3	18570.1	44896.4	3443.4
G11	5	204694	28866.8	14948.9	40556.4	2383.4
G12	5	206566	27524.7	13901.1	40102.3	3087.04
H1	5	31813.3	4682.66	1711.24	2805.1	1157.18
H2	5	234127	35860.8	17122.9	42884.1	3071.48
H3	5	325017	52075.4	26734.9	67017.7	5004.44
H4	5	304088	49819.9	26206.5	60847	5002.63
H5	5	271847	46673.9	25227	58417.5	4692.55
H6	5	260207	43507.6	23918.4	56419.1	3896.24
H7	5	248143	41284.4	22775.7	53595.5	3961.26
H8	5	239669	40362.5	22321.1	53553.9	4401.22
H9	5	235371	35932	19179	49169.5	3049.74
H10	5	211119	30774.8	15903.2	41833	2732.78
H11	5	245507	34860.1	17817.5	57157	2943.58
H12	5	62903	8136.3	5282.63	7342.28	463.878
A1	6	280384	35812.8	20669.2	68243.9	4041.94
A2	6	275032	39418.8	23234.8	72374.9	4244.19
A3	6	291183	42640.7	24428.2	75580	3229.79
A4	6	308584	46824.4	27534.3	81516.9	3394.6
A5	6	319191	50197.6	29284	86104	3436.18
A6	6	347094	51433.2	31222.9	91090.8	3699.32
A7	6	409700	70436.7	50497.6	122670	12333.8
A8	6	383059	64309.2	37486.3	95525	5544.07
A9	6	334364	51814.1	30093	85651.1	4367.43
A10	6	248123	32960.7	19514.4	71321.9	3731.42
A11	6	42848.4	4436.47	2117.7	4951.16	675.53
A12	6	28273.3	3035.8	1092.03	2671.94	273.215
B1	6	330416	43993	24778	82611.6	5682.74
B2	6	295072	41159.3	22659.7	72697.1	2816.23
B3	6	314150	47882.7	26761	73807.2	3565.14
B4	6	307448	47049.6	27256.5	74638.1	3272.62
B5	6	318134	48871.1	28793.9	80694.6	4901.3
B6	6	350072	52837.9	30653.9	87657.2	3543.73
B7	6	334427	49285.4	28945.5	85318.5	3612.99
B8	6	332740	51119.5	30805.9	87831.2	4712.44
B9	6	284676	40170.9	23851.5	79022.3	3141.01
B10	6	270051	35318.3	20204.6	72091.3	2979.64
B11	6	256902	32852.7	17870.7	65304.9	2814.38
B12	6	251164	30898.2	16078.1	56701.2	3313.67
C1	6	268776	40758.7	21423.4	61969	3933.11
C2	6	301412	43252	23674.6	67489.3	2826.33
C3	6	289213	45914.4	26712.2	68498.7	4537.68
C4	6	286468	44037.3	25732.1	71727.7	3580.7
C5	6	281624	43952.2	26014.5	77116.9	3462.1
C6	6	340047	51655.2	30688.8	91402.5	4453.52
C7	6	341573	50648.9	30633.6	96303.4	4027.52
C8	6	341145	49767.3	29572.7	89531.4	4047.38
C9	6	301104	42753.8	25740.8	82816.2	3662.37
C10	6	285400	39905.7	23748.9	84150.9	2939.57
C11	6	277718	36932.8	20382.8	68681.8	2261.75
C12	6	316175	42130.4	21730.3	64734.8	4527.13
D1	6	308701	50102.9	25839.2	59382.4	5668.28
D2	6	298017	44621.1	24065.5	66632.3	3242.17
D3	6	272741	41251.7	23420.8	64775.3	3214.91
D4	6	266548	42145.1	23985.9	66725.7	3926.59
D5	6	248285	38832.5	22968.3	66424.5	3523.77
D6	6	243555	38084.8	22915.7	67945.8	3442.67
D7	6	256002	39769.3	24071.4	71894.6	3407.5
D8	6	275127	41850.2	25216.6	78677.8	3508.51
D9	6	290831	42486.9	24679.9	73375.8	4032.3
D10	6	284349	39789.6	22654.8	68443.1	3455.18
D11	6	281948	38718.7	21243.7	64907.1	3667.81
D12	6	396265	59068.5	31301.9	76880.3	5939.26
E1	6	366996	59638.7	30287.9	69078.6	5767.34
E2	6	315485	46698.1	24779.6	64567.3	4104.44
E3	6	253336	38809.8	21734.9	58355.4	3648.85
E4	6	240442	36968.8	21159.2	56346.8	3357.54
E5	6	215998	35041.7	20570.3	55182.3	2998.3
E6	6	201457	32436.8	18477	50792.4	2402.67
E7	6	207138	33112	19514.1	58442.5	2765.06
E8	6	223744	36043	21688.7	62025.9	2777.1
E9	6	236224	35718.7	20284.2	55981.8	3020.23
E10	6	246911	35505.5	20005.7	56301.3	3243.79
E11	6	254126	35571.3	19188.2	56135.2	3046.65
E12	6	396506	58948.3	30486	73743.9	5081.35
F1	6	329143	48683.3	24309.2	63153.7	4569.4
F2	6	315195	48720.7	25383	65050.5	3866.19
F3	6	259836	41876.8	22556.6	59965.4	4362.14
F4	6	241908	38609.8	21596.5	54770.2	3676.25
F5	6	207704	33302	18904	48671.4	2994.7
F6	6	193526	30743.5	17787.9	47170.3	2351.07
F7	6	181416	28921.7	16931.1	47481.3	2789.29
F8	6	196028	31758	17950.3	48388.8	2509.87
F9	6	206220	32503.8	17972.4	46426.2	2846.56
F10	6	229013	35282.3	18856.1	48559.6	3069.64
F11	6	252211	36061.6	19093.2	51052.1	2824.05
F12	6	281204	39952.7	20585.6	59032.8	3662.79
G1	6	359172	51775.4	25494.6	70052.3	4142.57
G2	6	318856	48551.8	24607.8	64413.6	3941.34
G3	6	312415	51297.2	27184.7	63698.5	3824.95
G4	6	270147	43963.3	23650.5	54892.7	3436.45
G5	6	247500	40597.1	22587.5	51891.6	3554.33
G6	6	256131	41629.4	22989	53646.3	3440.99
G7	6	221055	35309.1	19804	47642.9	3263.3
G8	6	208966	33939.5	18862.9	45683.8	2603.54
G9	6	220943	35223.3	19191.4	45313	2961.54
G10	6	228268	34517.7	18291.4	45256.3	3090.16
G11	6	203903	28896.3	15084	41134.2	2327.72
G12	6	206543	27536.3	14054.7	39580.6	2457.8
H1	6	34326.3	4521.46	1867.23	2542.47	1023.49
H2	6	236179	35654.8	16911.3	42036	2464.1
H3	6	325069	51936.2	26819.9	67661.3	4378.89
H4	6	303694	50073.7	26120.1	60493.6	4732.45
H5	6	271812	46620.2	25028.4	58681.9	4261.63
H6	6	260189	43134.2	23701.8	55938.3	3705.74
H7	6	248838	41484.4	22716.3	53651.9	3825.46
H8	6	240744	40096.9	22359.6	53974.6	4319.47
H9	6	235615	35880.1	19105.4	49276	3228.21
H10	6	210967	30895.1	15879	42160.9	2613.6
H11	6	244663	34785.4	17601.8	56850.8	2968.28
H12	6	62326.1	8016.47	5668.18	7428.29	586.76
A1	7	280667	36388.7	20275.7	68094.7	4172.07
A2	7	273833	40043.2	22965.2	72010.4	4496.27
A3	7	289917	42927.2	24540.4	75323.2	2787.23
A4	7	308443	46724.1	27241	80909.8	3875
A5	7	318228	50197.6	29137.6	85989.4	3803.71
A6	7	346024	51427.1	30856.5	90967.7	3886.46
A7	7	408880	70817.4	50314.2	122500	11889.5
A8	7	383029	64366.3	37537.2	95931.3	5263.04
A9	7	334046	51725.3	30042.4	85570.4	4394.39
A10	7	248525	32878.2	19704	71307.2	3690.78
A11	7	42092.2	4505.54	1938.25	4922.03	564.034
A12	7	29449.8	2972.47	960.149	2303.05	432.489
B1	7	331047	44759.6	24884.7	81830	5284.35
B2	7	292959	41542.7	22735.9	72351.9	3188.13
B3	7	315020	47831.2	26550.5	73398.9	3335.94
B4	7	305561	46852.3	27197.2	74305.1	3403.93
B5	7	317355	48855.7	28976.7	80467	4534.88
B6	7	349733	53065.3	30724	87801.4	3737.34
B7	7	333574	49297.7	28852.3	85088.4	3378.1
B8	7	333143	51056	30907.3	88090	4778.6
B9	7	285426	39846.9	23772.2	78469.3	3298.48
B10	7	269633	35883.2	20589	72117.8	3418.69
B11	7	255101	32936.3	18045.5	65120.9	2439.05
B12	7	251638	31504.6	16557.7	56592.4	2781.38
C1	7	269376	40475.8	20935.5	61953.7	4278.1
C2	7	299609	43738.4	23779.1	67258.2	2809.27
C3	7	288779	45632.9	27012.8	68947.9	4928.27
C4	7	284959	44457.6	25366.4	71712.3	3470.37
C5	7	281598	43994.6	25982.7	77207.3	3845.36
C6	7	339619	51619.9	30595.2	91095.5	4328.07
C7	7	341212	50625.5	30664.7	96057.4	4079.9
C8	7	341113	50079.3	29540.3	89808.9	4110.58
C9	7	300649	42701.1	25582.2	82721.2	3622.31
C10	7	284531	39816	23863.5	83474.1	2603.94
C11	7	278152	36662	20222.6	68672.6	2684.56
C12	7	316140	42335.4	21985.1	64657.7	4384.45
D1	7	308397	49925.3	26078.9	58957.9	6285.56
D2	7	297306	44421.1	24192.1	66147.8	3432.58
D3	7	271956	41128.8	23944.9	64500.4	3451.45
D4	7	266538	42026.1	24307.4	67181.1	3865.35
D5	7	247291	38835.9	23033.9	66991.1	3126.62
D6	7	243416	37981.8	22788.4	67884	3632.7
D7	7	256482	39847.9	24203.7	71678.4	2879.43
D8	7	274690	42189.6	25131.4	79133.2	3801.14
D9	7	290379	42226.4	24232.4	73410.9	3875.96
D10	7	283631	39450.9	22729.8	68199.2	3122.47
D11	7	280826	39054.4	21509.2	65011.4	3613.6
D12	7	394089	59086.9	31175.5	77123.7	6177.19
E1	7	367274	59759.7	30635.7	68932.4	5770.25
E2	7	314750	46632.5	25102.7	64599.6	3561.73
E3	7	253343	38965.3	21479.4	58013.8	3659.86
E4	7	240377	37406.1	21376.3	55963.2	3111.73
E5	7	215969	34970.5	20284.7	54822.2	3400.77
E6	7	201444	32441.3	18561.5	50998.9	2670.52
E7	7	206778	33170.3	19459.7	58501.6	2912.62
E8	7	223884	35969.9	21703.2	62038.8	2739.41
E9	7	235864	35711.4	20394.8	55703.4	3060.34
E10	7	247705	35420	19990.6	56649.5	2847.55
E11	7	253650	35832.5	19326.8	56149.8	3014.56
E12	7	395488	59216.4	30329.6	73693.8	5230.63
F1	7	328561	48976.7	24228.4	62810.8	4184.35
F2	7	316664	49040	25352.1	64888.8	4158.89
F3	7	259478	41888.7	22693	59641.4	3520.06
F4	7	241306	38260.4	21443.1	54871	3622.26
F5	7	207746	33521.5	18828.6	48170.6	3116.76
F6	7	194115	30679.4	17556.9	47213.7	2538.59
F7	7	181781	28916	16957.4	47752.4	2521.37
F8	7	195873	31600.1	17831.2	48685.3	2660.56
F9	7	205839	32291.8	18163.7	46111.1	2461.62
F10	7	230425	34676.3	19111.2	48127.9	3197.24
F11	7	252724	35817.4	19170.5	51127.5	2929.81
F12	7	280647	40200.1	20761.6	59227.4	3394.19
G1	7	358059	51688.2	25346.3	70224.6	4712.69
G2	7	318657	47992.4	24847.1	64233.9	3376.36
G3	7	312713	50836.9	27223.6	63100.9	4623.51
G4	7	270158	43875.6	23855.1	55057.2	3737.31
G5	7	247106	40902.3	22556.8	52056	3821.94
G6	7	255189	41917.6	22871.2	53779.7	3654.55
G7	7	220389	35386.7	19498.7	48145.2	3048.43
G8	7	209993	33822.9	18917.6	45317.7	2979.39
G9	7	221198	35478.2	19144.5	45162.7	3126.26
G10	7	228732	34984.3	18271.8	45353.7	3068.39
G11	7	204122	29004.1	15090.2	40960.5	2689.68
G12	7	205450	27650.6	13812.7	39638.9	2949.9
H1	7	33449.7	4443.55	1344.22	2370.41	784.604
H2	7	235247	35685.4	17414	42140	2739.21
H3	7	323866	52142.2	26896.1	67539.7	4353.06
H4	7	303152	50139.1	26058.1	60202.1	4719.86
H5	7	271419	46690.7	25131.7	58474.6	4240.8
H6	7	260426	43417.7	23814.7	56416	4380.09
H7	7	247600	41271.5	22733.1	53442.1	3958.06
H8	7	239514	40481.1	22331.9	53804.4	4357.08
H9	7	235431	36210.4	19206	48849	3294.38
H10	7	210761	30754.1	15575.6	41387	2632.25
H11	7	245026	34955.1	17877.4	56965.3	3096.52
H12	7	63241.9	7630.7	5308.98	7215.47	340.996
A1	8	279192	36352.6	20673.8	68460.2	4501.38
A2	8	274907	39902.9	22814.3	71783.9	4436.43
A3	8	291013	42803.4	24701.2	74929.7	3484.71
A4	8	308149	46865.6	27588.9	81187.3	3712.57
A5	8	319142	50329.2	29311.6	86023.6	3723.15
A6	8	346866	51844.7	30861.7	91028.3	3734.58
A7	8	409886	70897.9	50631.8	122666	12300.6
A8	8	381990	64265.6	37316.5	96311.5	5316.19
A9	8	335349	52077.8	30072.4	85719.1	4549.16
A10	8	248734	32956.8	19395.9	71018.4	4070.73
A11	8	42596.3	4245.1	2129.96	4705.74	324.648
A12	8	28426.7	3048.72	1053.82	2023.89	121.293
B1	8	330513	44191.3	24731.3	82257.2	5193.29
B2	8	292860	41896.8	22846.5	72579	2800.34
B3	8	313694	48139.8	26932.5	74103.2	3290.68
B4	8	306204	46800.2	27289	74276.9	3116.57
B5	8	316848	49018.6	28934.8	80209.8	4628.17
B6	8	350587	52593.7	30642.7	87863.1	3826.35
B7	8	333428	49182.5	28897.5	85051.1	3276.64
B8	8	331319	51529.5	31009.6	87721	4427.01
B9	8	285291	40193	23737.3	78856	2964.67
B10	8	269567	36017.6	20303.3	72035.3	3021.4
B11	8	256280	33711.9	17987.6	65300.4	2558.62
B12	8	251457	31420	16478.7	57014.3	2967.38
C1	8	268889	40572	21126.1	61767.8	4092.98
C2	8	300471	43466.9	23586.9	66782.3	2937.25
C3	8	289228	45807.9	26556	68519.6	5090.33
C4	8	285395	44143.5	25542.2	71813.1	3825.9
C5	8	280561	44030.9	26227.6	76557.2	4014
C6	8	339383	51734	30438.9	91652.1	4487.46
C7	8	340839	50627.5	30658.5	96450	4056.85
C8	8	341605	49655.1	29322.5	89362.5	4260.28
C9	8	300448	42964.7	25492.1	83170	3720.83
C10	8	285713	40129.2	23704.4	83078.5	3280.76
C11	8	278196	37039.8	20134	68622.2	2199.81
C12	8	316220	42409.4	22004.9	65011.3	4885.05
D1	8	308377	50342.2	26011.7	59257.5	6297.19
D2	8	296980	43918.5	24258.1	66323.2	3274.08
D3	8	271653	41427	23374.9	64760.9	3541.56
D4	8	266490	42221.4	24403.6	66716.4	3966.15
D5	8	246828	38841.1	23016.4	66929.7	3523.77
D6	8	242912	37727.4	22539.9	68127	3465.65
D7	8	255884	40024.1	24299.6	71915.9	3346.57
D8	8	274571	42240.8	25521.2	78780.8	3554.4
D9	8	290228	42738.1	24471.6	73391.8	3726.36
D10	8	283569	39674.9	22642.7	68324.5	3452.83
D11	8	281846	38655.3	21186.8	65545.8	4129.28
D12	8	395018	59532.4	30707.9	77129.9	6073.01
E1	8	366641	60263.4	30570.9	68809.1	5710.17
E2	8	314406	46579.4	25125.2	63954.9	4092.36
E3	8	253731	39328.5	21809.8	58452.2	3173.21
E4	8	239648	37300.5	21212.1	55638.6	3183.06
E5	8	214828	34873.4	20382.1	55523.2	3212.03
E6	8	201257	32494	18565.4	50015.8	2973.56
E7	8	207373	33285.9	19547.7	58454.6	2746.62
E8	8	223483	36093.4	21423.7	62093.2	2843.5
E9	8	235729	35724.2	20207	55695.9	2665.08
E10	8	246134	35898.1	19814.9	56161.8	3087.43
E11	8	254510	36040.3	19237	55416.8	3416.19
E12	8	394866	59195.6	30330.9	73480.8	5262.21
F1	8	328572	48619.7	23875.4	62788	4564.15
F2	8	316117	48672.5	25621.2	64991.2	4151.42
F3	8	260006	41817.1	22714.9	59653.4	3646.32
F4	8	241061	38376.9	21468.6	54585.2	3602.36
F5	8	207953	33532.4	19214.5	48080.6	3418.57
F6	8	194277	30654.8	17582.8	47341	2493.3
F7	8	181813	29084.2	16798	47703.8	2592.2
F8	8	197036	31514	17983.3	48445	2460.5
F9	8	205659	32338.8	18156.2	46222.4	2160.25
F10	8	229046	34770.3	19120.9	48036.6	3301.36
F11	8	251748	35824.3	19350.1	50990.7	2768.13
F12	8	281347	39526.9	20580.3	58997.4	2925.93
G1	8	356712	52056.1	25370.5	69775.2	4893.15
G2	8	317651	48463	24826.3	64283.7	3414.35
G3	8	312878	50886.6	26650.2	62824.2	4509.13
G4	8	270262	44047.5	23765.2	54944	3451.17
G5	8	247184	40804.8	22336.4	51713.3	4059.34
G6	8	255841	41674.8	23165.3	53574.9	3544.32
G7	8	219878	35424.8	19830	47951.7	3219.66
G8	8	209271	33911.8	18859.2	45666.6	3000.36
G9	8	220729	35580.4	19340.2	45385.2	3200.9
G10	8	227709	34692.5	18077.6	45079.7	3430.54
G11	8	205216	28892.1	15132.5	40941.3	2422.38
G12	8	206979	28050.2	13850.8	39528.5	2745.53
H1	8	33849.5	4685.34	1821.35	2277.58	1356.62
H2	8	234624	35233	17186.4	41813.4	2975.79
H3	8	324196	51917	26576.9	67249.9	4657.41
H4	8	302869	49694.9	26116.3	60198.3	5033.61
H5	8	271468	46434.5	24965.2	58287.7	4368.32
H6	8	260489	43651.6	23740	56063.4	4019.8
H7	8	247656	41473	22832.8	53416.2	4221.67
H8	8	240059	40344.1	22163.5	54180.6	4524.66
H9	8	235093	36004.5	19113.5	49060.4	3353.58
H10	8	211055	30666.3	15620.1	41561	2872.68
H11	8	245053	35205.1	17827.3	57288.6	3107.11
H12	8	63122.2	8168.44	5152.26	7250.45	66.0489
A1	9	277956	36090.1	21044.1	68733.2	4950.19
A2	9	273583	40071.2	23298.1	71822.2	4365.81
A3	9	290685	42803.4	24306.6	74865.8	3430.71
A4	9	307465	46887.2	27603.1	80864.3	3916.25
A5	9	318715	50496.8	29379.4	85991.3	4221.59
A6	9	346147	51818.2	30887	90970.7	3736.39
A7	9	408829	70534.1	50397.2	122233	12240.3
A8	9	382519	64520.3	37433.3	95792	5263.04
A9	9	333563	51956	30188.5	85964.1	4608.28
A10	9	247765	33261.1	19366.3	70809.3	3480.96
A11	9	42269.9	4538.38	1779.98	5137.2	333.392
A12	9	27700.2	2745.02	1511.09	2389.04	552.556
B1	9	330928	44371.8	24656.2	81614.8	5601.64
B2	9	293080	41528.7	22624	72137.6	2706.04
B3	9	314090	48030.5	26797.9	73921.7	3672.04
B4	9	304572	46872.8	27158.1	74237.6	3088.44
B5	9	316464	48941.7	28804.1	79924.8	4813.06
B6	9	349898	53212.6	30514.7	87309.2	3383.15
B7	9	333483	49098.7	28990.7	84880.2	3155.08
B8	9	332849	51097.1	30894.7	87910.8	4920.37
B9	9	285284	40285.1	23581.6	79191.5	3272.08
B10	9	269067	35736.7	20634.7	72292.8	3234.31
B11	9	255036	33386.7	17915.2	64778.5	2356.02
B12	9	250234	31459.1	16513.4	56733	3202.32
C1	9	267791	40727.1	21120.8	61645.5	4304.54
C2	9	299674	43349	23574.9	67040.8	2998.04
C3	9	287541	45829.4	26415.6	68833.7	4829.03
C4	9	284821	43833	25719	71982.8	3184.02
C5	9	281288	44098.4	26028.7	76751.9	3916.05
C6	9	338367	51858.2	30695	91716.6	4375.37
C7	9	339815	50529.7	30894.7	96557.6	4180.45
C8	9	340881	49811.7	30030.9	89547.5	4200.4
C9	9	299944	42973.8	25414.4	82784.9	3704.59
C10	9	283972	40557.3	23804.1	83613.1	2787.32
C11	9	278473	37267.4	20290.9	68579.9	2611.91
C12	9	316140	42764.8	22030.5	65222.5	4782.27
D1	9	307283	50268.7	26133.9	58701.8	6024.34
D2	9	297763	44399.7	24125	66264.4	3040.43
D3	9	271557	41169.4	23777	64123	3565.97
D4	9	265821	41839.1	24067.9	66157.9	3625.12
D5	9	247514	39097.6	23382	66932.3	3228.62
D6	9	243543	38135.8	22593.7	67743.1	3219.93
D7	9	256392	40200.4	24370.6	71991.5	3260.71
D8	9	274306	42175.2	25458.5	78477.5	3367.8
D9	9	291389	42781	24497.1	73462.1	3855.71
D10	9	284299	39773.2	22406.7	68846.8	2979.05
D11	9	280830	38803.2	21449.9	64732.2	3616.12
D12	9	395123	59778.6	31049.2	76936.9	6705.78
E1	9	365717	59888	30515.1	69068.7	5578.39
E2	9	313153	47054.3	24789.7	64536.1	3222.25
E3	9	252929	38978.1	22087.9	58556.8	3400.52
E4	9	240125	36952.2	21089.4	55565.3	2908.33
E5	9	215477	34998	20612.5	55450.1	2786.29
E6	9	201855	32620.6	18214.1	50868.8	2611.36
E7	9	206871	33421.2	19528.5	58266.1	2746.62
E8	9	224700	35918.6	21641.7	62148.4	2620.07
E9	9	236289	35948.5	20509.1	55525.7	2964.46
E10	9	247750	36021.3	19667.3	56747.2	3218.08
E11	9	254460	35904.7	19464.3	55531.3	2785.23
E12	9	395597	59397.4	30026.1	73638.1	5817.72
F1	9	327581	48667.4	24115.2	62390	4763.9
F2	9	315206	48782.7	25538.5	65090	3934.69
F3	9	258766	41625.1	22883.2	59623.4	3859.13
F4	9	240965	38388.6	21693.3	54617.6	3797.5
F5	9	207592	33738	19229.6	48431.5	3180.3
F6	9	193888	30736.1	17354.9	47341	2621.22
F7	9	181379	28929.6	16603.4	47319.3	2722.31
F8	9	196310	31685.3	18004.3	48303	2394.68
F9	9	205867	32352.9	18371.9	46200.2	2724.76
F10	9	229294	34941.9	19103.5	48117.1	3196.22
F11	9	253316	35645.4	18788.5	51119.4	2903.07
F12	9	280994	39286.4	20438.9	59035.5	3175.86
G1	9	357461	52481.6	25220.6	69198.6	4169.71
G2	9	319424	48403.4	24308.4	64002.1	3517.3
G3	9	312930	50859.1	26679.6	62785.3	4552.96
G4	9	270191	44005.9	23825.7	54879.2	3662.79
G5	9	246366	40913.5	22380	51244.9	3661.71
G6	9	255224	41779.7	22986.5	53648.8	3397.94
G7	9	219962	35438.7	19726.1	47517.1	3205.67
G8	9	208790	33905.1	18920.6	45148.7	2921.32
G9	9	220350	35641.5	19078.2	45159.4	2963.25
G10	9	228091	34611.2	18495.8	45005.3	3284.09
G11	9	204883	29336.7	15079.9	40654.5	2827.79
G12	9	206443	27668.6	13828.7	39555.2	2962
H1	9	33302	3591.92	1254.76	2128.16	1343.47
H2	9	234035	35866.4	17222.2	42583.9	3351.91
H3	9	323159	51705.3	26504	67010	4401.35
H4	9	303462	49938.3	26138.9	60773.7	5063.63
H5	9	270947	46845.2	24728.2	58746.4	4545.85
H6	9	260781	43560.9	23838.4	55879.7	3801.39
H7	9	248154	41627.4	22700.3	53467.1	3752.77
H8	9	239691	40298.6	22394.2	53519	4497.68
H9	9	235516	35680	19197	49432.4	3178.59
H10	9	210666	30838.9	15539.9	41700	2728.63
H11	9	245060	35205.1	17571.3	57199	3331.82
H12	9	63356.2	8165.52	5322.85	7339.37	336.388
A1	10	279972	36058.9	20875.1	68760	4798.81
A2	10	273708	40018.6	22873.1	71532.2	4514.9
A3	10	289628	43053.2	24511.8	75117.6	2947.44
A4	10	306226	46783.1	27467.5	80859.6	3609.45
A5	10	318061	50377.5	29188.7	85770.5	4021.04
A6	10	346998	52161.5	30836.5	91080.9	3445.29
A7	10	409607	70881	50500.7	122760	12406.7
A8	10	382591	64143.6	37667.1	95228	5914.28
A9	10	334229	52194.1	30092	85488.7	4611.76
A10	10	248096	33338.7	19388	71168.7	3678.49
A11	10	41995.1	4327.77	2017.39	5110.3	266.714
A12	10	28422.4	2959.55	1093.26	2031.37	216.857
B1	10	329657	45020.4	24434.5	80809	6180.73
B2	10	291945	41519.8	22943.6	72296.3	3153.16
B3	10	313116	47925.5	26819.6	73688.7	3432.25
B4	10	305050	47280.3	27113.1	74203.9	3143.86
B5	10	316087	49102.7	28691.2	80374.7	4838.27
B6	10	349838	53060.4	30702.7	87626.8	3447.38
B7	10	332726	49475.8	28857.2	84717.9	3347.93
B8	10	332029	51297.9	30990.3	87937.6	4656.68
B9	10	284705	39970.3	23744.9	78874.9	3186.27
B10	10	269276	35922.6	20816.7	71997.7	3329.05
B11	10	254827	33339.3	17838.4	65188.9	2728.02
B12	10	250646	31723.2	16194.1	56579	3327.13
C1	10	268938	40144	20948.8	61324.7	3830.93
C2	10	299449	43395.7	23407.9	66515.7	3169.76
C3	10	288412	45400.3	26781.5	68506.3	5042.98
C4	10	285005	44183.8	25818.1	71665.1	3776.86
C5	10	280503	44210	26218.8	77136.1	3575.38
C6	10	338881	51845	30199.3	91970.3	4608.8
C7	10	340283	51009.6	30583.9	95540.7	3930.11
C8	10	340889	49593.8	29617.9	89306.6	4125
C9	10	300115	43191.8	25664.1	82990.5	3874.55
C10	10	285128	39929.9	23620.6	83383.2	3356.34
C11	10	277152	37557.6	20214.7	68727.6	2464.22
C12	10	315467	42128	21640.7	64947.2	4551.32
D1	10	308394	49967.9	25842.9	58969	6353.56
D2	10	297461	44238.1	23932.4	66151	3694.01
D3	10	271292	41437.6	23713.6	64411.3	3313.47
D4	10	265476	41639.1	23987.8	66512.1	3673.17
D5	10	246825	38930.6	23070.6	66695.5	3690.75
D6	10	242988	38187.7	22761.1	67911.5	3604.41
D7	10	256526	40116.6	24095.4	72032.4	3549.67
D8	10	274018	42169.4	25208.8	78291	3750.16
D9	10	290835	42737	24228.2	73381.1	4042.42
D10	10	283372	39570	22169.7	68597.3	3041.35
D11	10	281985	39085	21449.9	65187.5	3352.6
D12	10	394338	59100.5	30488	76920.9	5664.03
E1	10	366489	59922.7	30600.8	68958.3	5512.5
E2	10	313066	46952.9	24538.7	64618.5	3744.1
E3	10	253255	39380.6	21626.4	58929	4014.33
E4	10	240384	37253.2	21320.6	55385.4	3359.47
E5	10	214919	35043.3	20679.3	54716.4	2722.51
E6	10	201412	32606.3	18277.9	50014.2	2788.86
E7	10	206696	33223.8	19594	58471.6	2611.63
E8	10	223901	35979.1	21650.2	62043.2	2754.66
E9	10	235617	36126.3	20253.5	55812.5	2890.1
E10	10	246702	35885.1	20258.7	56826.6	3554.35
E11	10	254679	36075.9	19300.2	55217	2820.88
E12	10	394047	58754.9	30083.1	74145.4	4927.76
F1	10	325722	49020.1	24188	63036.7	4870.35
F2	10	314017	48773.9	25296.6	64819.7	3947.15
F3	10	258825	41760.4	22470	59656.4	3616.79
F4	10	240258	38586.3	21531.7	54521.4	3353.24
F5	10	207028	33660.1	18919.9	48467.2	3176.96
F6	10	193915	30991.9	17657.5	47121.4	2344.72
F7	10	181195	28918.8	16917.2	47658.3	2908.62
F8	10	196283	31688.5	18146.8	48454.9	2202.41
F9	10	206080	32773.5	18082.3	46271.2	2674.98
F10	10	230006	34926.6	18844.6	48226	3007.37
F11	10	252248	36114.3	18812.4	50825	2927.38
F12	10	281413	40023.2	20294.9	58390.6	3056.64
G1	10	356399	52035.2	25377	69926.6	4251.16
G2	10	317028	48229.6	24980.9	64229.1	3675.39
G3	10	311054	50978.7	26624	62703.2	4922.84
G4	10	269553	44149.5	23582.1	54478.3	3294.76
G5	10	246758	41100.5	22310.5	51190.7	3623.12
G6	10	255346	41967.1	22839.5	53517.1	3308.38
G7	10	220190	35364.2	19436.5	47721.9	3362.91
G8	10	209373	33936.5	18751.4	45525	2822.92
G9	10	219850	35817.6	19166.3	45148.6	3359.61
G10	10	227763	34487.7	17954	44959.4	3447.36
G11	10	204071	29575.3	14980.9	41363.4	2410.13
G12	10	205587	27540.1	14123.5	39815.4	2463.18
H1	10	33929.5	4290.42	1640.13	2411.16	824.053
H2	10	233953	35696.6	17436.5	41896.4	2727.25
H3	10	322491	51989.4	26436.6	67339.5	4420.44
H4	10	302106	49756.5	25952	60803.2	4915.47
H5	10	271777	46469.7	24904.3	58020.1	4459.17
H6	10	259629	43714.8	23897.1	56378.5	3969.58
H7	10	247531	41679.9	22516.8	53137.5	3964.45
H8	10	239562	40349.5	22038.9	53503.8	4428.2
H9	10	235320	36119	19014.5	48969.1	3332.69
H10	10	210440	30682.1	15833.6	41975.9	3058.18
H11	10	245210	34799	17861	57217.1	2743.57
H12	10	62256.2	8051.54	5541.97	7425.37	0
A1	11	280270	36810.4	20736.8	67890.4	4201.29
A2	11	274094	40108.6	23298.1	71939.3	4133.35
A3	11	289451	42998.6	24621.8	75259.3	2995.24
A4	11	306982	47156.5	27377.5	80495	3857.81
A5	11	317543	50543.2	29280.1	85792.7	3770.14
A6	11	345137	52350.9	30708	90640	3496.82
A7	11	409905	70835.2	50431	122354	12375.2
A8	11	382378	64346	37182.6	95472.8	5444.09
A9	11	333796	51897.4	29968.4	85252.8	4248.31
A10	11	248131	33183.6	19209.3	71262	3666.21
A11	11	42124.9	4094.51	2174.55	5010.56	0
A12	11	27961	2580.88	813.476	2169.7	405.535
B1	11	328492	45116.9	24951.4	81470.8	5389.64
B2	11	291552	41721.7	23198	72283.5	2882.98
B3	11	313435	48050.9	26891.3	74222.8	3933.99
B4	11	305766	47169.6	27360.7	74241.3	3716.01
B5	11	315886	48952.5	28883.4	79853.1	4615.56
B6	11	350233	53313.5	30555.3	87018.9	3353.79
B7	11	332634	49335.8	29246.7	84445.7	3541.7
B8	11	332428	51386.6	30963.3	87883	4350.46
B9	11	284690	40280.5	23565.6	78872	2847.75
B10	11	269233	36378.4	20286	71929.5	3200.69
B11	11	254845	33422.9	17820.6	64932.4	2855.34
B12	11	250562	31441.5	16228.8	56583.8	3234.13
C1	11	268247	40513.1	21059.5	61595.9	4091.78
C2	11	300466	43500.1	23810.4	66445.9	3363.87
C3	11	289119	45849.9	26525.4	68753.7	4839.04
C4	11	284928	44472.3	25734	71528	3582.46
C5	11	279973	44570.8	25975.6	77046.5	3801.07
C6	11	339544	52123.7	30544.8	91075.1	4301.34
C7	11	340653	51171.7	31205.5	95632	3979.34
C8	11	341845	50186.1	29658.9	89830.4	4816.93
C9	11	299892	42956.6	25418.5	82518.8	3600.66
C10	11	284887	40574.2	23640.8	83341.5	3082.94
C11	11	278915	37389.2	20143	68944	3033.53
C12	11	315673	42454.3	21396.4	64477.3	5053.12
D1	11	307181	50062.2	25927.8	58965.3	6275.72
D2	11	295587	44561.2	23977.5	65773.4	3394.5
D3	11	271074	41410.5	23665.8	64085.6	3121.04
D4	11	266330	41899.5	24224.4	66784.8	3532.8
D5	11	247411	39131.2	23019	66679.7	3567.09
D6	11	242647	38243	22713.2	67590.2	3283.57
D7	11	255880	39955.2	24269.4	71583.2	3571.83
D8	11	273421	42140.5	25285.2	78573.7	3782.79
D9	11	290526	42902.4	24417.4	73180.8	3728.61
D10	11	284322	39642.1	22413.3	68174.8	3317.63
D11	11	280764	39070.9	21454.7	65102.4	3854.42
D12	11	394908	59002	30905.9	77444.5	6951.42
E1	11	366611	59476.8	30979.5	68884.7	5462.11
E2	11	313786	46830.7	24755.9	64948.1	3710.04
E3	11	253878	39301.9	21801.9	58258.7	3637.83
E4	11	239494	37046.7	20962.9	55531.9	3327.66
E5	11	215249	35335.3	20369.7	55377.9	2875.92
E6	11	200979	32529.4	18345.6	50241.7	2686.51
E7	11	206442	33347.3	19577.2	58465.1	2976.34
E8	11	223537	35758.9	21628.9	62027.6	2928.74
E9	11	236305	36087.1	20204.2	55635.7	2966.41
E10	11	246636	35753	19810.9	56355.3	3350.88
E11	11	253763	36212.6	19538.6	56017.4	3211.81
E12	11	394535	59248.2	30125.5	73673.4	4792.83
F1	11	327568	48151.4	24764.7	62494.8	4048.99
F2	11	314489	48472.3	25092.9	64413.7	4015.65
F3	11	258957	41922.5	22819.5	59255.5	3945.68
F4	11	240379	38526.7	21491.5	54893.2	3264.2
F5	11	207822	33816.6	18895.3	48173	3304.03
F6	11	193714	30963.5	17453.2	47209.1	2709.42
F7	11	181202	28955.3	16815.5	47441	2820.85
F8	11	196009	31737.4	18114.6	48543.3	2633.72
F9	11	206730	32529.4	18037.8	45967.3	2844.78
F10	11	229637	35090.5	19235.4	47555.8	3463.68
F11	11	252645	36051.3	19202.3	50933.9	2875.11
F12	11	281141	39879.4	20538.9	58096.7	3308.01
G1	11	355199	51932.3	25225.5	70115.1	4289.49
G2	11	316964	48529	24582.1	64323.7	3072.43
G3	11	311774	51176.6	26544.2	62799	4168.11
G4	11	270093	44004.1	23699.4	54734.5	3645.31
G5	11	247276	41039.7	22476.1	50944.2	3672.62
G6	11	255900	42024.1	23004.9	53116	3186.1
G7	11	220152	35684.8	19603.3	47727.5	3030.32
G8	11	208662	34112.1	18777.2	45629	2703.55
G9	11	220652	35565.9	19222.1	44750.9	3239.5
G10	11	227637	34887	18238.4	44654	3249.46
G11	11	204271	29219.5	14942.7	40821.9	1940.14
G12	11	205811	27740.5	14071.9	39423.2	2012.76
H1	11	33520.4	4448.93	1874.11	2676.05	1161.56
H2	11	235017	35717.4	17076.6	42108.4	2825.6
H3	11	324196	51575.2	26338.3	66442.7	4469.86
H4	11	302383	49543.4	26101.3	60765.1	4789.58
H5	11	270360	46796.4	24978.8	58410.2	4471.67
H6	11	260249	43890.1	23807.1	56346.4	4099.51
H7	11	248402	41163.5	22539.7	53585.3	4004.39
H8	11	239201	40200.1	22170.4	53474.4	4373.43
H9	11	235027	36521.7	19189.6	49112	3421.49
H10	11	210356	31199.8	15878.1	41641	2517.22
H11	11	244652	34702.8	17856.7	56972.1	3172.99
H12	11	62908.4	8462.16	5543.36	7317.5	981.517
A1	12	278586	36380.5	20640	68149.9	4586.36
A2	12	273453	39838.5	22897.3	71884.6	4396.22
A3	12	289774	43374.3	24583.7	75073.4	3145.71
A4	12	307401	47263.6	27399.8	80924	4138.83
A5	12	319244	50601	29525.9	85517.4	3834.76
A6	12	345911	52026	30702.7	90888.3	3866.57
A7	12	408794	70995.3	50688.2	122265	12169.2
A8	12	381454	64327.6	37328.5	95320.9	5442.29
A9	12	333064	52506.4	30016.2	85281.2	4386.56
A10	12	247631	33413.3	19627.9	71104.9	3754.1
A11	12	42232.1	4434.2	1963.89	4922.03	179.267
A12	12	29105.9	2790.25	1147.49	1950.37	432.489
B1	12	329484	44949	24768	81496.7	5621.56
B2	12	292613	41444.9	22547.8	71837.5	2955.03
B3	12	313043	47451.9	26661.2	73589.7	3481.36
B4	12	303839	47123.1	27055.8	74131.8	3203.55
B5	12	315073	48916.4	28901.2	80096	4542.44
B6	12	349255	52917	30741.3	87586.6	3407.01
B7	12	333253	49345.4	28785.6	84587.1	3430.19
B8	12	331670	51609.8	30902.4	87612.7	4327.77
B9	12	285004	40390	23586.3	78415.4	3439.93
B10	12	269311	36287.4	20665.2	72000.7	3063.17
B11	12	254944	33367.5	17811.7	65213.4	2546.44
B12	12	250964	31225.4	16488.3	56424.9	3154.6
C1	12	268307	40639.5	21008.8	60977.1	3721.55
C2	12	299879	43688	23699.9	66481.4	2983.11
C3	12	288385	46072.8	26644	68248.4	5048.45
C4	12	284977	43846.8	25710.6	71291.1	3433.59
C5	12	280024	44036.9	26081.7	76758	4221.81
C6	12	338008	51925.8	30612.7	91160	4274.6
C7	12	341254	51090.1	30890.5	95848.2	3772.99
C8	12	341781	50333.1	29709.6	89556.1	4001.91
C9	12	300253	43189.7	25712.8	82518.8	3692.68
C10	12	284638	40485.6	23802	83733.9	2862.89
C11	12	279199	37162.7	20139.6	68963.5	2859.64
C12	12	321704	43678.2	22445.9	65325.7	4627.49
D1	12	307259	50123.8	25910	59160.4	6214
D2	12	296405	44533	24230.6	66038.7	3293.63
D3	12	271993	41360.2	23566.2	63713	3407.33
D4	12	265350	41920	23891.6	66644.2	3971.81
D5	12	247013	38972.8	23449.4	66781.5	3497.59
D6	12	242619	38070.5	22666.3	67951	3592.92
D7	12	255849	40022.4	24048.4	71496.1	3553.36
D8	12	274215	42457.8	25445.8	78463.8	3988.75
D9	12	289893	43056.2	24434.4	73192.5	3670.12
D10	12	284060	39515.4	22375.8	68484.2	3401.1
D11	12	280912	38910	21377.6	64481.7	3844.33
D12	12	401201	61245.5	31593.4	78239.9	6066.58
E1	12	366159	59702.9	30764.3	68997.1	5171.42
E2	12	313474	46859.5	24760.4	64594	3705.65
E3	12	253692	39393.4	21888.7	58542	3543.71
E4	12	239784	37086.5	21256.4	55594.8	3187.88
E5	12	214225	35125.8	20396.1	55341	3024.15
E6	12	202329	32854.1	18328.6	50343.7	2674.52
E7	12	206611	33433.8	19510.9	58162.5	2900.05
E8	12	222987	36252.2	21482.7	61810.2	2858.75
E9	12	234903	35873.7	20310.2	55788.1	2471.36
E10	12	246429	36087.9	19838	56374.6	3402.28
E11	12	254332	35999.2	19259.2	54947.6	3043.08
E12	12	397238	60386.7	30749.7	73947.4	5371.3
F1	12	326991	48514.2	23853.8	62396.7	4131.78
F2	12	315375	48662.4	25466.9	64155.7	4251.06
F3	12	257743	41861.8	23038.5	59310.5	3770.54
F4	12	241028	38772.3	21508.8	54663.8	3933.9
F5	12	207611	33636.8	18870.7	48489.9	2996.37
F6	12	193741	30798	17405.9	46939	2358.22
F7	12	181945	28964.6	16879.1	47622.4	3092.62
F8	12	196130	31627.7	17931.8	48311.2	2377.36
F9	12	206326	32728.1	18090.7	46122.2	2405.62
F10	12	229690	35068.5	19078.5	47833.5	3310.55
F11	12	252823	36192.3	18903.3	51268.9	2895.77
F12	12	280490	40043.9	20460.2	58861.3	3306.57
G1	12	355774	52324.6	25431.8	69765.5	4521.05
G2	12	317063	48431.3	24574.7	64386.9	4122.72
G3	12	310772	50798.8	26622.9	62904.2	4572.2
G4	12	268899	43970.4	23623	54930.5	3386.77
G5	12	246749	40884.7	22523.7	51707.6	3570.27
G6	12	254123	42086.9	22916.3	53103.2	3340.24
G7	12	219828	35792	19636.4	47887.2	2863.2
G8	12	208308	33945.5	18859.9	45388.9	3010.85
G9	12	220010	35464.6	19270.7	44974.2	3142.56
G10	12	227195	34728.1	18371.3	45109.3	3283.1
G11	12	203556	29273.3	15046.9	40962.6	2156.2
G12	12	205209	27410.4	13903.6	39178.2	2495.45
H1	12	32290.1	3637.59	1273.11	1990.06	304.637
H2	12	233992	35760.6	17506.6	42188.7	3395.77
H3	12	322791	51810.6	26338.3	66962.4	4018.38
H4	12	301891	50061.4	26179.3	60893.7	5021.02
H5	12	270285	46701.1	25150.2	58766	4252.47
H6	12	260342	43832.9	23812.4	55982.1	3882.69
H7	12	247365	41270	22404.9	53402.9	3934.9
H8	12	239736	40451.1	22291.9	53459.3	4536.92
H9	12	235241	36157.7	19432.6	49185.5	3281.32
H10	12	213072	31547.9	16251.1	41879	2904.8
H11	12	244844	35107.8	17843.6	56878	2989.46
H12	12	63744.9	7974.1	5293.72	7288.35	731.146
A1	13	278021	36501.9	20564.7	67860.5	4672.67
A2	13	273547	39952	23155.3	71658	4421.72
A3	13	289601	43031.1	24607	74880.5	2813.79
A4	13	306681	47412	27379.5	80764.9	3977.27
A5	13	317846	50815	29093.3	85631.9	3995.03
A6	13	345694	51847.8	30739.6	90673.8	3709.27
A7	13	408484	70770.6	50458.7	122470	12323.9
A8	13	382093	64325.6	37550.2	95558.9	5617.93
A9	13	333503	52179.5	30139.8	85107.8	4518.72
A10	13	248372	33534.1	19501.5	70519.5	4130.27
A11	13	42648	4712.76	2093.18	5529.44	240.48
A12	13	28575.7	3152.11	920.707	2121.1	121.293
B1	13	329457	44548.7	25089.8	81665	6072.6
B2	13	292523	41476.7	22740.8	72116.7	3041.91
B3	13	313224	47711.2	26697	73927.9	3542.03
B4	13	304536	47220.8	27501.2	74332.5	3246.18
B5	13	316517	49338.8	28775.2	80037.8	4581.1
B6	13	349074	53339.2	30650.8	87256.2	3790.56
B7	13	333315	49750	28872.9	85179.1	3819.55
B8	13	331942	51470.7	30636.9	88049.7	4864.61
B9	13	285507	40170.9	23623.1	78452.3	2912.81
B10	13	268006	35851.9	20153.8	72095.4	2766.73
B11	13	254149	33643	17517.8	64794.1	2325.01
B12	13	249501	31836.9	16619.8	56538.6	2939.23
C1	13	268558	40530.4	21332.7	61806	4086.97
C2	13	299310	43551.7	23798.4	66635.8	2733.54
C3	13	287908	46005.3	26619.3	68921.2	5139.49
C4	13	284188	44209.4	25495.4	71534.4	3360.91
C5	13	280097	44317.3	26003.9	76639.8	3763.6
C6	13	339657	51892.5	30165.3	91610.2	3950.69
C7	13	340892	50948.5	30691.6	95588.9	4176.26
C8	13	340925	50291.9	29635.2	89173.2	4055.14
C9	13	299512	43090.4	25714.9	82766.1	3632.06
C10	13	284680	40463.5	23771.2	83203.6	3026.26
C11	13	279361	37518.9	20351.5	68609.7	3083.55
C12	13	322426	44032.4	22373.7	65538.1	4598.47
D1	13	308056	50234	25828	58792.4	6451.07
D2	13	297067	44342.1	24194.3	65791.6	3771.21
D3	13	270887	41471.5	23632.6	64169.9	3214.91
D4	13	265124	42051.2	24199	66307.8	3625.12
D5	13	246893	39473.8	23027.8	66544.7	3400.11
D6	13	242628	38140	22927.6	67646.1	3259.71
D7	13	256467	40075.6	24373.3	71746	3475.81
D8	13	274215	42596.6	25295	78378.4	3820.52
D9	13	290725	43237.2	24708.6	73377.9	3965.94
D10	13	284238	39989.5	22487.2	68447.6	3178.9
D11	13	279906	39133.1	21714.2	65065.3	3473.64
D12	13	400229	60665.9	31796.2	77976.8	6291.65
E1	13	365256	60019.4	30676.6	68512.7	5356.49
E2	13	312735	46980.5	24897.8	64165.3	3339.8
E3	13	253963	39591.2	21927.2	58531.2	3594.77
E4	13	240047	37142.1	21196	55848.9	3263.07
E5	13	215632	35055.4	20382.1	55167.2	2968.13
E6	13	201775	32581.4	18322.5	50526	2639.34
E7	13	206742	33614.8	19319.1	57914	2980.53
E8	13	224273	36069	21561.3	61679.1	3094.74
E9	13	235685	36161	20244.2	55730.7	2896.95
E10	13	246069	36359.2	20022.8	56190.3	3064.94
E11	13	253794	35954.7	19109.5	55825.4	2697.3
E12	13	398052	60173.9	30332.2	73982.7	5454.56
F1	13	328117	48694.9	24356.4	62576.9	4229.03
F2	13	314400	48929.7	25460.7	64139.7	3777.75
F3	13	257695	42100.6	22638.3	58959.5	3754.25
F4	13	240006	38674.8	21362.7	54009.8	3590.05
F5	13	206625	33780.8	19044.6	48250	3058.24
F6	13	193814	30818.9	17633.1	46989.5	2320.88
F7	13	181419	28873.7	16767.2	47605.3	2744.64
F8	13	196599	31810.1	17780.5	48385.5	2436.25
F9	13	205561	32641.5	18139.4	45995.5	2728.32
F10	13	229488	35331.2	19077.5	48013.1	3152.32
F11	13	254729	36547.7	19298.9	51031.3	2648.99
F12	13	281084	39833.8	20542.9	58789.2	2966.15
G1	13	355461	52014.3	25103	69438.6	4695.12
G2	13	317840	48474.5	24188.2	64056.7	3525.88
G3	13	311565	51578.7	26857.1	62874.7	4579.68
G4	13	269622	43891.5	23633.6	54816.3	3531.22
G5	13	249062	41523.9	22950.1	51641	3660.03
G6	13	254589	41721.1	23131.9	53226.5	3622.69
G7	13	219094	35605.7	19516	47936.4	2917.54
G8	13	208212	33948.4	18887.2	45220.7	3149.57
G9	13	220372	35549	19424.3	44732.6	3283.26
G10	13	227981	34795.4	18306.2	44438.3	3279.15
G11	13	205727	29354.6	15232.6	41152.3	1960.18
G12	13	206530	27457.9	13641.9	38912.9	2776.45
H1	13	32800.7	4542.96	1869.52	2374.94	795.562
H2	13	233658	35614.4	16954.9	42062.3	3063.51
H3	13	323116	51936.2	26687.4	66565.4	4765.23
H4	13	307493	51099.4	26773.7	61105.2	4789.58
H5	13	270152	46607.4	25104.5	58228.2	4406.66
H6	13	263347	44392.2	24357.7	57167.3	4203.93
H7	13	247480	41575.7	22466.6	53087.4	3628.96
H8	13	239436	40552.7	22195.8	53441.8	4456.81
H9	13	235808	36432.8	19295.2	49205.8	3094.14
H10	13	213332	31434.5	16134.2	42219.9	2674.74
H11	13	244609	35004.9	17421.1	56821.3	3094.17
H12	13	62773.9	8162.6	5736.14	7625.07	835.595
A1	14	279601	36298.4	20935	68481.1	4304.86
A2	14	272629	39973	23242.8	71951.3	4344.23
A3	14	288712	43181.2	24275.9	75030.1	3391.77
A4	14	306725	47230.2	27253.1	80312.2	3897.34
A5	14	318179	50489.2	28994	84984.3	3588.06
A6	14	344856	52421.2	30841.7	90901.2	3670.39
A7	14	409390	70901.8	50349	122076	12193.5
A8	14	381713	64455.4	37669.1	94828.5	5892.66
A9	14	333793	52522.9	30067.7	85451	4051.81
A10	14	247434	33782.4	19328.7	71006.6	3522.54
A11	14	42247.2	4427.41	2161.17	4865.99	0
A12	14	28936.8	2923.36	1138.87	1435.67	453.317
B1	14	328601	44672	24431.1	81059.8	5788.03
B2	14	291940	41410.7	22755.6	71874.6	3233.69
B3	14	312982	47973.7	26646	73851.6	3080.74
B4	14	305196	47270.1	27130.3	74146.4	3099.52
B5	14	316510	49521.6	28930.1	80125.6	4587.83
B6	14	349209	53548.8	30464.9	87196.4	3207.89
B7	14	332898	49346.3	28937.7	84678.7	3473.15
B8	14	330615	51669.6	31058.8	87933.8	4819.24
B9	14	284341	40427.7	23596.7	78707.5	3015.59
B10	14	269237	35881.2	20469	71673	3168.09
B11	14	254870	33514.3	17685.9	64609	2392.55
B12	14	251384	31497	16118.7	57038.7	3741.95
C1	14	267395	40370.9	21426.1	61143.9	3793.67
C2	14	300196	43322	23722.7	65975.7	3046.04
C3	14	287988	46021.9	26615.4	68833.7	5177.73
C4	14	284603	44467.7	25467.4	71551.6	3480
C5	14	280576	44174.5	26102.1	76657.1	3795.11
C6	14	338799	52235.8	30463.6	91429.1	3897.22
C7	14	339480	51403	30918.5	95859.5	3565.59
C8	14	341094	50414.6	29842.2	89243.1	4361.19
C9	14	300488	43174.5	25536.6	82321.5	3742.48
C10	14	283880	40323.2	23782.9	83403.5	2988.47
C11	14	278720	37724.9	20371.6	69168.4	2502.33
C12	14	322304	44446	22379.5	65977.1	4582.75
D1	14	306849	50434.5	26182.4	58888.6	6308.82
D2	14	295487	44196.3	24286.7	66201.3	3470.66
D3	14	270278	41626.4	23449.1	64213	3447.69
D4	14	264861	41942.3	24203.7	66222.6	3973.69
D5	14	247392	39276.7	23150.2	66775.3	3077.88
D6	14	242351	38413.7	22555.3	67392.7	3623.86
D7	14	256148	40097.4	23912.5	71553.9	3260.71
D8	14	274381	42355.5	25387	77900.4	3898.01
D9	14	290173	42901.3	24727.7	73160.5	3657.75
D10	14	283488	39840.9	22450.8	67973	3317.63
D11	14	281371	39077.9	21121.6	64989.8	4022.11
D12	14	399575	60862.8	31747.7	78290.2	6094.88
E1	14	365129	59607.2	30617.8	68706.7	5603.58
E2	14	313736	46987.4	24813.3	64196.5	3196.98
E3	14	253918	39617.8	21572.1	58492.7	3528.69
E4	14	240302	37115.2	21069.6	55492.9	3378.75
E5	14	214907	35195.4	20279.7	54921.3	2815.59
E6	14	200928	32582.2	18542.3	50378.8	2608.16
E7	14	206556	33642.3	19578	57875.2	2978.86
E8	14	222953	36111.1	21528	61665.3	2800.43
E9	14	235351	35916.6	20082.5	55998.7	2879.34
E10	14	246694	36297.6	19964.5	55938.9	3088.5
E11	14	253481	36149.2	19075.1	55512.2	2422.82
E12	14	399333	60621.6	30503.2	74293.3	5336.85
F1	14	327316	48491.1	24020.9	62870	4221.15
F2	14	312971	48985.5	25332.4	64045.9	3224.73
F3	14	259252	41670.8	22501.8	59518.4	4042.41
F4	14	240558	38573.7	21718.8	54528.8	3834.44
F5	14	207376	33671.8	18923.9	48080.6	2928.65
F6	14	193603	30909.8	17688	46623.2	2208.05
F7	14	181778	29314	16730.7	46903.3	2601.44
F8	14	196109	31789.5	18050.2	48135.3	2364.37
F9	14	206089	32585.4	18294.7	45857.6	3075.03
F10	14	230095	35033	19087.2	47526.4	3490.22
F11	14	255460	36642.8	19429.7	51455.4	3287.23
F12	14	280675	39896	20121.5	59221.9	3438.72
G1	14	355963	52528.7	25152.9	69741.4	4351.77
G2	14	315540	48091.4	24710.9	63412.2	3717.06
G3	14	312648	51034.8	26739.5	63204	4257.91
G4	14	269105	44020.9	23639.9	54632.9	3592.86
G5	14	248549	41904.2	22874.2	51121.7	3616.41
G6	14	256216	41875.5	23037.5	52787.1	3278.24
G7	14	219654	35448.8	19933.9	47734.8	3406.54
G8	14	209073	33958.2	18684.7	45287.2	2895.51
G9	14	220284	35278	19276.3	44828.1	2881.75
G10	14	228669	34990.8	18412.2	45035.8	3135.67
G11	14	205924	29903.7	15374	40784.6	2008.07
G12	14	205902	27523.4	13528.9	39575.5	2420.15
H1	14	33643.4	4438.18	1858.05	2261.74	646.531
H2	14	235268	35866.4	17587.3	40944.1	2569.09
H3	14	321597	51958.9	26900.6	67002.2	4762.98
H4	14	307795	51256.6	26611.2	61115.7	4831.22
H5	14	270540	46470.5	24821.1	58243.7	4009.09
H6	14	262499	44793	24284.5	56695.1	3857.98
H7	14	247201	41406.9	22769.6	53409.2	4131.4
H8	14	239412	40518.1	22233.5	53656.5	4470.71
H9	14	236586	36586	19268.2	49279.4	3394.5
H10	14	212905	31333.9	15968	42332.9	2509.97
H11	14	244713	35175.7	17843.6	56668.2	3555.35
H12	14	62455.2	7794.36	5616.86	7412.25	814.091
A1	15	277014	36649.6	20498.6	67976.9	4059.21
A2	15	272432	40146.1	22774	71744.5	3986.22
A3	15	288976	43102.5	24516	74312.8	3474.97
A4	15	306101	47119.2	27326.9	79860.4	3660.15
A5	15	318844	50994	29290.9	85271.6	3894.33
A6	15	345758	52313.2	30771.2	90741.3	3540.21
A7	15	408584	71335.2	50852.2	122199	12292.5
A8	15	381575	64668.4	37157.7	95229.9	5886.36
A9	15	333401	52175.8	30426.3	85597	4350.91
A10	15	247466	33390.7	19509.4	70957.5	3762.61
A11	15	41920.8	3967.68	1937.14	5124.87	395.699
A12	15	28469.7	2788.96	1267.05	1830.73	155.598
B1	15	327519	44698.8	24838	80653.7	5063.82
B2	15	291357	41844.8	22820.7	72122.5	3095.95
B3	15	312771	47824.8	26723	73641.2	3686.49
B4	15	304521	47189.1	27451.5	74016.9	3489.2
B5	15	315203	49175.1	28814.4	79921.2	4674.39
B6	15	349067	53354.1	30340.9	87100.3	2975.74
B7	15	332056	49701.4	28936.7	84456.2	3368.04
B8	15	330184	51534.2	30941.1	88204	4634.94
B9	15	283765	40503.2	23602.4	78407.9	3505.93
B10	15	268927	36062.1	20674.4	71566.1	2830.91
B11	15	254514	33822.5	17606.8	64448.4	2316.16
B12	15	250660	32051.7	16326.8	57249.1	3540.05
C1	15	266848	40722.8	21398.1	61648.1	3995.61
C2	15	298224	43201.6	23632.6	66344.1	2911.65
C3	15	287492	46177.3	26640.1	68525.3	5038.43
C4	15	283842	44815.7	25570.3	71391.8	3233.93
C5	15	280574	44477.4	26052.5	76479.8	3761.9
C6	15	337877	52082.3	30310.3	90860.2	4711.62
C7	15	339362	51291.9	30592.2	95594	4444.42
C8	15	340382	50438.9	29830.4	88859.1	3936.49
C9	15	299918	43446.2	25714.9	82254.7	3688.35
C10	15	283659	40584.7	23690.6	83055	3052.93
C11	15	278774	38164.2	20718	69237.1	3000.18
C12	15	322808	43743.7	22367.9	65656.7	4565.83
D1	15	307927	50290.5	26152.5	58773.9	6069.07
D2	15	295614	44552.2	24417.6	65687.8	3598.29
D3	15	270514	41573.2	23354.5	63792.5	3506.83
D4	15	265299	42094	24110.3	66191.6	3588.38
D5	15	247708	39559.9	22967.4	66739.4	3032.75
D6	15	242710	38546.8	22253.8	67020.8	3479.79
D7	15	255453	40384.6	24071.4	71430.3	3359.49
D8	15	274262	42536.8	25528.1	78024.1	3862.32
D9	15	290617	43148.3	24636.3	72772.6	3440.67
D10	15	283160	39631.2	22376.9	68465.3	3222.4
D11	15	279671	39173	21645.5	64461.4	3788.85
D12	15	398946	60827.1	31496.2	77785	5739.91
E1	15	365328	59720.8	30625.7	68882.7	5365.21
E2	15	312730	47167.2	24947.3	63767.8	3579.3
E3	15	254509	39777.2	21806.8	58752.3	3367.47
E4	15	239620	37271.8	21156.4	55478.6	3000.87
E5	15	213853	35167.9	20560.4	54380.6	3157.73
E6	15	201884	32700.4	18607.6	50307.9	2535.4
E7	15	206399	33411	19423.8	57860.6	2976.34
E8	15	223408	35948	21631.4	61484.9	3086.66
E9	15	235523	35926.6	20105.7	55659.2	3358.74
E10	15	246502	36271.7	20111.1	56080.4	3148.48
E11	15	254087	35856.9	19109.5	55547	3247.46
E12	15	398865	60776.3	31057.2	74466.9	4973.7
F1	15	325267	48957.9	24115.2	63280.1	4310.51
F2	15	313324	48910.7	25662	64005.2	3711.74
F3	15	257883	41961.3	22748.8	59331.5	3659.55
F4	15	240379	38531.2	21686	54427	3437.54
F5	15	206953	33691.3	19109.7	48275.1	3003.9
F6	15	192998	30877.8	17651.4	46759.8	2487.74
F7	15	181868	29127.9	16833.1	47512.7	2782.36
F8	15	196446	31596.1	17941.5	48275.7	2852.83
F9	15	205842	32695.9	18056.3	46122.2	2658.98
F10	15	228978	35199.8	18808	47899.2	3511.66
F11	15	255877	36622.2	19401.3	51341.9	3255.62
F12	15	280546	39887.7	20436.2	58556.6	3257.73
G1	15	356108	52261.9	25349.6	69738.2	3885.45
G2	15	316162	48729.4	24622.6	64022.7	4138.65
G3	15	310836	51133.2	26545.2	62510.7	4378.71
G4	15	269736	43927	23915.5	54659.9	3308.56
G5	15	248685	41762	22560	51155.4	3866.4
G6	15	255073	42023.3	23008.2	53080.3	3323.02
G7	15	219377	35511.7	19957.5	47343	3413.95
G8	15	208700	33927.5	18709	45460.8	2849.54
G9	15	220284	35624.6	19021.5	45003.3	2784.8
G10	15	227394	35059.1	18258.8	44766.6	3115.88
G11	15	206289	29504.6	15021.1	40680.1	1818.74
G12	15	205432	27666	13517.9	39037.3	3014.44
H1	15	33428.1	3890.12	1305.22	2952.26	252.037
H2	15	234487	35904	17133.5	39042.3	2987.75
H3	15	321755	52326.7	26553.7	67147.1	4827
H4	15	307503	51436.6	26733.3	61755.8	5021.02
H5	15	270644	46552.2	24996.4	57959.7	4169.12
H6	15	263413	44445.5	24151	56958.6	4104.29
H7	15	246881	41121	22398	53294.1	3900.55
H8	15	238819	40137	22194.2	53565.9	4554.09
H9	15	236770	36863.6	19404	49511	3139.41
H10	15	212524	31479.9	15932.2	42123.9	2591.84
H11	15	244397	34809.2	17940.5	56944.9	2956.52
H12	15	62500.9	8085.15	5654.31	7292.72	460.806
A1	16	278376	36856.3	20225	68188.7	4537.23
A2	16	273619	40037.3	23126.5	71024.4	3853.8
A3	16	288262	43405.8	24382.8	74574.5	3070.47
A4	16	306073	47051.4	27550.5	80124.7	3482.26
A5	16	316780	50738.3	29231	85693.8	3679.52
A6	16	345057	51983.2	30860.7	90397.8	3709.27
A7	16	409445	71126.5	50339.8	122350	12529.9
A8	16	381031	64440.9	37613.1	95413.8	5519.75
A9	16	333742	52181.3	30120.1	85083.9	4456.99
A10	16	247277	33526.2	19465	70531.3	3898.71
A11	16	42251	4538.38	1985.07	4978.06	245.945
A12	16	29312.2	2645.5	1059.98	1871.85	679.975
B1	16	326824	45074	24446.1	80949.8	5564.65
B2	16	291509	41983.1	22831.8	72148	2899.93
B3	16	311940	47740.2	26680.7	73394.8	3594.04
B4	16	303762	47200.3	26796.8	73790.7	3298.2
B5	16	315475	49055.7	28755.6	79951.7	4676.07
B6	16	349394	53472.7	30561.4	86928.7	3629.06
B7	16	331902	49579.6	29093.7	84438.1	3630.36
B8	16	331348	51294.2	30841.6	87577.3	4780.49
B9	16	284206	40645.9	23831.7	78596.9	3605.89
B10	16	267792	36065.1	20171.1	71701.5	3110.03
B11	16	255671	33830.4	17856.2	64611.3	2462.3
B12	16	250562	31814.2	16524.2	56995.9	3093.41
C1	16	269141	41252.8	21143.4	60745.3	4124.23
C2	16	298762	43597.1	23577.3	66384.1	2980.98
C3	16	287462	46293.7	26674.7	68616.7	5282.43
C4	16	284049	44291.9	25644.2	71190.3	3357.4
C5	16	280279	44630.5	26005.7	76107	3749.12
C6	16	338233	51801.6	30241.4	90966.6	4321.9
C7	16	340595	51283.7	30443	95830.8	4041.14
C8	16	339722	50261.2	29215.7	89145.2	3792.34
C9	16	299277	43259.7	25813.4	82273.5	3843.16
C10	16	284891	40866.3	23706.5	83208.9	3217.42
C11	16	279575	38027.6	20739.3	69285.2	2523.77
C12	16	321887	44573.4	22516.8	65964	5345.74
D1	16	306866	50462.3	26052.7	59016.2	6114.69
D2	16	296338	44769	24116.2	65577.6	3453.17
D3	16	270367	41490.9	23616	64227.4	3162.34
D4	16	265203	41932.1	23913.3	66255.4	3996.3
D5	16	247818	39358.5	23364.5	66880.6	3582.44
D6	16	242677	38391.9	22650.1	67500.9	3409.96
D7	16	255740	40152.4	23808.7	71408.9	3023.45
D8	16	274530	42859.9	25173.5	78201.7	3809.3
D9	16	289423	42906.5	24459.9	72970.8	3503.66
D10	16	283654	39786.3	22666.9	68416.5	3091.91
D11	16	279617	39143.7	21282.8	64402.6	4063.72
D12	16	398497	60828.3	31939.6	77821.9	6289.08
E1	16	364264	59346.4	30604.8	68319.8	5643.31
E2	16	312257	47184.5	24942.8	63802.3	3819.9
E3	16	254535	39867.8	21901.5	58324.8	3631.82
E4	16	239085	36914.2	21073.3	55174	2622.99
E5	16	214669	35110.4	20488.6	55085	3011.22
E6	16	202052	32680.1	18630.7	50065.6	3044.72
E7	16	206649	33473.2	19330.3	57702.8	3087.85
E8	16	223102	36281.7	21792.1	61329.6	2601.23
E9	16	235955	36201.1	20123.4	55261.5	3160.13
E10	16	246650	35888.1	19859.1	56532.4	3673.22
E11	16	253902	35938	19105.1	55163.2	2572.54
E12	16	399477	60363.2	30751.1	74286.5	5358.39
F1	16	326444	48849.5	24371.2	62934.5	4226.4
F2	16	314002	48615.5	24995.3	64354.4	3766.54
F3	16	258477	41564.4	22574.5	59399.4	3448.78
F4	16	240258	38238.7	21544.4	54347.4	3634.57
F5	16	207121	33840.8	19007.2	48329.4	3511.37
F6	16	193614	30809.2	17432.6	46606.2	2591.82
F7	16	181963	29249.6	16722.6	47010.1	2833.17
F8	16	195615	31822.7	17898	48212.9	2364.37
F9	16	205077	32766.9	18071.4	46147.9	2800.33
F10	16	228809	35187.4	19081.4	48324.1	3108.43
F11	16	253895	36148.7	19402.4	51283.9	2813.11
F12	16	282933	40689.5	20572.3	59426	2984.82
G1	16	353488	52249.7	25164.2	69628.6	4594.51
G2	16	316914	48313.4	24656.9	64101.6	3968.3
G3	16	311787	51244.3	26718.5	62999.9	4402.22
G4	16	269232	44250.5	23890.6	54662.6	3683.03
G5	16	248433	41745.2	22805.5	50989.4	3821.94
G6	16	254439	41960.5	22706.6	53010.6	3379.85
G7	16	220283	35583.9	19605.7	47347	3417.24
G8	16	208370	34037.4	18964.6	45336.5	2843.89
G9	16	220257	35495.1	19109.7	44877.1	2935.8
G10	16	228854	34862.7	18346.2	45164.7	3048.6
G11	16	206371	29427.5	15149	40992.4	2265.35
G12	16	205419	27271.6	14087.8	39303.8	2373.1
H1	16	35089.1	3970.72	1376.33	2503.98	699.13
H2	16	234810	36136.4	17439.1	39191.2	3221.67
H3	16	321164	52119.6	26457.6	66715.8	4357.55
H4	16	307001	51212.1	26485.4	60960.4	5130.45
H5	16	269533	46815.6	24982.8	58272.2	4500.85
H6	16	262766	44544.6	24449.2	56734.2	3759.94
H7	16	247039	41514.9	22688.9	53431.9	3902.15
H8	16	239164	40356.4	22341.9	53521.3	4343.18
H9	16	236600	36749.9	19400.7	49581.2	3258.69
H10	16	212645	31305.3	15941.9	42178.9	2816.72
H11	16	244455	34768.5	17621.4	57217.1	3449.47
H12	16	62515.7	7829.43	5320.07	6473.51	657.417
A1	17	277143	36912.1	20504.7	68500.5	4744.37
A2	17	273042	40051.4	22987.1	71527.8	4502.15
A3	17	288864	43003.9	24440.9	75173.7	3459.04
A4	17	306310	47168.3	27270.3	79981.6	3777.03
A5	17	316493	50739.3	29260.5	85197.7	3817.97
A6	17	344434	51806	30807	90406.7	3815.94
A7	17	407981	71305.4	50614.4	121666	12323.9
A8	17	381941	64141.7	37802.9	95648.8	5635.95
A9	17	331853	52074.2	30048.9	84975.6	4219.62
A10	17	247249	33749.1	19463	70771	4083.96
A11	17	42214.4	4133	2246.99	4668.75	454.725
A12	17	27531.1	2823.85	1348.4	2178.43	189.903
B1	17	328735	44722	24919.7	81111.6	5531.92
B2	17	291011	41753.4	22820.7	71736.7	3418.04
B3	17	312004	47859.1	26773	74026.9	3699.01
B4	17	304463	47107.2	26952.6	74183.8	3281.14
B5	17	315946	49340.6	28770.5	79611.2	4534.88
B6	17	348943	53498.4	30570.6	87031.7	3201.47
B7	17	331346	49764.3	28697.3	84435.2	3314.12
B8	17	331054	51690.2	30984.5	87145	4412.84
B9	17	283697	40696.5	23810	78440	3042
B10	17	268420	35982.2	20467	71799.2	2604.76
B11	17	254640	33446.6	17744.9	64334.7	2384.8
B12	17	251388	32132.6	16135.5	56722	3111.77
C1	17	267893	40541.8	21210.1	61589.5	3891.04
C2	17	298189	43742.1	23495.6	66485.9	3053.5
C3	17	287156	46277	26463.1	68160.8	4872.73
C4	17	284112	44205.8	25419.7	71190.3	3494.89
C5	17	280296	44624.4	25966.8	76200	3830.88
C6	17	337569	52105.5	30631.2	90379.4	4302.37
C7	17	340325	51579.2	31012.8	95015.9	3637.86
C8	17	340087	50637.8	29661.1	88918.3	3967.54
C9	17	299646	43083.3	25640.3	82298.6	4062.92
C10	17	284121	40598.4	23512.5	82601.6	3179.63
C11	17	280648	38072	20440	68999	3022.81
C12	17	321502	44102.7	22521.5	65605.7	5169.2
D1	17	306521	50183.3	25674.1	58663.9	5686.17
D2	17	295609	44378.2	24208.6	66024.8	3655.93
D3	17	270779	41859.8	23467.7	64344.2	3131.37
D4	17	264144	42082.8	24067.9	65711	3824.84
D5	17	247166	39677	23312.1	67034.9	3891.13
D6	17	242813	38443	22399.8	67394.4	3577.9
D7	17	256223	40440.4	24328	71601.9	3508.13
D8	17	274198	42629.4	25089.3	77599.1	3597.22
D9	17	289205	43002.8	24479	72843	3577.89
D10	17	283515	39663.9	22475.1	68650.5	3365.83
D11	17	279980	39063.8	21103.8	64526.1	3622.42
D12	17	399444	61273.8	31752.5	78115.7	6215.77
E1	17	364227	59870.1	30621.8	68888.7	5704.36
E2	17	312069	46844.5	24933.8	64163.1	3693.56
E3	17	255150	39731	21618.5	58690.1	3572.75
E4	17	238444	37133.7	21003.5	55271.1	3613
E5	17	214427	35173.5	20410.2	54763.4	3044.83
E6	17	201241	32964.8	18546.1	50148.2	2853.62
E7	17	206693	33490.5	19470.9	57727.1	3024.13
E8	17	223649	36154.8	21534.8	61572.1	2638.02
E9	17	236020	36079.8	20394.8	55423.2	2926.3
E10	17	246818	36199.2	20105.1	56150.6	3069.23
E11	17	252293	36099.2	19000.8	55136.2	3020.51
E12	17	399281	60700.3	30657	73902.6	5236.38
F1	17	326577	48650	24504.6	62628	4449.81
F2	17	313598	49460.7	25189.2	64148.3	3828.82
F3	17	257537	42010.1	22655.2	59828.4	3650.39
F4	17	240132	38584.5	21644	54140.2	3935.79
F5	17	206919	33561.2	18945.3	48421	3245.51
F6	17	193556	30906.1	17596.5	47025.2	2339.16
F7	17	181965	29187.3	16835.3	47379	2782.36
F8	17	196194	31890.6	17914.1	48212.9	2598.21
F9	17	205444	32679.5	18246.8	46165.1	2883
F10	17	228825	35151.9	18866.7	47485.2	3120.68
F11	17	252545	35882.7	18987.5	50960.6	2967.5
F12	17	283947	41087.6	20973.7	58944.3	2663.07
G1	17	354303	52591.4	25004.6	70838.3	3815.19
G2	17	315813	48815.7	24670.4	63544.5	3367.78
G3	17	310748	51368.1	27112.3	63126.2	4583.96
G4	17	269112	44028	23788.4	54664.4	3454.85
G5	17	247865	41462.4	22688.4	50939.2	3894.08
G6	17	254135	41953.1	22843.6	52685.1	3475.44
G7	17	219268	35623.5	19795.4	47850.1	3074.78
G8	17	209291	33873.7	18847	45339.6	3033.43
G9	17	219634	35533.7	19173.6	45179.3	2900.62
G10	17	227268	34883.3	18357.3	44884	3163.38
G11	17	205763	29628.1	15143.9	41278.1	1867.74
G12	17	205481	28140.1	13869.2	39117.3	2492.76
H1	17	34440.1	4932.51	2027.8	2164.38	734.196
H2	17	234689	35762	17120.3	38580.1	3108.69
H3	17	321366	51935.1	26600.1	66838.6	4435.04
H4	17	305982	51087.1	26804.7	61413.8	4929.03
H5	17	269773	47202.2	24944.4	58207.8	4215.79
H6	17	259405	43864.9	23755.2	55746	3879.51
H7	17	247231	41667	22515.3	53159.4	4104.24
H8	17	239669	40519.6	22504.9	53490.3	4604.77
H9	17	236818	36798.5	19382.7	49573.6	3158.57
H10	17	212943	31437.5	16076.2	42037.9	2906.88
H11	17	243819	35325	17545.2	56992.6	2840.05
H12	17	62620.6	8466.54	5540.59	7662.97	850.955
A1	18	277006	36410	20924.3	68367.7	4849.27
A2	18	272229	40037.3	23006.7	71284.8	4329.52
A3	18	288285	42980.8	24251.6	74238.1	3311.22
A4	18	304737	47155.5	27567.7	80598.2	3434.99
A5	18	317552	50828.3	29115	85197.7	4071.39
A6	18	343792	52330.6	30905.9	90559.6	3608.92
A7	18	408898	71328.2	50134.8	122127	12664.8
A8	18	380982	64661.6	37411.4	95217.4	5592.71
A9	18	332636	52209.7	30181	84683.7	4592.63
A10	18	247194	33537	19038.4	70703.2	3608.55
A11	18	42400.9	4285.87	1999.56	4907.46	212.059
A12	18	27493.8	3236.12	1398.93	2031.37	147.022
B1	18	327562	44761.3	24738	80372.1	5745.35
B2	18	291336	41584.6	22829.3	71878.1	2904.17
B3	18	312298	47875.2	26703.5	73542.2	3638.33
B4	18	304171	47356.6	27174.3	73893.8	3201.84
B5	18	315520	49113.6	28779.9	79946.3	4791.21
B6	18	348875	53328.3	30574.6	86771.9	3453.8
B7	18	332502	49559.6	28898.4	84784.7	3676.06
B8	18	330858	51561.3	31086.8	87378.9	4811.68
B9	18	284110	40830	23675	78506.2	2986.36
B10	18	268629	36270.2	20316.5	71356.5	2946.02
B11	18	253544	33780.7	17684.8	64111.7	2609.55
B12	18	251388	31908.9	16170.2	56568	3721.15
C1	18	266837	40475.8	20802.2	61014	3959.55
C2	18	298303	43965.6	23595.3	65746.9	3150.56
C3	18	287711	45980.9	26911	68139.9	5027.5
C4	18	282708	44491.5	25142.8	71349.2	3864.43
C5	18	279699	44621.8	25987.1	76235.6	3728.68
C6	18	337753	52362	30281.5	90917.5	4285.91
C7	18	340082	51588.4	30926.8	95364.4	4337.57
C8	18	339729	50445.3	29874.6	88826.9	4254.73
C9	18	300698	43510.1	25742.9	82764	3686.18
C10	18	283927	41017.1	23564.4	82982.3	2803.99
C11	18	280652	38171	20592.4	68988.7	3052.58
C12	18	321960	43906.2	22554.1	64972.1	5053.12
D1	18	305545	50210.1	25685.3	58566.8	6163
D2	18	295500	44599.6	24295.5	65424.7	3230.85
D3	18	269577	41538.3	23158.3	64163.2	3351.95
D4	18	264998	42348.9	23730.3	65967.7	4346.75
D5	18	247899	39845.7	23218.5	66848.1	3595.98
D6	18	242076	38714.2	22522	67065.5	2989.24
D7	18	255968	40280.7	23992.4	71336.9	3428.73
D8	18	273628	42675.7	25315.5	78036.8	3042.55
D9	18	289665	43426.6	24251.6	72390.1	4032.3
D10	18	283240	40074.7	22293.2	67927.5	3183.61
D11	18	279406	39026.3	21561.3	64095.9	3807.77
D12	18	399305	60577.3	31492.6	77628.9	6271.07
E1	18	365353	59454.7	30540	68588.3	5270.25
E2	18	311719	47168.4	24868.5	63889.2	3504.6
E3	18	254333	39516.4	21981.4	58144.2	3287.37
E4	18	240071	37558	21113	55273	3384.53
E5	18	214646	35294.1	20397.8	54745.8	3239.61
E6	18	201283	32872.9	18636.8	50258.8	2724.89
E7	18	206270	33636	19402.2	58105.8	2832.14
E8	18	223609	36265.7	21401.5	61101	2536.62
E9	18	235576	35976.8	20419.9	55221.1	3241.34
E10	18	246612	36393	19890.2	56031.5	3418.34
E11	18	253190	36040.3	19259.2	55607.7	2864.85
E12	18	398913	60687.9	30748.4	74401.8	5496.19
F1	18	326184	49210.9	24169.1	62884.8	4335.48
F2	18	312817	48497.6	25375.6	63952.1	3495.01
F3	18	258145	41909.6	22606.4	59249.5	3840.8
F4	18	240225	38784.9	21675.9	54217	3400.6
F5	18	207446	33638.3	18980.2	48215.1	3232.97
F6	18	193125	30845.7	17652.2	47018.2	2289.1
F7	18	181202	29304.7	16893	47124.4	2752.34
F8	18	195996	31907.1	17942.3	48023.8	2547.11
F9	18	205853	32886.5	17997.5	46034.9	2643.87
F10	18	228961	35113.5	19186.3	47852.1	3048.2
F11	18	254269	36738	19078.4	51046.3	3073.26
F12	18	283566	40921.7	20823	59345.7	3332.42
G1	18	355453	52713.5	25240	68006.6	4920.3
G2	18	317063	48530.3	24491.3	63930.5	3088.36
G3	18	311871	51142.7	27068.2	62691.7	4300.67
G4	18	267634	43951.8	23716.3	54691.3	3642.55
G5	18	248914	41761.2	22589.9	50819.3	3748.95
G6	18	254583	41551.8	23075.1	52729.3	3212.8
G7	18	219529	35515.6	19911	47697.7	3443.58
G8	18	208833	34128.5	18839.4	44939.9	3040.69
G9	18	219208	35420.3	19075.7	44602.3	3344.17
G10	18	228435	35011.4	18217	44867.8	2993.19
G11	18	205123	29512	15023.2	41020.2	2265.35
G12	18	204554	27531.1	13933.1	38859.6	2554.61
H1	18	33815.7	3573.11	1309.81	2592.28	677.214
H2	18	234712	35572.7	17084.6	38821.1	3169.83
H3	18	324178	52576.8	26348.3	66201.6	4542.86
H4	18	306329	51265.1	26777.5	61198.5	4909.66
H5	18	270684	46886	24973.2	58014.3	4303.31
H6	18	263219	44540.8	24294.4	56643.5	3891.46
H7	18	247736	41692	22717.9	52991.9	3622.57
H8	18	239955	40753.7	22365.7	53431.5	4243.45
H9	18	236900	36819.1	19838.5	49233.7	3351.84
H10	18	212619	31233.4	15912.9	42446.9	2613.6
H11	18	244065	35598.8	17660.6	56399.4	2940.05
H12	18	62281.7	8074.92	5665.4	7007.02	972.301
A1	19	275190	36495.3	20919.6	67565.2	4176.06
A2	19	271696	40006.9	22768.3	71036.4	3881.27
A3	19	287848	42685.8	24245.2	74170.2	3451.07
A4	19	305159	47146.7	27241	80459.9	3667.03
A5	19	317487	51225.1	29184.8	84916	4128.45
A6	19	344535	52317.3	30533.2	90285.6	3791.54
A7	19	408272	71012.2	50304.9	121979	12351.8
A8	19	381252	64309.2	37387.4	95131.3	5817.9
A9	19	332848	52326	30013.4	85255.5	4613.5
A10	19	246647	33462.4	19202.3	70957.5	3741.82
A11	19	41803.6	4366.26	1889.21	4966.85	509.38
A12	19	27902.2	2591.22	894.824	2151.01	137.22
B1	19	326787	45179.5	24556.2	81239.4	5880.52
B2	19	291877	41637.9	22775.2	72435.3	3074.76
B3	19	311350	48030.5	26634.1	74017.6	3809.75
B4	19	304090	47305.4	27230.7	73739.6	3014.25
B5	19	315044	49295.4	28609.1	79361.1	4886.17
B6	19	348894	53621	30809.4	87066	3457.48
B7	19	332579	49284.4	28985.8	84587.1	3391.81
B8	19	331293	51491.2	31203.7	87614.6	4255.94
B9	19	284517	40334.8	23920.4	78780.3	3341.86
B10	19	268343	36697.7	20424.3	71665.9	2800.35
B11	19	254205	33276.1	18021	64563.3	2808.84
B12	19	257033	32739	16609.1	57203.8	3152.15
C1	19	267364	40421.2	21034.1	61124.8	4142.26
C2	19	297711	43814.5	23829.6	66568.3	2897.79
C3	19	286951	46151.9	26662.8	68498.7	4729.79
C4	19	283147	44607.8	25510.4	71403.6	3402.94
C5	19	279650	44641.8	25815.5	75741.9	3640.11
C6	19	337854	51667.3	30187.9	90991.2	4610.85
C7	19	340074	51242	30806.6	95275.2	4109.22
C8	19	340173	50361.7	29800.2	88797.8	4486.49
C9	19	299086	42988	25636.1	82302.8	3786.86
C10	19	283685	40470.8	23429.8	82720.3	3089.61
C11	19	281881	38157.3	20459.1	69039	2925.15
C12	19	321229	44062.7	22767	65447.9	5014.43
D1	19	306108	50100	25787.9	58724	6429.6
D2	19	295243	44703.5	23909.3	65999.1	3340.98
D3	19	270164	41783.3	23364.2	63936.2	3341.63
D4	19	264486	42186.1	23959.5	65931.2	3631.71
D5	19	249059	40044.6	23312.1	66950.7	3586.05
D6	19	241994	38348.4	22518.5	67455.4	3202.25
D7	19	255544	40559.1	24316.5	71172.3	3414.88
D8	19	274113	42799.2	25321.4	78137.9	3645.14
D9	19	289838	43091.8	24776.6	72740.7	3843.34
D10	19	283701	39970.9	22414.4	68305.6	3268.25
D11	19	279918	39279.9	21568.5	64257.6	3921.24
D12	19	398764	60797.6	32113.3	77894.4	6277.5
E1	19	364217	59730.2	30420.5	68438.1	5421.42
E2	19	312270	47163.8	24856.1	63915.9	3691.36
E3	19	255294	39974.1	21636.2	57714.7	3234.3
E4	19	239177	37363.5	21475.3	54952.2	3330.55
E5	19	214564	35390.3	20301.2	54630.8	2958.65
E6	19	201777	32759.2	18583.8	50216	2472.23
E7	19	205983	33683.2	19436.6	57732.8	3102.1
E8	19	222955	36385	21703.2	61186.4	2960.14
E9	19	234960	36300.5	20446.8	55050.9	2803.03
E10	19	245636	36509.3	19763.7	56231.1	2672.99
E11	19	253418	35933.6	19362.3	55217	3150.02
E12	19	398688	60523.5	30763	74351.6	5361.26
F1	19	324011	49033.1	23936	62618.5	4026.65
F2	19	314599	48808.1	24999	63581.9	3275.8
F3	19	257658	42406.1	22733.8	58985.5	3422.3
F4	19	239966	38645	21599.2	54088.4	3480.17
F5	19	206838	33635.2	18945.3	48195.7	3007.24
F6	19	193696	31024	17557.6	46922	2409.87
F7	19	181078	29163.7	16937.7	47004.1	2772.35
F8	19	195937	31714.5	18072.7	48074.2	2359.17
F9	19	205497	33048.9	17922.8	45790.9	2879.45
F10	19	228651	35005.2	19041	47707.9	3318.72
F11	19	252395	35968.7	19302.4	50346.4	2655.07
F12	19	282751	40941.1	20765.6	59458.7	3395.63
G1	19	359528	52839	25894.4	64970.4	4219.22
G2	19	316243	48804.3	24523.2	63721.7	3938.89
G3	19	311887	51215.7	26754.2	62664.3	4683.38
G4	19	268585	43749.7	23545.6	54836.1	3361
G5	19	248218	41432	22740.9	50724	3962.87
G6	19	254161	42209.1	22990.7	53008.9	3366.08
G7	19	219437	35556	19608.1	47459.1	2994.1
G8	19	208357	34064.3	18806.8	45138.6	2946.32
G9	19	220254	35697.8	19125.9	44531.7	3034.46
G10	19	227542	34667.3	18439.1	44759.9	2917.99
G11	19	204980	29463.4	15015.9	41141.7	2465.82
G12	19	205021	27782.9	13758.6	38882.4	2761.66
H1	19	32813	3836.39	1853.46	2492.66	905.143
H2	19	235192	35820.4	17115	38973.8	2962.5
H3	19	324388	52619.8	26604.5	66360.9	4511.41
H4	19	306723	51003.8	26588.7	61445.3	5115.93
H5	19	270520	46918.8	24897.1	57730.3	4250.8
H6	19	262348	44627.6	24152.6	56394.1	3539.14
H7	19	248624	41999.3	22487.9	53352	3783.93
H8	19	241014	41069.3	22311.1	53271.6	4538.55
H9	19	235955	36754	19480.1	49687.7	3339.65
H10	19	213054	31745.1	15802.7	42254.9	2782.52
H11	19	243946	35511.7	17659.5	56760.1	3057.7
H12	19	62679.8	8218.13	5548.91	7055.12	437.766
A1	20	276692	36423.1	20391	67410.1	4567.77
A2	20	271795	40078.2	23059.7	71736.8	3690.98
A3	20	287538	43092	24445.2	74123	3112.96
A4	20	305526	47315.7	27296.6	80118	3752.96
A5	20	317260	51098.2	29089.4	85545.1	3739.94
A6	20	344795	52181.8	30324.8	90132.7	3786.11
A7	20	408287	70990.3	50145.1	122015	11957.9
A8	20	381328	64549.3	37202.6	95349.9	5934.09
A9	20	331732	52428.6	30073.3	84522.1	4577.85
A10	20	247272	33705.9	19342.6	70687.5	3624.62
A11	20	41518.7	3853.32	2464.34	4702.37	505.008
A12	20	28124.3	2947.92	1178.31	1727.29	121.293
B1	20	327943	44975.8	24381.1	81239.4	6150.85
B2	20	291414	41612.5	22745.7	71578	2910.53
B3	20	312771	48059.4	26705.7	73843.3	3426.47
B4	20	303766	47265.4	27161.9	73876.5	3432.07
B5	20	315185	49342.5	28822.8	79388.9	4983.66
B6	20	348206	53461.8	30554.3	86532.6	3625.39
B7	20	331650	49956.6	28850.4	84136.3	3314.12
B8	20	331833	51692	30621.5	87193	4654.79
B9	20	284694	40708.5	23643.9	78362.5	2666.7
B10	20	268114	36242.9	20507.6	71860.3	3436.01
B11	20	254749	33768.3	17741.5	64177.5	2672.66
B12	20	256549	32722.6	16709.5	57405.6	3177.84
C1	20	266386	40998.6	21279.4	61355.2	3472.72
C2	20	299260	43883.3	23415.2	66013.4	3312.67
C3	20	287893	46420.7	26618.3	68217	4739.8
C4	20	283071	44265.3	25553.4	70957.9	3381.92
C5	20	279832	44519.8	25760.7	76412.9	3764.45
C6	20	338371	51890.5	30650.8	90178.8	4398
C7	20	339834	51567	30879.1	94822.2	3938.49
C8	20	340460	50829.2	29513.3	88192.2	4334.57
C9	20	299657	43497.9	25653.8	81569.1	3963.33
C10	20	283379	40675.4	23612.2	82449.8	3551.94
C11	20	282772	37975.3	20474.8	68783.7	2515.43
C12	20	322381	43934.1	22309.7	65199.9	4656.51
D1	20	306282	49662.2	25816.8	58768.4	6392.92
D2	20	294863	44727.2	23851	65549.8	3439.79
D3	20	268335	41756.2	23551.6	64150.7	3122.92
D4	20	264954	41884.7	23962.3	66130.7	4067.9
D5	20	248310	39745.9	23248.2	66464	3971.46
D6	20	242414	38463.1	22732	67265.6	3434.71
D7	20	255451	40621	24201.1	71321.8	3129.62
D8	20	274405	42642	25332.2	77613.8	3680.83
D9	20	290455	43170.2	24283.5	72746	3621.76
D10	20	283635	39682.5	22433.2	68045.1	3411.68
D11	20	279724	39185.9	21220	64067.1	3786.33
D12	20	398131	60785.2	31754.9	78097.3	6030.57
E1	20	365193	59291.7	30371.6	68553.5	5584.2
E2	20	311257	47105	24655.7	64072.9	3638.63
E3	20	255217	39843.2	21862.1	58028.6	4169.54
E4	20	239072	36978.1	21193.2	55390.1	3732.53
E5	20	215249	35021.5	20517.5	54610.6	2722.51
E6	20	201508	33041.7	18453.2	50480.8	2820.84
E7	20	206117	33436.2	19339.9	57936.7	2591.51
E8	20	223144	36454.8	21704.9	61515.1	2954.76
E9	20	235235	36137.2	20063	54995.4	2902.82
E10	20	246498	35947.8	20073	56374.6	3332.67
E11	20	253144	36212.6	19440	55433.7	2844.65
E12	20	398913	60498.6	30850.5	73834.8	5608.15
F1	20	324823	48953.6	24454.8	62445.1	4235.6
F2	20	313663	48746	25426.2	64032.3	4368.14
F3	20	257802	41999.1	22539.7	59094.5	3945.68
F4	20	239873	38582.7	21764.5	54473.2	3320.09
F5	20	207051	33918.6	19232	48366.7	3355.03
F6	20	193846	30992.6	17524.9	46817.2	2313.73
F7	20	182035	29413.5	16559.5	47309.6	2953.27
F8	20	195178	31608	17993.8	47953.6	2369.56
F9	20	205954	32635.7	18120.9	45743.8	2372.72
F10	20	228747	35009	18843.6	47506.7	2978.78
F11	20	252176	36757.5	19088.6	51565.5	3046.52
F12	20	284057	40782.1	20488.3	59375.7	3260.61
G1	20	358574	52483.3	25596.2	64529.1	4192.07
G2	20	315968	48629.2	24652	63465.6	3501.37
G3	20	312286	51543.8	26939	62769.5	4362.67
G4	20	268683	43760.3	23912	54638.3	3514.66
G5	20	247795	41656.6	22937.9	50668.9	3588.73
G6	20	255050	41896.9	22931.4	53245.2	3273.08
G7	20	219148	35613.4	19667.1	47655.8	3373.61
G8	20	208022	33946.2	18606.6	45459.3	3051.17
G9	20	219667	35478.2	19190.6	44548.3	3172.58
G10	20	226518	34584.1	18138.9	44830.6	3165.36
G11	20	205187	29376.8	14926.2	40388	2657.38
G12	20	205222	28019.3	13998.2	39230.2	2443.01
H1	20	34166.3	4177.58	1543.79	2202.87	357.236
H2	20	233527	35987.5	17031.7	39162.2	3516.72
H3	20	323720	52659.4	26622.2	66056.8	5186.38
H4	20	306252	51516.1	26641.3	61145.2	4735.35
H5	20	270302	46960.5	24886.7	58016	4467.51
H6	20	259309	43988.4	23818.5	55772.5	3841.24
H7	20	250396	42592.4	22517.6	53114.8	3915.73
H8	20	242565	41693	22215	53301.1	4554.9
H9	20	236606	37020	19358.2	49592.2	3567.75
H10	20	212433	31438.5	15895.5	42087.9	2483.02
H11	20	244736	35580.7	17722.7	56913.2	2976.52
H12	20	62635.4	8155.29	5374.16	6950.17	494.598
A1	21	275861	36096.6	20369.5	68373.7	3929.08
A2	21	272040	39892.3	22702.6	71384.4	4389.35
A3	21	287723	43282	24106.7	73741.2	2910.26
A4	21	304351	47280.3	27324.9	79725	3773.59
A5	21	316587	50815	29171	85466.6	3945.52
A6	21	343957	52271.5	30395.3	90065.2	4006.7
A7	21	408500	71371	50324.4	121781	12165.6
A8	21	381914	64554.2	37309.5	95478.6	5741.34
A9	21	331874	52148.4	30341.1	85339.1	4848.26
A10	21	246978	33636.2	19191.5	70403.7	3701.18
A11	21	41575.4	4443.26	1434.46	4815.56	9.83781
A12	21	27806.2	2392.2	1366.89	1638.81	185.002
B1	21	326868	44525.5	24898	80883.5	5992.92
B2	21	291504	41719.1	22593.3	71678.8	3131.97
B3	21	311393	47996.2	26652.5	73513.4	3640.26
B4	21	303744	47264.5	27086.4	74023.3	3042.39
B5	21	315732	49145.2	28765.9	79443.6	4652.54
B6	21	348348	53587.4	30559.4	87409.2	3717.15
B7	21	331712	49782.4	28810.2	84398	3722.67
B8	21	331079	51871.3	30372.3	87001.3	4902.42
B9	21	284669	40375.3	23716.6	78078.9	3045.77
B10	21	267529	36120.7	20472.1	71191.6	2998.99
B11	21	254105	33527.9	17829.5	64336.9	2744.62
B12	21	255076	32758	16721.5	57228.3	3306.33
C1	21	267749	40493	21104.8	61240.6	3979.99
C2	21	297766	43745.7	23297.4	65856.7	3519.58
C3	21	286925	45701.3	26802.2	68059.9	5102.16
C4	21	282348	44262.5	25345.8	71200.3	3435.34
C5	21	278626	44743	25685.5	76188.7	3804.48
C6	21	337078	52286.3	30671.3	90779.4	4456.61
C7	21	339930	51250.1	30683.4	94980	3952.1
C8	21	339100	50576.4	29657.8	89185	4291.33
C9	21	299717	43505	25304.5	82142	3909.2
C10	21	284650	40675.4	23613.2	82898.9	3215.19
C11	21	281650	38119.8	20609.3	69113.5	2828.67
C12	21	321214	43703.7	22381.9	65107.4	4677.07
D1	21	305872	50416.6	25994	58684.2	5906.25
D2	21	293881	44789.4	24108.4	66004.4	3206.15
D3	21	270193	41443.4	23554.5	64033.9	3343.5
D4	21	265210	42208.4	23951.9	66422.1	3453.66
D5	21	248353	40102.3	23304.2	67300.6	3452.46
D6	21	242303	38612.1	22582.6	67062.9	3563.76
D7	21	256613	40658.6	24101.6	71430.3	3332.72
D8	21	274249	43303.6	24895.4	77533.3	4150.87
D9	21	289151	43158.7	24295.2	72756.7	4255
D10	21	283156	39849.7	22580.9	67842.2	3481.04
D11	21	280302	39143.7	21413.2	64328.3	3748.51
D12	21	399410	60849.2	31880.1	78188.2	6665.91
E1	21	364446	59559.9	30650.7	68636.1	5349.71
E2	21	311389	47251.3	24999.1	64226.6	3339.8
E3	21	254619	39751.6	21730.9	58260.7	3582.76
E4	21	238932	37134.7	21264.9	55591	3030.75
E5	21	214871	35321.6	20336.7	55132.8	3115.5
E6	21	201489	33040.9	18625.3	50241.7	2548.99
E7	21	206649	33705.3	19471.7	57965	2456.53
E8	21	223248	36538	21830.6	61658.4	2430.75
E9	21	235310	36402.6	20456.1	55717.5	3058.38
E10	21	244945	36308.5	20038.8	55645.7	3489.02
E11	21	253322	35672.4	19108.4	55620	2725.82
E12	21	399601	60669.9	30810.7	74725.9	5602.41
F1	21	324857	48712.2	23913.1	61866.9	4510.27
F2	21	312428	48805.6	25738.5	63673.2	4091.63
F3	21	258436	41967.3	22602.4	58929.5	3568.93
F4	21	239993	38803	21499.7	54160.6	3716.98
F5	21	206858	33578.4	19103.3	48011.7	3008.91
F6	21	193410	30938.2	17594.2	46759.8	2384.44
F7	21	181639	29242.4	16954.5	47128.8	2732.32
F8	21	195870	31856.6	17750.7	48248.4	2377.36
F9	21	205105	32888.9	17871.6	45900.5	3037.69
F10	21	228951	35049.3	19082.3	47462.6	3225.82
F11	21	251521	35980.2	19267.1	50300	2828.91
F12	21	282989	41006	20501.6	59397.4	2822.51
G1	21	358749	52540.9	25504.3	64495.2	4465.16
[truncated: 10,391 more rows]

## Sheet: Multicomponent Data
Block Type	96fast
Chemistry	SYBR_GREEN
Experiment File Name	C:\Users\Administrator\Desktop\whd 20230104.eds
Experiment Run End Time	2023-01-04 19:20:56 PM CST
Instrument Type	sds7500fast
Passive Reference	ROX
Well	Cycle	SYBR	ROX
A1	1	278027	69501.6
A2	1	275845	74385.9
A3	1	291838	77965.7
A4	1	311337	83492.6
A5	1	323756	89864.2
A6	1	350798	90431.8
A7	1	412264	122790
A8	1	385412	95814.9
A9	1	335022	85424.6
A10	1	250099	69816.6
A11	1	42420	5286.72
A12	1	28405.5	2341.02
B1	1	331009	84530.7
B2	1	295389	74233.2
B3	1	318793	77387.6
B4	1	310960	73679.1
B5	1	322884	79218.7
B6	1	351139	85281.7
B7	1	339186	84088.8
B8	1	336788	87161.6
B9	1	288782	76173.4
B10	1	273185	70664.9
B11	1	258373	64804.6
B12	1	253095	57009.6
C1	1	272074	64171.2
C2	1	303842	69112.6
C3	1	293477	67729.3
C4	1	290483	70386.4
C5	1	286026	75333.7
C6	1	345235	89852
C7	1	345762	94509.1
C8	1	346002	86915.9
C9	1	304714	81008
C10	1	289396	81165.9
C11	1	282263	67493
C12	1	319346	64718.9
D1	1	311934	61910.1
D2	1	301044	67760.8
D3	1	276509	65673.5
D4	1	271695	64752.4
D5	1	252049	65090.4
D6	1	247240	66171.9
D7	1	260424	70080.6
D8	1	278881	76681.7
D9	1	294019	72076.1
D10	1	287585	66629.6
D11	1	283438	64728.5
D12	1	398737	78049.7
E1	1	370585	69434.1
E2	1	318979	64399
E3	1	256606	57459
E4	1	243617	55533.3
E5	1	218694	55622.6
E6	1	203086	49863.7
E7	1	210098	57296.9
E8	1	227764	61060.9
E9	1	239329	54700.6
E10	1	248895	55365.6
E11	1	256519	56593
E12	1	398280	74718.7
F1	1	331189	62593.4
F2	1	321336	64688.3
F3	1	265341	61872.9
F4	1	246287	55132.9
F5	1	211360	48421.6
F6	1	197235	47547.9
F7	1	184550	47215.2
F8	1	198892	47809.7
F9	1	209020	47882.5
F10	1	232685	48673.1
F11	1	251183	50818.4
F12	1	282163	59543.7
G1	1	358580	70098.8
G2	1	322746	64770.1
G3	1	318453	64070.3
G4	1	275432	55216.1
G5	1	247811	53166.9
G6	1	259456	56319.8
G7	1	224186	47950.4
G8	1	212113	45975.8
G9	1	223789	45127.8
G10	1	227636	45981.2
G11	1	205752	41297.7
G12	1	206751	40038.2
H1	1	34031.3	2488.06
H2	1	238082	43803.4
H3	1	328303	67942.4
H4	1	307940	61454.2
H5	1	274902	59543.5
H6	1	263256	56915.1
H7	1	250994	53835.9
H8	1	242515	54407.8
H9	1	237458	49443.5
H10	1	212339	41724.5
H11	1	247252	60545.1
H12	1	63038.1	7826.46
A1	2	276548	70750.9
A2	2	274919	75100.1
A3	2	292945	77707.7
A4	2	309764	81001.1
A5	2	322021	88458.1
A6	2	348907	91422.8
A7	2	412107	123490
A8	2	385995	96147.6
A9	2	334829	85535.1
A10	2	249564	70642.6
A11	2	42159	5162.77
A12	2	29299.5	2443.1
B1	2	326935	85027
B2	2	295335	73192
B3	2	319033	76680.6
B4	2	310162	74906.4
B5	2	321088	80422.3
B6	2	352714	86888.6
B7	2	337908	84992.5
B8	2	335801	88257.6
B9	2	287993	78059.2
B10	2	272128	71716
B11	2	256833	64570.1
B12	2	251582	56462.8
C1	2	270777	64297.1
C2	2	302336	69521.8
C3	2	293083	68787.8
C4	2	289375	71494.4
C5	2	284457	76100.8
C6	2	344131	91132.8
C7	2	343876	95409.7
C8	2	344075	89081.1
C9	2	303306	81569
C10	2	286992	83200.3
C11	2	279749	67667.8
C12	2	318334	65388
D1	2	311213	61492.9
D2	2	301643	66982.5
D3	2	275415	64664.7
D4	2	270414	66175.8
D5	2	251228	66262.4
D6	2	246380	67162
D7	2	258557	71337.7
D8	2	276701	78047.7
D9	2	292705	72531.9
D10	2	286220	67622.1
D11	2	281622	63623.6
D12	2	396206	77459
E1	2	368730	70290.6
E2	2	317025	65065.9
E3	2	256215	58245.6
E4	2	243453	56356.5
E5	2	218065	55631.8
E6	2	201544	50140
E7	2	208687	57879.2
E8	2	225460	61552.6
E9	2	237560	55320.3
E10	2	248206	55530.9
E11	2	254910	54903.7
E12	2	395503	74409.5
F1	2	329151	63643.2
F2	2	318402	66085.3
F3	2	263874	62129.8
F4	2	244868	55329.6
F5	2	210160	48692.1
F6	2	197094	48081.3
F7	2	183334	47565
F8	2	198302	48010.8
F9	2	208111	48327.3
F10	2	231605	48542.4
F11	2	250534	50894.1
F12	2	280920	58681.6
G1	2	358311	71004.5
G2	2	320697	65163.1
G3	2	315644	64537.8
G4	2	273943	56002.8
G5	2	248516	53796.7
G6	2	258592	56122.8
G7	2	222577	48281.6
G8	2	211328	46460.7
G9	2	222655	45680.8
G10	2	226322	45977.1
G11	2	204882	40811.3
G12	2	205989	40155.2
H1	2	32912.5	2220.78
H2	2	236987	44009.9
H3	2	327269	68426.4
H4	2	306008	62008.1
H5	2	273794	59870
H6	2	262503	57151.1
H7	2	250057	54369.1
H8	2	241807	54799.3
H9	2	237808	49481.1
H10	2	211819	41974.2
H11	2	247184	60141.2
H12	2	62993.8	7599.72
A1	3	277101	69542.9
A2	3	273852	73681.8
A3	3	292042	77707
A4	3	310634	82683.2
A5	3	322339	90517.3
A6	3	348986	91995.2
A7	3	412056	125311
A8	3	385564	97797.6
A9	3	335592	87175.8
A10	3	249508	71725.5
A11	3	43156.5	5110.42
A12	3	28099.7	2322.32
B1	3	328319	83484.9
B2	3	295495	74189.5
B3	3	317570	75206.6
B4	3	309057	76060.4
B5	3	319648	81551.1
B6	3	352226	88876.4
B7	3	336372	86836.5
B8	3	334923	89177.7
B9	3	287310	79222.1
B10	3	270692	72493.2
B11	3	256888	65166.6
B12	3	251823	56805.9
C1	3	269472	62705
C2	3	303234	68681.9
C3	3	292219	70151.2
C4	3	288989	72947.4
C5	3	284271	78060.5
C6	3	344884	92621.8
C7	3	344130	96430.2
C8	3	343477	90838.1
C9	3	302825	83729.4
C10	3	287093	84038.5
C11	3	278847	69234.1
C12	3	317714	66508
D1	3	310836	61095.4
D2	3	299221	67884.8
D3	3	275652	66228.9
D4	3	269810	67713.7
D5	3	250351	68047.8
D6	3	245701	68276.7
D7	3	258561	72790.3
D8	3	276199	79140.1
D9	3	293357	73808.1
D10	3	285609	69287.2
D11	3	281706	65247.2
D12	3	396968	78163
E1	3	368164	71051.1
E2	3	316813	65597
E3	3	254837	58693.9
E4	3	242980	56920.4
E5	3	217635	56735.8
E6	3	201169	51346.7
E7	3	209226	59278.7
E8	3	225643	62481.5
E9	3	237339	56349.7
E10	3	247143	56765.4
E11	3	254733	56548.4
E12	3	396709	75705.4
F1	3	328437	63868.7
F2	3	318175	66317.6
F3	3	262708	62109.6
F4	3	244529	56323.3
F5	3	210127	49773.6
F6	3	196027	48748.3
F7	3	183944	48353
F8	3	197358	49469.5
F9	3	207159	46991.4
F10	3	231891	49464.2
F11	3	252573	52132.2
F12	3	282013	59511.8
G1	3	358504	71601.9
G2	3	319743	65788.6
G3	3	315686	65427.6
G4	3	273521	56834.5
G5	3	248570	54574.2
G6	3	258168	57206.5
G7	3	221985	49122.4
G8	3	211086	47204.2
G9	3	222629	46409.2
G10	3	226181	45941.5
G11	3	205008	41709.7
G12	3	206030	40034.1
H1	3	33270	2315.96
H2	3	236549	43372.2
H3	3	326061	69320.7
H4	3	306384	62369.8
H5	3	273876	60593.7
H6	3	262522	58036.1
H7	3	250140	55202.2
H8	3	241889	55171.4
H9	3	236534	50366.8
H10	3	211847	42547
H11	3	246308	60762.8
H12	3	61383.4	7272.05
A1	4	275963	69853.4
A2	4	274433	74274.7
A3	4	291581	77162
A4	4	310373	83337.9
A5	4	321100	88450.1
A6	4	348074	92987.3
A7	4	411844	125776
A8	4	385425	98335
A9	4	335925	87837
A10	4	250113	72388.4
A11	4	41741.2	5618.21
A12	4	29219	2399.56
B1	4	327316	84076.9
B2	4	292162	74128.6
B3	4	316987	76614.7
B4	4	308378	76838.1
B5	4	320377	82839.2
B6	4	352739	89498.7
B7	4	335205	86919.5
B8	4	334529	90120.5
B9	4	286538	80751.7
B10	4	271180	73504.7
B11	4	257397	66166.2
B12	4	251885	57891
C1	4	270108	63513.6
C2	4	302353	68941.1
C3	4	292510	70413.8
C4	4	288784	73348.6
C5	4	283820	78891
C6	4	342354	93252
C7	4	344131	97455
C8	4	342786	91609.3
C9	4	302462	84265.9
C10	4	287831	85129.1
C11	4	278463	69781.8
C12	4	316809	66207.5
D1	4	309736	61301.3
D2	4	299842	68472.2
D3	4	274748	66576.8
D4	4	268494	68300
D5	4	249763	68695.9
D6	4	245599	69228.4
D7	4	258272	73437.9
D8	4	276554	80126.8
D9	4	292806	75444.7
D10	4	285886	70240.5
D11	4	281504	66618.3
D12	4	397248	78961.5
E1	4	369111	71468.8
E2	4	316123	66596.2
E3	4	255637	59647.6
E4	4	243271	57751.8
E5	4	217407	56858.8
E6	4	202420	52049.6
E7	4	208759	59617.6
E8	4	225331	63414.2
E9	4	238021	57304.1
E10	4	247938	57178.7
E11	4	255074	56897.3
E12	4	395593	75864.2
F1	4	329124	64429.9
F2	4	318819	66746.8
F3	4	263324	61949.5
F4	4	244128	56070.6
F5	4	210086	50063
F6	4	196267	48696.7
F7	4	183295	48868.2
F8	4	197719	49716.5
F9	4	207786	47685.5
F10	4	231565	49893.4
F11	4	252584	52771.2
F12	4	280783	59614.9
G1	4	356470	70937.8
G2	4	321142	66334.3
G3	4	316171	65410.9
G4	4	272553	57057.2
G5	4	249070	54412.5
G6	4	257479	56574.7
G7	4	222305	49572.1
G8	4	211400	47345.7
G9	4	223208	46726.7
G10	4	226623	46114.9
G11	4	204926	42164.1
G12	4	206943	40580
H1	4	35811.2	1853.68
H2	4	235960	43714.4
H3	4	327738	69572.6
H4	4	305994	62996.3
H5	4	273902	61031.6
H6	4	262090	58393.3
H7	4	250584	55782.8
H8	4	241565	56106.6
H9	4	236946	50283
H10	4	211969	42913.9
H11	4	246463	59122.6
H12	4	63288.2	7696.94
A1	5	278271	69025.2
A2	5	273983	74037.3
A3	5	291190	77150.6
A4	5	309852	82628.7
A5	5	320557	88898
A6	5	349071	93301.1
A7	5	411779	126472
A8	5	384954	98416.8
A9	5	335621	87267.8
A10	5	249938	72131.1
A11	5	42985	5267.1
A12	5	28547.1	2238.34
B1	5	326658	83325
B2	5	294061	74544.6
B3	5	316061	76736.3
B4	5	308577	76788.7
B5	5	320025	82832.4
B6	5	352956	89510.8
B7	5	335815	86898.9
B8	5	334783	90153.9
B9	5	287116	80603.1
B10	5	270756	73425.9
B11	5	256301	66253.1
B12	5	251237	58074.8
C1	5	269845	63071.9
C2	5	300863	69109.9
C3	5	291521	70682.9
C4	5	287616	73381.3
C5	5	283087	79028.2
C6	5	342261	93446
C7	5	343890	98292.8
C8	5	343997	91936.4
C9	5	302547	83997.7
C10	5	285762	85078
C11	5	279038	70034.4
C12	5	316828	66402
D1	5	309193	61046
D2	5	298291	68334.8
D3	5	273801	66594.5
D4	5	268480	68676.8
D5	5	249527	68781.4
D6	5	244062	69156.8
D7	5	257023	73756.4
D8	5	276741	80757.7
D9	5	293136	75318.1
D10	5	285194	69937.4
D11	5	281888	67095.9
D12	5	395847	79384.2
E1	5	368417	71723.1
E2	5	315398	66997.7
E3	5	253635	59822.3
E4	5	242258	57205.1
E5	5	217675	56850.9
E6	5	202515	52019.7
E7	5	208299	59638.8
E8	5	225591	63568.4
E9	5	236423	57439.7
E10	5	248111	57384.6
E11	5	255414	56950.4
E12	5	396953	76141.5
F1	5	328484	63847.6
F2	5	317819	66244.8
F3	5	261243	62179.4
F4	5	243229	56828.9
F5	5	209652	49992.1
F6	5	195506	48559.5
F7	5	182779	48947.1
F8	5	198139	50079.4
F9	5	207666	47994.2
F10	5	231588	49860.5
F11	5	253627	52374
F12	5	282660	60553.4
G1	5	355605	71164.5
G2	5	319949	66233.8
G3	5	316193	65539.5
G4	5	272005	57106.3
G5	5	248349	54056.6
G6	5	258212	55868.2
G7	5	222246	49528.1
G8	5	210871	47637.1
G9	5	222653	46904.8
G10	5	229376	46522.8
G11	5	205419	41750.9
G12	5	206968	41141.4
H1	5	31758.1	2917.14
H2	5	234410	43837.2
H3	5	326499	69194.5
H4	5	305749	63081
H5	5	273708	60590.1
H6	5	261906	58551.4
H7	5	249755	55643.6
H8	5	241275	55527.2
H9	5	236549	50793
H10	5	211975	43117.7
H11	5	246284	58406.2
H12	5	62952.8	7819.67
A1	6	277138	69236.2
A2	6	274314	73797.8
A3	6	291180	77224.9
A4	6	309296	83536.5
A5	6	320492	88361.2
A6	6	348345	93526.6
A7	6	412388	126942
A8	6	385337	98605.6
A9	6	335554	87922.8
A10	6	248211	72559.8
A11	6	42634	5122.57
A12	6	28089.8	2754.09
B1	6	326977	84155.9
B2	6	295004	74172.4
B3	6	315187	75904.6
B4	6	308614	76839
B5	6	319610	83046.6
B6	6	351412	89757.8
B7	6	335891	87641.9
B8	6	334358	90364.3
B9	6	285649	80764
B10	6	270529	73466.9
B11	6	257040	66478.2
B12	6	250831	57767.8
C1	6	268961	63529.3
C2	6	301811	69280.9
C3	6	290587	70678.2
C4	6	287782	73786.1
C5	6	282986	79211.7
C6	6	341782	93641.2
C7	6	343016	98518.9
C8	6	342685	91878.7
C9	6	302345	84754
C10	6	286432	85740.5
C11	6	278377	70131
C12	6	316542	66366.6
D1	6	309524	61478.9
D2	6	298840	68518.3
D3	6	273849	66621.8
D4	6	267946	68732.8
D5	6	249650	68234.5
D6	6	244833	69649.8
D7	6	257462	73859.6
D8	6	276622	80654
D9	6	292225	75361.7
D10	6	285501	70224
D11	6	282885	66532.6
D12	6	397633	79170.4
E1	6	367948	71525.7
E2	6	316237	66547.3
E3	6	254445	60089.5
E4	6	241635	58150.3
E5	6	217312	56979
E6	6	202710	52257.1
E7	6	208424	59996.2
E8	6	225163	63734.3
E9	6	237367	57658.8
E10	6	248016	57415.1
E11	6	255043	57640.2
E12	6	398094	76279.9
F1	6	329319	64752.5
F2	6	316200	67007.6
F3	6	261079	61843.5
F4	6	243246	56668.1
F5	6	208876	50323.5
F6	6	194693	48720.5
F7	6	182531	48917.3
F8	6	197282	49938.3
F9	6	207439	47994
F10	6	230250	50159.7
F11	6	253175	52614.7
F12	6	282115	60608.8
G1	6	358576	71766.3
G2	6	319638	66113.7
G3	6	314139	66060.1
G4	6	271731	57022.2
G5	6	249009	53958.2
G6	6	257663	55731.3
G7	6	222385	49449.8
G8	6	210284	47398.3
G9	6	222264	47042.1
G10	6	229399	46841.6
G11	6	204641	42336.5
G12	6	206947	40642.8
H1	6	34186.1	2669.51
H2	6	236403	42971.1
H3	6	326533	69838.2
H4	6	305389	62722.6
H5	6	273668	60824.9
H6	6	261849	58050.4
H7	6	250463	55691.3
H8	6	242312	55945.2
H9	6	236784	50888.7
H10	6	211838	43438
H11	6	245442	58079.6
H12	6	62370.1	7945.99
A1	7	277517	69050.1
A2	7	273241	73411.4
A3	7	289977	76983.6
A4	7	309146	82904.2
A5	7	319542	88231.5
A6	7	347288	93361
A7	7	411620	126753
A8	7	385314	99011.6
A9	7	335230	87837.2
A10	7	248597	72567.2
A11	7	41901.7	5073.76
A12	7	29231.7	2375.4
B1	7	327729	83393.2
B2	7	292985	73841.5
B3	7	316037	75476.8
B4	7	306730	76504.1
B5	7	318839	82846
B6	7	351101	89909.7
B7	7	335049	87403.5
B8	7	334749	90631.8
B9	7	286355	80209.8
B10	7	270180	73541.5
B11	7	255276	66316.9
B12	7	251376	57712.9
C1	7	269509	63463.4
C2	7	300102	69065.7
C3	7	290126	71157.5
C4	7	286335	73725
C5	7	282964	79296.5
C6	7	341355	93327.5
C7	7	342656	98282.5
C8	7	342684	92146.8
C9	7	301889	84639.4
C10	7	285564	85089.7
C11	7	278775	70102.7
C12	7	316533	66319.8
D1	7	309202	61086.8
D2	7	298117	68055.4
D3	7	273061	66416.7
D4	7	267923	69222.6
D5	7	248666	68799.1
D6	7	244686	69571.2
D7	7	257944	73666.3
D8	7	276220	81089
D9	7	291752	75334.9
D10	7	284757	69993.5
D11	7	281811	66668.6
D12	7	395487	79398.1
E1	7	368238	71419.9
E2	7	315505	66617
E3	7	254469	59721.2
E4	7	241617	57803.5
E5	7	217276	56586.2
E6	7	202697	52471.6
E7	7	208072	60046.6
E8	7	225296	63748.8
E9	7	237010	57401.2
E10	7	248794	57753
E11	7	254600	57672.1
E12	7	397118	76212.8
F1	7	328790	64405.4
F2	7	317685	66844.4
F3	7	260728	61541.2
F4	7	242614	56746.2
F5	7	208940	49822.4
F6	7	195271	48730.7
F7	7	182892	49186.3
F8	7	197113	50212.4
F9	7	207042	47709.9
F10	7	231590	49766
F11	7	253656	52698.1
F12	7	281592	60820.7
G1	7	357475	71922.6
G2	7	319371	65962.1
G3	7	314381	65476.3
G4	7	271733	57210.5
G5	7	248649	54116.4
G6	7	256758	55847.2
G7	7	221732	49900.9
G8	7	211290	47046.4
G9	7	222542	46888.7
G10	7	229905	46935.6
G11	7	204868	42166.4
G12	7	205882	40674.2
H1	7	33318.7	2447.7
H2	7	235491	43130.7
H3	7	325372	69727.5
H4	7	304862	62428.2
H5	7	273287	60634.1
H6	7	262113	58535.4
H7	7	249217	55487.3
H8	7	241134	55775
H9	7	236636	50481.6
H10	7	211619	42639.1
H11	7	245819	58224.3
H12	7	63225.5	7696.52
A1	8	276085	69453.9
A2	8	274267	73170.3
A3	8	291040	76613.1
A4	8	308874	83218.3
A5	8	320459	88285.9
A6	8	348167	93421.5
A7	8	412623	126955
A8	8	384278	99358.8
A9	8	336556	87987.3
A10	8	248812	72246.7
A11	8	42360.3	4880.92
A12	8	28243	2108.99
B1	8	327109	83799.6
B2	8	292936	74077.9
B3	8	314769	76216.6
B4	8	307359	76486.9
B5	8	318355	82588.1
B6	8	351896	89957.9
B7	8	334893	87372.7
B8	8	332996	90283.4
B9	8	286259	80585.4
B10	8	270131	73424.9
B11	8	256531	66488.1
B12	8	251187	58121.1
C1	8	269046	63299.3
C2	8	300915	68573.8
C3	8	290590	70680.4
C4	8	286733	73846.4
C5	8	281943	78692.2
C6	8	341132	93852.2
C7	8	342286	98666.6
C8	8	343130	91678.5
C9	8	301716	85068
C10	8	286766	84680.9
C11	8	278861	70042
C12	8	316621	66671.8
D1	8	309240	61375.8
D2	8	297733	68235.4
D3	8	272794	66603.1
D4	8	267896	68779.6
D5	8	248207	68737.2
D6	8	244161	69773.5
D7	8	257368	73913.3
D8	8	276106	80798.3
D9	8	291650	75349.3
D10	8	284718	70105.7
D11	8	282777	67154.6
D12	8	396454	79349.3
E1	8	367686	71291.9
E2	8	315162	65984.9
E3	8	254892	60194.4
E4	8	240884	57462.9
E5	8	216136	57286.6
E6	8	202517	51509.9
E7	8	208673	60013.1
E8	8	224909	63763.3
E9	8	236878	57367.7
E10	8	247285	57255.2
E11	8	255472	56940
E12	8	396501	76003
F1	8	328751	64344.5
F2	8	317101	66977
F3	8	261241	61555.6
F4	8	242384	56469.1
F5	8	209146	49787.8
F6	8	195429	48858.9
F7	8	182939	49116.5
F8	8	198259	49997.4
F9	8	206868	47818
F10	8	230233	49677.7
F11	8	252692	52585.1
F12	8	282208	60572.1
G1	8	356214	71482.2
G2	8	318443	66010.4
G3	8	314549	65133.8
G4	8	271854	57087.5
G5	8	248717	53750.7
G6	8	257381	55685.5
G7	8	221229	49756.7
G8	8	210583	47381.1
G9	8	222086	47133.2
G10	8	228864	46641.7
G11	8	205938	42152
G12	8	207436	40569.2
H1	8	33746.6	2403.87
H2	8	234822	42784.2
H3	8	325670	69405
H4	8	304532	62431.5
H5	8	273308	60429.1
H6	8	262199	58178.9
H7	8	249292	55475.4
H8	8	241660	56123.1
H9	8	236281	50677.9
H10	8	211900	42816
H11	8	245874	58537.8
H12	8	63172.6	7714.4
A1	9	274844	69763.1
A2	9	273001	73260.2
A3	9	290718	76507
A4	9	308205	82902
A5	9	320058	88263.2
A6	9	347455	93368
A7	9	411539	126500
A8	9	384829	98862
A9	9	334781	88243.6
A10	9	247898	72037.2
A11	9	42080.2	5268.1
A12	9	27487.3	2518.46
B1	9	327545	83157.2
B2	9	293101	73617
B3	9	315145	76022.1
B4	9	305758	76432.8
B5	9	317968	82291.3
B6	9	351280	89398.1
B7	9	334939	87217
B8	9	334463	90454.3
B9	9	286262	80895.4
B10	9	269605	73719.3
B11	9	255267	65964.5
B12	9	249991	57847.7
C1	9	267993	63178.5
C2	9	300115	68827.8
C3	9	288928	70973
C4	9	286132	74035.2
C5	9	282669	78856.2
C6	9	340138	93951.8
C7	9	341262	98805.8
C8	9	342429	91958.1
C9	9	301218	84679.7
C10	9	285088	85219.7
C11	9	279159	70020.1
C12	9	316585	66883.5
D1	9	308158	60840
D2	9	298563	68162
D3	9	272672	66024.7
D4	9	267196	68185.7
D5	9	248912	68790.8
D6	9	244826	69405.2
D7	9	257888	73997.6
D8	9	275838	80492.1
D9	9	292806	75421.7
D10	9	285450	70587.9
D11	9	281788	66386.2
D12	9	396587	79199.6
E1	9	366728	71541.7
E2	9	313985	66517.8
E3	9	254061	60333
E4	9	241321	57373.4
E5	9	216791	57247.1
E6	9	203121	52294.6
E7	9	208186	59826.1
E8	9	226101	63846.9
E9	9	237454	57242.6
E10	9	248897	57807.6
E11	9	255408	57079.9
E12	9	397246	76123.7
F1	9	327787	63978.8
F2	9	316218	67065
F3	9	259995	61547.6
F4	9	242290	56531.1
F5	9	208808	50134.1
F6	9	195051	48827.2
F7	9	182495	48712.3
F8	9	197554	49861.3
F9	9	207075	47825.7
F10	9	230495	49754.8
F11	9	254223	52643.6
F12	9	281833	60593.9
G1	9	357011	70895
G2	9	320178	65672.4
G3	9	314597	65099
G4	9	271779	57031.8
G5	9	247919	53296.6
G6	9	256780	55734
G7	9	221314	49316.2
G8	9	210106	46881.3
G9	9	221717	46876.9
G10	9	229234	46620.9
G11	9	205657	41864
G12	9	206863	40593.1
H1	9	33044.1	2199.27
H2	9	234322	43551.9
H3	9	324623	69159.4
H4	9	305145	63001
H5	9	272837	60851.6
H6	9	262478	58010.6
H7	9	249801	55507.9
H8	9	241290	55502.2
H9	9	236666	51053.8
H10	9	211534	42943.5
H11	9	245881	58420.5
H12	9	63402.9	7820.86
A1	10	276785	69769.9
A2	10	273115	72928.9
A3	10	289711	76778.1
A4	10	306973	82881.6
A5	10	319400	88022.5
A6	10	348334	93470.3
A7	10	412345	127032
A8	10	384857	98336.2
A9	10	335467	87763.5
A10	10	248233	72394.3
A11	10	41781.9	5267.86
A12	10	28225.6	2120.57
B1	10	326436	82339.5
B2	10	291987	73809.6
B3	10	314174	75794.6
B4	10	306275	76394.6
B5	10	317613	82719.5
B6	10	351204	89734.9
B7	10	334229	87040.7
B8	10	333674	90493.4
B9	10	285655	80605
B10	10	269833	73451.5
B11	10	255055	66360.9
B12	10	250429	57660.6
C1	10	269032	62841.8
C2	10	299901	68290.9
C3	10	289737	70694.3
C4	10	286351	73736.7
C5	10	281902	79259
C6	10	340645	94131.8
C7	10	341774	97766
C8	10	342414	91664.4
C9	10	301409	84915.5
C10	10	286166	84969.8
C11	10	277887	70156.5
C12	10	315844	66566
D1	10	309204	61072
D2	10	298245	68028.1
D3	10	272439	66300.8
D4	10	266834	68522.5
D5	10	248213	68515.7
D6	10	244280	69594.9
D7	10	258013	73998.6
D8	10	275552	80274.7
D9	10	292252	75305.8
D10	10	284512	70311.9
D11	10	282960	66834.2
D12	10	395734	79117.3
E1	10	367490	71441.7
E2	10	313887	66569.8
E3	10	254426	60640.9
E4	10	241608	57229
E5	10	216243	56537.7
E6	10	202681	51467.3
E7	10	207995	60036.4
E8	10	225314	63745.6
E9	10	236803	57489.4
E10	10	247846	57965.6
E11	10	255643	56750.5
E12	10	395644	76629.3
F1	10	326010	64628.6
F2	10	315047	66770.7
F3	10	260068	61527.8
F4	10	241611	56415.1
F5	10	208242	50126.4
F6	10	195101	48654.6
F7	10	182311	49088.9
F8	10	197528	50029.9
F9	10	207325	47856.9
F10	10	231199	49829.3
F11	10	253217	52357
F12	10	282329	59941.2
G1	10	355905	71631.8
G2	10	317801	65974.6
G3	10	312759	65012.3
G4	10	271163	56606.2
G5	10	248326	53234.2
G6	10	256918	55584.9
G7	10	221533	49477.5
G8	10	210687	47227.5
G9	10	221239	46878.5
G10	10	228897	46507.4
G11	10	204879	42550.8
G12	10	206004	40882.4
H1	10	33763.5	2516.88
H2	10	234224	42894.8
H3	10	323999	69477.4
H4	10	303785	63007.3
H5	10	273618	60158.1
H6	10	261354	58509
H7	10	249190	55160.5
H8	10	241168	55441.7
H9	10	236517	50575.7
H10	10	211294	43250.7
H11	10	245983	58470.2
H12	10	62305.5	7928.83
A1	11	277212	68893.9
A2	11	273506	73375.2
A3	11	289529	76930.2
A4	11	307764	82512
A5	11	318908	88055.3
A6	11	346518	93021.2
A7	11	412635	126623
A8	11	384670	98516.7
A9	11	335005	87515.5
A10	11	248248	72465.1
A11	11	41877.1	5186.28
A12	11	27718.4	2228.05
B1	11	325322	83046.5
B2	11	291629	73824.8
B3	11	314503	76330.4
B4	11	306969	76462
B5	11	317398	82230.9
B6	11	351624	89118
B7	11	334123	86825.3
B8	11	334078	90436
B9	11	285674	80579
B10	11	269842	73319.1
B11	11	255082	66106.2
B12	11	250311	57668.9
C1	11	268408	63122.4
C2	11	300914	68267.8
C3	11	290487	70907
C4	11	286306	73591.4
C5	11	281414	79139.1
C6	11	341330	93301.4
C7	11	342156	97942.5
C8	11	343420	92184.7
C9	11	301165	84419
C10	11	285995	84931.7
C11	11	279609	70361.3
C12	11	316087	66075.7
D1	11	308029	61077.9
D2	11	296442	67661.7
D3	11	272221	65974.1
D4	11	267705	68821.9
D5	11	248813	68492.9
D6	11	243948	69273.7
D7	11	257358	73583.4
D8	11	274958	80562.5
D9	11	291961	75135.1
D10	11	285460	69928.6
D11	11	281750	66751.8
D12	11	396285	79683.2
E1	11	367550	71410
E2	11	314580	66920
E3	11	255034	60003.4
E4	11	240706	57324.4
E5	11	216598	57142.9
E6	11	202244	51699.9
E7	11	207754	60028.3
E8	11	224933	63727.4
E9	11	237482	57309
E10	11	247767	57443.7
E11	11	254751	57568.6
E12	11	396180	76168.8
F1	11	327704	64151.1
F2	11	315474	66345.8
F3	11	260218	61178.1
F4	11	241725	56774.7
F5	11	209044	49834.7
F6	11	194900	48712.3
F7	11	182322	48861.6
F8	11	197261	50112.6
F9	11	207948	47552.3
F10	11	230850	49219.3
F11	11	253603	52511.4
F12	11	282044	59679.2
G1	11	354717	71803
G2	11	317775	66022.7
G3	11	313493	65096.3
G4	11	271682	56873.3
G5	11	248833	53014
G6	11	257474	55213.6
G7	11	221526	49506
G8	11	209999	47333.3
G9	11	222009	46494.5
G10	11	228812	46243.3
G11	11	205039	42011.6
G12	11	206248	40489
H1	11	33388.3	2803.49
H2	11	235270	43063.4
H3	11	325629	68580.4
H4	11	304035	62987.5
H5	11	272251	60552.3
H6	11	261986	58466
H7	11	250000	55602.7
H8	11	240796	55429.5
H9	11	236269	50738.9
H10	11	211266	42925.8
H11	11	245421	58228.6
H12	11	62997.7	7824
A1	12	275506	69144.4
A2	12	272838	73279.8
A3	12	289897	76743.1
A4	12	308189	82938.1
A5	12	320593	87813.3
A6	12	347245	93264.9
A7	12	411555	126568
A8	12	383756	98385.7
A9	12	334357	87550.7
A10	12	247785	72359.9
A11	12	42028.9	5075.92
A12	12	28869.4	2046.14
B1	12	326252	83053.1
B2	12	292632	73312.7
B3	12	314044	75678
B4	12	305062	76316.8
B5	12	316591	82472.1
B6	12	350613	89701
B7	12	334737	86902.5
B8	12	333353	90162.8
B9	12	285997	80133.6
B10	12	269908	73436
B11	12	255174	66381.7
B12	12	250677	57540.2
C1	12	268485	62504.7
C2	12	300361	68290.1
C3	12	289788	70424.5
C4	12	286288	73354.2
C5	12	281411	78869.8
C6	12	339789	93395.1
C7	12	342742	98109.6
C8	12	343372	91922.5
C9	12	301546	84459.1
C10	12	285740	85338
C11	12	279865	70379.6
C12	12	322177	67032.9
D1	12	308114	61268.7
D2	12	297243	67952.6
D3	12	273124	65594.9
D4	12	266737	68640.1
D5	12	248403	68652.8
D6	12	243904	69620.2
D7	12	257334	73466.6
D8	12	275774	80477.7
D9	12	291348	75149.3
D10	12	285188	70227.7
D11	12	281880	66131.1
D12	12	402750	80543.3
E1	12	367137	71497.3
E2	12	314278	66571.7
E3	12	254860	60293.3
E4	12	240997	57425.6
E5	12	215563	57110.5
E6	12	203613	51796.8
E7	12	207930	59722.5
E8	12	224432	63494.8
E9	12	236072	57472.5
E10	12	247596	57467.1
E11	12	255292	56480.4
E12	12	398977	76512.6
F1	12	327187	63956.5
F2	12	316371	66135.7
F3	12	259013	61259.8
F4	12	242393	56552.7
F5	12	208817	50141.4
F6	12	194911	48440.4
F7	12	183059	49048.5
F8	12	197371	49859.3
F9	12	207566	47711.5
F10	12	230900	49472.8
F11	12	253794	52805.3
F12	12	281420	60425
G1	12	355337	71479.3
G2	12	317861	66085.4
G3	12	312460	65209.6
G4	12	270498	57056
G5	12	248295	53769.7
G6	12	255720	55190
G7	12	221216	49667.2
G8	12	209633	47109
G9	12	221363	46720.2
G10	12	228359	46707.9
G11	12	204338	42163.1
G12	12	205616	40228.7
H1	12	32064	2064
H2	12	234269	43192.4
H3	12	324273	69093.1
H4	12	303608	63124.9
H5	12	272167	60923.6
H6	12	262072	58108.3
H7	12	248984	55406.3
H8	12	241351	55430.6
H9	12	236443	50841.1
H10	12	213988	43204.9
H11	12	245657	58134.3
H12	12	63762.5	7767.7
A1	13	274984	68851.5
A2	13	272948	73082.9
A3	13	289683	76553.9
A4	13	307499	82779.1
A5	13	319238	87875.2
A6	13	347011	93057.7
A7	13	411224	126741
A8	13	384387	98647.4
A9	13	334751	87394.4
A10	13	248529	71768.1
A11	13	42475	5690.41
A12	13	28403.6	2191.25
B1	13	326154	83253.5
B2	13	292548	73609.7
B3	13	314254	76016.1
B4	13	305761	76568.8
B5	13	318064	82399
B6	13	350480	89365.9
B7	13	334840	87496.5
B8	13	333606	90557.1
B9	13	286470	80173.7
B10	13	268571	73465.4
B11	13	254423	65934.2
B12	13	249320	57667.4
C1	13	268716	63358.6
C2	13	299785	68453.3
C3	13	289310	71084.5
C4	13	285546	73566.5
C5	13	281512	78743.3
C6	13	341418	93772.7
C7	13	342372	97828
C8	13	342519	91536.9
C9	13	300802	84702
C10	13	285779	84812.8
C11	13	280064	70057.6
C12	13	322931	67234.6
D1	13	308911	60896.4
D2	13	297871	67704.8
D3	13	272043	66053.3
D4	13	266528	68350.8
D5	13	248334	68362.5
D6	13	243920	69358.8
D7	13	257951	73757.6
D8	13	275787	80373
D9	13	292190	75368.8
D10	13	285410	70206.4
D11	13	280909	66747.3
D12	13	401725	80308
E1	13	366295	71010.5
E2	13	313565	66165.4
E3	13	255150	60287.7
E4	13	241262	57666.9
E5	13	216950	56937.8
E6	13	203038	51974.4
E7	13	208076	59452.1
E8	13	225691	63376.5
E9	13	236874	57407.9
E10	13	247265	57311.1
E11	13	254754	57325.7
E12	13	399756	76498.9
F1	13	328316	64188.3
F2	13	315445	66119.5
F3	13	258993	60864.4
F4	13	241371	55890.7
F5	13	207855	49930.9
F6	13	194986	48521.7
F7	13	182529	49015.6
F8	13	197853	49911.4
F9	13	206799	47594
F10	13	230726	49649.6
F11	13	255716	52619.1
F12	13	281983	60362.7
G1	13	354986	71121.7
G2	13	318630	65714.4
G3	13	313333	65210.2
G4	13	271204	56945
G5	13	250648	53761.5
G6	13	256146	55339.8
G7	13	220470	49698.9
G8	13	209537	46947.8
G9	13	221730	46503
G10	13	229143	46039.4
G11	13	206493	42371.8
G12	13	206925	39937.8
H1	13	32701.1	2505.27
H2	13	233922	43007.5
H3	13	324609	68742.8
H4	13	309254	63404.9
H5	13	272026	60388.8
H6	13	265103	59344.1
H7	13	249128	55104.3
H8	13	241064	55401.1
H9	13	237033	50843.9
H10	13	214233	43526.7
H11	13	245413	58030.3
H12	13	62829	8148.18
A1	14	276471	69499.1
A2	14	272055	73382.9
A3	14	288829	76667.7
A4	14	307522	82317.5
A5	14	319530	87224
A6	14	346249	93295.1
A7	14	412134	126340
A8	14	384027	97943.9
A9	14	335077	87723.5
A10	14	247638	72228.3
A11	14	42042.8	5042.4
A12	14	28724.6	1536.45
B1	14	325351	82586.7
B2	14	291967	73372.5
B3	14	314048	75934.8
B4	14	306418	76340
B5	14	318077	82505.5
B6	14	350635	89282.1
B7	14	334386	87012.9
B8	14	332316	90499.5
B9	14	285345	80421.8
B10	14	269790	73088.7
B11	14	255119	65770.9
B12	14	251126	58106.6
C1	14	267554	62713.1
C2	14	300627	67793.1
C3	14	289391	70997.8
C4	14	285984	73580.2
C5	14	281972	78773.3
C6	14	340602	93637.7
C7	14	341015	98126.2
C8	14	342699	91634.4
C9	14	301777	84241.6
C10	14	284973	85011
C11	14	279454	70609.8
C12	14	322862	67669.1
D1	14	307756	61030.5
D2	14	296297	68119.5
D3	14	271458	66073.7
D4	14	266257	68268
D5	14	248808	68604.7
D6	14	243671	69058.6
D7	14	257637	73503.7
D8	14	275929	79917.2
D9	14	291612	75157.6
D10	14	284653	69735.4
D11	14	282351	66599.6
D12	14	401101	80612.1
E1	14	366114	71195.3
E2	14	314552	66185.6
E3	14	255108	60204.4
E4	14	241512	57300.5
E5	14	216245	56682.6
E6	14	202199	51862.2
E7	14	207894	59451.3
E8	14	224385	63358.9
E9	14	236520	57648.3
E10	14	247879	57054.9
E11	14	254465	57013.2
E12	14	401071	76825.1
F1	14	327501	64442
F2	14	314046	66012.1
F3	14	260481	61396.4
F4	14	241907	56447.8
F5	14	208588	49747.5
F6	14	194785	48170.6
F7	14	182925	48323.1
F8	14	197365	49703.5
F9	14	207317	47479.8
F10	14	231298	49171.7
F11	14	256448	53053.3
F12	14	281586	60742.4
G1	14	355552	71426
G2	14	316322	65139.2
G3	14	314339	65518.7
G4	14	270707	56765.9
G5	14	250179	53242.2
G6	14	257773	54895.1
G7	14	221010	49558.4
G8	14	210392	46985.2
G9	14	221617	46576.8
G10	14	229843	46640.7
G11	14	206746	42026.6
G12	14	206313	40579.4
H1	14	33507.6	2390.81
H2	14	235544	41967.7
H3	14	323115	69198.6
H4	14	309570	63395.5
H5	14	272394	60367.7
H6	14	264304	58870.4
H7	14	248836	55460.2
H8	14	241037	55617
H9	14	237818	50913.2
H10	14	213801	43618.1
H11	14	245535	57928.1
H12	14	62470.4	7924.81
A1	15	274037	68960.5
A2	15	271889	73129.1
A3	15	289082	75985.2
A4	15	306895	81880.2
A5	15	320244	87543.7
A6	15	347127	93128.5
A7	15	411387	126524
A8	15	383915	98276
A9	15	334649	87910.9
A10	15	247620	72200.8
A11	15	41659.6	5273.06
A12	15	28247.3	1940.08
B1	15	324311	82225.9
B2	15	291455	73625.2
B3	15	313822	75736.8
B4	15	305744	76252.2
B5	15	316748	82289.6
B6	15	350474	89170.9
B7	15	333590	86794.9
B8	15	331875	90749
B9	15	284784	80128.7
B10	15	269504	73009
B11	15	254805	65603.7
B12	15	250487	58337.6
C1	15	267069	63209.6
C2	15	298672	68146.6
C3	15	288919	70697.3
C4	15	285269	73437
C5	15	282000	78593.1
C6	15	339675	93060.2
C7	15	340889	97821.1
C8	15	341997	91256.1
C9	15	301239	84200.6
C10	15	284781	84656.8
C11	15	279555	70720.7
C12	15	323272	67350.4
D1	15	308792	60913.2
D2	15	296467	67629.2
D3	15	271686	65647.9
D4	15	266705	68224.9
D5	15	249149	68544.1
D6	15	244040	68651.2
D7	15	256974	73405.9
D8	15	275828	80058.4
D9	15	292075	74764.7
D10	15	284308	70209.4
D11	15	280680	66144.7
D12	15	400478	80084.7
E1	15	366324	71369.7
E2	15	313584	65780
E3	15	255709	60489.5
E4	15	240854	57298.2
E5	15	215200	56192.8
E6	15	203158	51801.4
E7	15	207717	59414.6
E8	15	224823	63196.5
E9	15	236692	57319.1
E10	15	247686	57213.6
E11	15	255035	57052.1
E12	15	400626	77060.3
F1	15	325554	64860.7
F2	15	314384	66011.1
F3	15	259161	61243.9
F4	15	241726	56343
F5	15	208171	49964.2
F6	15	194182	48299.7
F7	15	182997	48934.4
F8	15	197682	49826.2
F9	15	207082	47707.1
F10	15	230207	49504
F11	15	256858	52937.9
F12	15	281458	60121.3
G1	15	355655	71442.5
G2	15	317013	65732.6
G3	15	312562	64812.9
G4	15	271321	56827.3
G5	15	250300	53233.5
G6	15	256655	55179.5
G7	15	220742	49177.4
G8	15	210019	47158.9
G9	15	221650	46716
G10	15	228589	46356.9
G11	15	207064	41881
G12	15	205866	40047.4
H1	15	33211.3	3018.63
H2	15	234795	40041.5
H3	15	323315	69302.2
H4	15	309301	64041.4
H5	15	272506	60110.5
H6	15	265173	59112.2
H7	15	248490	55298.3
H8	15	240412	55522.7
H9	15	238028	51158.3
H10	15	213439	43408.1
H11	15	245182	58211.2
H12	15	62550.7	7810.36
A1	16	275390	69142.7
A2	16	273033	72452.4
A3	16	288420	76229.1
A4	16	306858	82166.5
A5	16	318179	87952.4
A6	16	346398	92801.1
A7	16	412213	126609
A8	16	383352	98512.9
A9	16	334986	87368.3
A10	16	247451	71775.6
A11	16	42061.7	5133.83
A12	16	29050	1959.5
B1	16	323704	82480.1
B2	16	291623	73651.5
B3	16	312993	75488.8
B4	16	304996	75949.5
B5	16	317003	82311.8
B6	16	350811	89032
B7	16	333425	86798
B8	16	333001	90120
B9	16	285236	80344.6
B10	16	268384	73080.3
B11	16	255946	65793.3
B12	16	250359	58108.6
C1	16	269390	62290.6
C2	16	299252	68180.4
C3	16	288902	70792
C4	16	285419	73247.6
C5	16	281725	78221.2
C6	16	340000	93153.8
C7	16	342109	98031
C8	16	341325	91451.6
C9	16	300586	84232.3
C10	16	286029	84810.3
C11	16	280331	70769.8
C12	16	322466	67673.4
D1	16	307776	61142.1
D2	16	297207	67485.1
D3	16	271531	66108
D4	16	266593	68261.3
D5	16	249238	68738.3
D6	16	243992	69177.6
D7	16	257238	73346.8
D8	16	276124	80183.2
D9	16	290869	74935.1
D10	16	284812	70199.1
D11	16	280624	66042.1
D12	16	400035	80173.7
E1	16	365231	70811.7
E2	16	313121	65813.9
E3	16	255745	60081.7
E4	16	240288	56987.2
E5	16	216002	56872.4
E6	16	203323	51567.7
E7	16	207971	59246.8
E8	16	224548	63067.2
E9	16	237147	56931.4
E10	16	247794	57624.4
E11	16	254860	56673
E12	16	401184	76846.9
F1	16	326695	64545.4
F2	16	315013	66276.1
F3	16	259705	61287.9
F4	16	241575	56245.8
F5	16	208352	50004
F6	16	194786	48118.3
F7	16	183102	48426.7
F8	16	196878	49758.6
F9	16	206330	47734.8
F10	16	230039	49956.1
F11	16	254849	52880.4
F12	16	283904	60994.8
G1	16	353093	71317.4
G2	16	317699	65812.9
G3	16	313513	65315.8
G4	16	270857	56827.8
G5	16	250049	53103.1
G6	16	256021	55070.3
G7	16	221646	49133.2
G8	16	209702	47071.7
G9	16	221611	46603.5
G10	16	230014	46758.8
G11	16	207137	42204.5
G12	16	205808	40373
H1	16	34845.4	2580.78
H2	16	235142	40221.8
H3	16	322708	68864.8
H4	16	308781	63227.8
H5	16	271436	60417.6
H6	16	264543	58929.7
H7	16	248686	55472
H8	16	240775	55497.8
H9	16	237848	51226.9
H10	16	213540	43463.6
H11	16	245234	58444.1
H12	16	62534.3	6965.01
A1	17	274208	69481.1
A2	17	272470	72937.1
A3	17	288954	76827.4
A4	17	307106	81993.4
A5	17	317897	87467.3
A6	17	345763	92803.3
A7	17	410787	125970
A8	17	384216	98767.2
A9	17	333112	87253.5
A10	17	247452	72012.1
A11	17	41970.5	4857.68
A12	17	27333.9	2292.73
B1	17	325490	82687.8
B2	17	291103	73244.5
B3	17	313071	76123.2
B4	17	305676	76355.3
B5	17	317500	81979
B6	17	350367	89134.4
B7	17	332894	86742.6
B8	17	332752	89714.6
B9	17	284738	80187.1
B10	17	268994	73212.6
B11	17	254884	65507.2
B12	17	251213	57795.3
C1	17	268066	63131.6
C2	17	298707	68272
C3	17	288599	70316.9
C4	17	285472	73218.7
C5	17	281741	78307.2
C6	17	339373	92633
C7	17	341871	97312.4
C8	17	341725	91291.1
C9	17	300934	84233.4
C10	17	285240	84188.2
C11	17	281396	70452
C12	17	322029	67319.5
D1	17	307399	60751.7
D2	17	296440	67936.7
D3	17	271978	66204.9
D4	17	265562	67747.7
D5	17	248623	68883.6
D6	17	244131	69037.7
D7	17	257743	73610.6
D8	17	275772	79580.4
D9	17	290662	74812.4
D10	17	284663	70404.2
D11	17	280974	66140.7
D12	17	401019	80441.3
E1	17	365264	71376.5
E2	17	312894	66167.9
E3	17	256337	60404
E4	17	239677	57074.7
E5	17	215768	56546.5
E6	17	202544	51637.5
E7	17	208016	59290.7
E8	17	225080	63268.1
E9	17	237200	57126.7
E10	17	247992	57281
E11	17	253285	56634.6
E12	17	401029	76457.6
F1	17	326799	64256.9
F2	17	314722	66097.1
F3	17	258823	61721.1
F4	17	241487	56056.5
F5	17	208124	50084.6
F6	17	194738	48551.7
F7	17	183099	48803.8
F8	17	197458	49761
F9	17	206687	47775.1
F10	17	230052	49103.6
F11	17	253486	52511.6
F12	17	284950	60564.8
G1	17	353936	72495.5
G2	17	316682	65265.3
G3	17	312502	65488.8
G4	17	270715	56815.8
G5	17	249458	53038.1
G6	17	255719	54769.8
G7	17	220645	49652.6
G8	17	210600	47058.6
G9	17	220997	46908.9
G10	17	228446	46484.6
G11	17	206557	42485.3
G12	17	205968	40165.2
H1	17	34361.3	2310.96
H2	17	234978	39583
H3	17	322884	69002.1
H4	17	307761	63713.4
H5	17	271714	60349.4
H6	17	261149	57868.9
H7	17	248892	55182
H8	17	241291	55488.5
H9	17	238069	51217.1
H10	17	213849	43340.8
H11	17	244669	58213.6
H12	17	62714.7	8165.04
A1	18	273985	69390.8
A2	18	271675	72699.5
A3	18	288388	75882.3
A4	18	305555	82636.2
A5	18	318951	87450.1
A6	18	345190	92966.7
A7	18	411696	126364
A8	18	383328	98295
A9	18	333901	86982.2
A10	18	247370	71894.9
A11	18	42174.2	5065.38
A12	18	27358.4	2152.96
B1	18	324366	81938.6
B2	18	291399	73384.1
B3	18	313362	75637
B4	18	305417	76097
B5	18	317055	82309.8
B6	18	350283	88879.9
B7	18	334016	87112.4
B8	18	332544	89958.1
B9	18	285161	80234.6
B10	18	269233	72758.6
B11	18	253845	65281.2
B12	18	251184	57647.6
C1	18	267023	62520
C2	18	298849	67554.3
C3	18	289113	70350.3
C4	18	284113	73340.6
C5	18	281149	78345
C6	18	339579	93112.5
C7	18	341631	97642.8
C8	18	341351	91230.9
C9	18	302018	84704.1
C10	18	285091	84569.1
C11	18	281411	70460.6
C12	18	322457	66697.5
D1	18	306446	60658
D2	18	296361	67355.1
D3	18	270756	65988.6
D4	18	266433	67955.5
D5	18	249366	68686.9
D6	18	243427	68733.7
D7	18	257475	73303
D8	18	275212	80040.8
D9	18	291158	74338
D10	18	284431	69670.3
D11	18	280403	65774.4
D12	18	400803	79930.3
E1	18	366313	71068.9
E2	18	312590	65890.4
E3	18	255507	59913.5
E4	18	241329	57091.3
E5	18	215996	56527.9
E6	18	202578	51758.4
E7	18	207610	59651.9
E8	18	225050	62787.9
E9	18	236751	56932.2
E10	18	247806	57136.8
E11	18	254166	57130.2
E12	18	400664	76960.8
F1	18	326490	64475.3
F2	18	313833	65924.5
F3	18	259415	61145.3
F4	18	241599	56135.9
F5	18	208654	49887.5
F6	18	194305	48552.7
F7	18	182353	48562.8
F8	18	197263	49579.5
F9	18	207111	47613.8
F10	18	230182	49504.6
F11	18	255281	52607.8
F12	18	284555	60944.6
G1	18	355086	69720.9
G2	18	317874	65624.2
G3	18	313585	65054.6
G4	18	269245	56833.5
G5	18	250526	52907.2
G6	18	256124	54843.6
G7	18	220893	49519.1
G8	18	210170	46665.8
G9	18	220564	46329.5
G10	18	229614	46450.7
G11	18	205912	42217.1
G12	18	204984	39917.6
H1	18	33541.5	2662.64
H2	18	234973	39817.1
H3	18	325733	68345.1
H4	18	308124	63498.2
H5	18	272582	60162
H6	18	264991	58820.7
H7	18	249394	55043.2
H8	18	241598	55412.7
H9	18	238153	50939.9
H10	18	213506	43723.9
H11	18	244943	57641.7
H12	18	62333.6	7529.9
A1	19	272249	68596.8
A2	19	271151	72428.6
A3	19	287920	75814.7
A4	19	305969	82462.1
A5	19	318934	87181.5
A6	19	345921	92651.2
A7	19	411042	126239
A8	19	383555	98206.9
A9	19	334123	87525.2
A10	19	246823	72165.2
A11	19	41599.4	5112.34
A12	19	27662.5	2217.72
B1	19	323686	82778.8
B2	19	291936	73928.8
B3	19	312447	76098.3
B4	19	305332	75951.8
B5	19	316605	81712.9
B6	19	350332	89200.1
B7	19	334064	86929.2
B8	19	332967	90204.5
B9	19	285510	80535.6
B10	19	269000	73077
B11	19	254435	65765.3
B12	19	256838	58323.1
C1	19	267531	62653.9
C2	19	298246	68391.2
C3	19	288383	70673.7
C4	19	284560	73441
C5	19	281105	77837.3
C6	19	339611	93170.9
C7	19	341590	97537.7
C8	19	341783	91192.1
C9	19	300371	84236.7
C10	19	284795	84294.1
C11	19	282624	70493.6
C12	19	321755	67191.7
D1	19	306982	60824.7
D2	19	296121	67876.5
D3	19	271363	65790.8
D4	19	265910	67949.4
D5	19	250534	68800.2
D6	19	243311	69114.6
D7	19	257081	73188.4
D8	19	275704	80141.2
D9	19	291298	74752.8
D10	19	284877	70057.6
D11	19	280936	65934.8
D12	19	400294	80265.1
E1	19	365237	70908.6
E2	19	313132	65915.4
E3	19	256507	59447.1
E4	19	240426	56825.3
E5	19	215925	56401.5
E6	19	203057	51708.1
E7	19	207329	59292
E8	19	224412	62914.8
E9	19	236170	56769.3
E10	19	246851	57318
E11	19	254381	56758.5
E12	19	400423	76912.8
F1	19	324334	64188.6
F2	19	315626	65514.1
F3	19	258990	60902.1
F4	19	241329	55999.3
F5	19	208052	49863.6
F6	19	194887	48445.4
F7	19	182217	48451.1
F8	19	197187	49646.6
F9	19	206773	47364.7
F10	19	229864	49344.6
F11	19	253347	51944.5
F12	19	283753	61049.7
G1	19	359095	66783.6
G2	19	317103	65424
G3	19	313609	64989.8
G4	19	270164	56953
G5	19	249805	52833.5
G6	19	255770	55107.7
G7	19	220805	49243.2
G8	19	209692	46856.3
G9	19	221627	46266.5
G10	19	228696	46372.1
G11	19	205766	42336.2
G12	19	205473	39921.1
H1	19	32604.2	2619.79
H2	19	235477	39970.4
H3	19	325944	68531.7
H4	19	308484	63717.7
H5	19	272422	59873
H6	19	264139	58557
H7	19	250303	55367.7
H8	19	242678	55248.9
H9	19	237211	51341.9
H10	19	213991	43522.2
H11	19	244815	57997.6
H12	19	62743	7564.29
A1	20	273686	68390
A2	20	271257	73151.5
A3	20	287669	75789.9
A4	20	306352	82131.5
A5	20	318695	87789.4
A6	20	346162	92474.9
A7	20	411054	126254
A8	20	383658	98399.7
A9	20	333036	86810.8
A10	20	247469	71915.3
A11	20	41249.9	4915.13
A12	20	27933.1	1828.68
B1	20	324768	82760.6
B2	20	291480	73078.6
B3	20	313851	75934.1
B4	20	305007	76078.7
B5	20	316749	81767.8
B6	20	349636	88643.5
B7	20	333214	86469.7
B8	20	333523	89713.7
B9	20	285725	80088.7
B10	20	268722	73278.6
B11	20	255031	65352.5
B12	20	256361	58533.6
C1	20	266656	62907.2
C2	20	299779	67796.9
C3	20	289343	70390.8
C4	20	284449	73007.9
C5	20	281271	78488.1
C6	20	340146	92438.1
C7	20	341385	97104.4
C8	20	342113	90559.2
C9	20	300986	83519.7
C10	20	284514	84052.5
C11	20	283484	70243.2
C12	20	322875	66893.5
D1	20	307092	60871.2
D2	20	295750	67426.9
D3	20	269553	66025.7
D4	20	266342	68145.6
D5	20	249764	68314.6
D6	20	243739	68959.3
D7	20	256994	73318.2
D8	20	275979	79628.9
D9	20	291917	74690.7
D10	20	284784	69803.8
D11	20	280734	65703.7
D12	20	399668	80423.8
E1	20	366134	71016.2
E2	20	312126	66046.5
E3	20	256416	59785.5
E4	20	240282	57216.8
E5	20	216568	56411.2
E6	20	202816	51949.9
E7	20	207440	59476.9
E8	20	224606	63237.2
E9	20	236428	56662
E10	20	247651	57497.5
E11	20	254139	56981.5
E12	20	400643	76413.3
F1	20	325121	64072.9
F2	20	314696	66010.5
F3	20	259086	60984.8
F4	20	241231	56399
F5	20	208290	50071.6
F6	20	195034	48337.9
F7	20	183189	48697.4
F8	20	196425	49517.5
F9	20	207188	47344
F10	20	229960	49121.7
F11	20	253213	53120.6
F12	20	285024	60935.9
G1	20	358111	66316.2
G2	20	316811	65185.2
G3	20	314040	65116.1
G4	20	270263	56805.8
G5	20	249409	52805.8
G6	20	256620	55330.6
G7	20	220525	49444.8
G8	20	209349	47143.9
G9	20	221024	46291.3
G10	20	227673	46404.1
G11	20	205961	41582.8
G12	20	205699	40290.9
H1	20	33977.6	2300.04
H2	20	233863	40151.7
H3	20	325291	68234.8
H4	20	308076	63429.1
H5	20	272212	60153.1
H6	20	261066	57903.2
H7	20	252117	55139
H8	20	244276	55265.9
H9	20	237882	51233
H10	20	213344	43368.1
H11	20	245603	58155.6
H12	20	62691.6	7441.94
A1	21	272822	69341.8
A2	21	271468	72766.2
A3	21	287879	75375.5
A4	21	305193	81747.5
A5	21	317998	87721.8
A6	21	345346	92417.6
A7	21	411307	126046
A8	21	384236	98539.1
A9	21	333142	87647.9
A10	21	247171	71617.8
A11	21	41385.8	4911.37
A12	21	27540.6	1760.52
B1	21	323650	82461.7
B2	21	291582	73161.9
B3	21	312486	75603
B4	21	304985	76213.6
B5	21	317267	81813.5
B6	21	349787	89505.5
B7	21	333258	86721.4
B8	21	332797	89492.9
B9	21	285664	79819.4
B10	21	268131	72615.6
B11	21	254367	65520
B12	21	254918	58360.2
C1	21	267918	62775.7
C2	21	298292	67629.3
C3	21	288305	70258.3
C4	21	283734	73219.7
C5	21	280099	78258.6
C6	21	338904	93031.7
C7	21	341448	97231.1
C8	21	340741	91552.5
C9	21	301046	84034.8
C10	21	285771	84493.3
C11	21	282391	70585.1
C12	21	321698	66810.4
D1	21	306796	60807.6
D2	21	294790	67905.4
D3	21	271355	65910.1
D4	21	266628	68430.1
D5	21	249840	69142.4
D6	21	243642	68740
D7	21	258150	73410.4
D8	21	275886	79490.1
D9	21	290622	74703.4
D10	21	284325	69623.9
D11	21	281301	65984.7
D12	21	400937	80527.7
E1	21	365437	71129
E2	21	312275	66238.5
E3	21	255816	59996.5
E4	21	240159	57423.1
E5	21	216222	56898.4
E6	21	202797	51740
E7	21	207992	59523.7
E8	21	224716	63394.8
E9	21	236524	57424.8
E10	21	246147	56780.9
E11	21	254258	57123.1
E12	21	401341	77287.8
F1	21	325123	63442.8
F2	21	313490	65693.7
F3	21	259710	60829.8
F4	21	241372	56057.4
F5	21	208066	49704.9
F6	21	194596	48291.5
F7	21	182780	48575.6
F8	21	197134	49773
F9	21	206370	47465.4
F10	21	230166	49108.3
F11	21	252484	51894.8
F12	21	283995	60958.5
G1	21	358290	66273.4
[truncated: 10,391 more rows]

## Sheet: Amplification Data
Block Type	96fast
Chemistry	SYBR_GREEN
Experiment File Name	C:\Users\Administrator\Desktop\whd 20230104.eds
Experiment Run End Time	2023-01-04 19:20:56 PM CST
Instrument Type	sds7500fast
Passive Reference	ROX
Well	Cycle	Target Name	Rn	ΔRn
A1	1	TCP1	4.0003	0.0028171
A1	2	TCP1	3.90875	-0.0871892
A1	3	TCP1	3.9846	-0.00979225
A1	4	TCP1	3.9506	-0.0422574
A1	5	TCP1	4.03144	0.0401342
A1	6	TCP1	4.0028	0.0130351
A1	7	TCP1	4.01906	0.0308427
A1	8	TCP1	3.97509	-0.0115903
A1	9	TCP1	3.93968	-0.0454569
A1	10	TCP1	3.96711	-0.016478
A1	11	TCP1	4.02375	0.0417067
A1	12	TCP1	3.9845	0.00400016
A1	13	TCP1	3.99386	0.0149076
A1	14	TCP1	3.97805	0.000641698
A1	15	TCP1	3.97383	-0.00203353
A1	16	TCP1	3.98292	0.00859882
A1	17	TCP1	3.94652	-0.0262586
A1	18	TCP1	3.94844	-0.0227972
A1	19	TCP1	3.96883	-0.00085833
A1	20	TCP1	4.00184	0.033696
A1	21	TCP1	3.93446	-0.0321466
A1	22	TCP1	3.97062	0.00556535
A1	23	TCP1	4.00248	0.0389633
A1	24	TCP1	3.97018	0.00820788
A1	25	TCP1	3.98808	0.0276481
A1	26	TCP1	3.96618	0.00730059
A1	27	TCP1	3.96981	0.0124677
A1	28	TCP1	3.94002	-0.015776
A1	29	TCP1	3.94339	-0.0108636
A1	30	TCP1	3.99927	0.046562
A1	31	TCP1	3.95	-0.0011646
A1	32	TCP1	3.9758	0.026184
A1	33	TCP1	3.94595	-0.00212576
A1	34	TCP1	3.94855	0.00202064
A1	35	TCP1	3.9459	0.000912065
A1	36	TCP1	3.97327	0.0298297
A1	37	TCP1	3.96026	0.0183613
A1	38	TCP1	3.98002	0.0396682
A1	39	TCP1	3.93422	-0.00458917
A1	40	TCP1	3.9105	-0.0267613
A2	1	TCP1	3.7083	-0.0163156
A2	2	TCP1	3.6607	-0.0640567
A2	3	TCP1	3.71668	-0.00820987
A2	4	TCP1	3.69483	-0.0301936
A2	5	TCP1	3.70061	-0.0245504
A2	6	TCP1	3.7171	-0.00819352
A2	7	TCP1	3.72205	-0.00338377
A2	8	TCP1	3.74834	0.0227685
A2	9	TCP1	3.72646	0.00075639
A2	10	TCP1	3.74495	0.0191169
A2	11	TCP1	3.72749	0.00152054
A2	12	TCP1	3.72324	-0.00286886
A2	13	TCP1	3.73478	0.00853793
A2	14	TCP1	3.70734	-0.0190424
A2	15	TCP1	3.71793	-0.00858169
A2	16	TCP1	3.76844	0.0417932
A2	17	TCP1	3.73569	0.0089018
A2	18	TCP1	3.73697	0.0100459
A2	19	TCP1	3.7437	0.016648
A2	20	TCP1	3.70816	-0.0190314
A2	21	TCP1	3.73069	0.0033679
A2	22	TCP1	3.73704	0.00957597
A2	23	TCP1	3.72441	-0.00318978
A2	24	TCP1	3.77217	0.0444371
A2	25	TCP1	3.73245	0.00458626
A2	26	TCP1	3.74878	0.0207819
A2	27	TCP1	3.71506	-0.0130762
A2	28	TCP1	3.72578	-0.00248795
A2	29	TCP1	3.73057	0.00216182
A2	30	TCP1	3.7031	-0.0254433
A2	31	TCP1	3.70922	-0.0194546
A2	32	TCP1	3.70487	-0.0239442
A2	33	TCP1	3.7256	-0.00334847
A2	34	TCP1	3.7101	-0.018986
A2	35	TCP1	3.72783	-0.00139318
A2	36	TCP1	3.77761	0.0482595
A2	37	TCP1	3.78455	0.0550598
A2	38	TCP1	3.87194	0.142316
A2	39	TCP1	3.93925	0.209494
A2	40	TCP1	4.05165	0.321749
A3	1	TCP1	3.74316	-0.0271314
A3	2	TCP1	3.76983	-0.00149496
A3	3	TCP1	3.75825	-0.0141111
A3	4	TCP1	3.77882	0.00542462
A3	5	TCP1	3.77431	-0.00011816
A3	6	TCP1	3.77055	-0.0049123
A3	7	TCP1	3.76674	-0.00975627
A3	8	TCP1	3.79882	0.0212944
A3	9	TCP1	3.79989	0.0213249
A3	10	TCP1	3.77335	-0.00624181
A3	11	TCP1	3.76353	-0.0171049
A3	12	TCP1	3.77751	-0.00415712
A3	13	TCP1	3.78404	0.00134294
A3	14	TCP1	3.76729	-0.0164436
A3	15	TCP1	3.80445	0.0196871
A3	16	TCP1	3.78359	-0.0022036
A3	17	TCP1	3.76108	-0.0257529
A3	18	TCP1	3.80046	0.0125919
A3	19	TCP1	3.79768	0.00878266
A3	20	TCP1	3.79562	0.00568439
A3	21	TCP1	3.81926	0.0282953
A3	22	TCP1	3.78968	-0.00231531
A3	23	TCP1	3.80767	0.0146346
A3	24	TCP1	3.78375	-0.0103172
A3	25	TCP1	3.78535	-0.00974808
A3	26	TCP1	3.8078	0.0116655
A3	27	TCP1	3.77727	-0.0198969
A3	28	TCP1	3.79055	-0.00764886
A3	29	TCP1	3.79804	-0.00119179
A3	30	TCP1	3.82808	0.0278128
A3	31	TCP1	3.84651	0.0452106
A3	32	TCP1	3.90339	0.101053
A3	33	TCP1	3.99543	0.192066
A3	34	TCP1	4.09471	0.290308
A3	35	TCP1	4.18244	0.377007
A3	36	TCP1	4.27672	0.47025
A3	37	TCP1	4.31564	0.50814
A3	38	TCP1	4.3812	0.572662
A3	39	TCP1	4.41563	0.606057
A3	40	TCP1	4.43383	0.623225
A4	1	TCP1	3.72892	0.00208221
A4	2	TCP1	3.82419	0.0974206
A4	3	TCP1	3.75692	0.0302097
A4	4	TCP1	3.72427	-0.00237426
A4	5	TCP1	3.74993	0.0233418
A4	6	TCP1	3.70253	-0.0239935
A4	7	TCP1	3.72896	0.00249525
A4	8	TCP1	3.71161	-0.0147841
A4	9	TCP1	3.7177	-0.00863385
A4	10	TCP1	3.70375	-0.0225227
A4	11	TCP1	3.72994	0.00372461
A4	12	TCP1	3.71589	-0.010262
A4	13	TCP1	3.7147	-0.0113904
A4	14	TCP1	3.7358	0.00977263
A4	15	TCP1	3.74809	0.0221306
A4	16	TCP1	3.73459	0.00868619
A4	17	TCP1	3.7455	0.0196597
A4	18	TCP1	3.69759	-0.0281809
A4	19	TCP1	3.71043	-0.015286
A4	20	TCP1	3.73002	0.00437518
A4	21	TCP1	3.73336	0.00777791
A4	22	TCP1	3.71948	-0.0060432
A4	23	TCP1	3.72867	0.0032108
A4	24	TCP1	3.73522	0.00982312
A4	25	TCP1	3.70909	-0.0162467
A4	26	TCP1	3.71262	-0.0126533
A4	27	TCP1	3.7423	0.0170887
A4	28	TCP1	3.73522	0.0100747
A4	29	TCP1	3.72874	0.00365437
A4	30	TCP1	3.75823	0.033209
A4	31	TCP1	3.7705	0.0455412
A4	32	TCP1	3.86456	0.139662
A4	33	TCP1	3.92994	0.205105
A4	34	TCP1	4.02691	0.302133
A4	35	TCP1	4.16343	0.438718
A4	36	TCP1	4.22534	0.500691
A4	37	TCP1	4.23274	0.508155
A4	38	TCP1	4.30295	0.578429
A4	39	TCP1	4.33651	0.612047
A4	40	TCP1	4.33826	0.613859
A5	1	TCP1	3.60273	0.150838
A5	2	TCP1	3.64038	0.17353
A5	3	TCP1	3.56108	0.0792569
A5	4	TCP1	3.63029	0.133506
A5	5	TCP1	3.6059	0.0941473
A5	6	TCP1	3.62706	0.100349
A5	7	TCP1	3.62163	0.0799533
A5	8	TCP1	3.62979	0.0731416
A5	9	TCP1	3.62618	0.054566
A5	10	TCP1	3.62861	0.0420378
A5	11	TCP1	3.62168	0.0201395
A5	12	TCP1	3.65084	0.0343392
A5	13	TCP1	3.63286	0.00139216
A5	14	TCP1	3.66332	0.0168853
A5	15	TCP1	3.65811	-0.00329564
A5	16	TCP1	3.61762	-0.0587413
A5	17	TCP1	3.63446	-0.0568688
A5	18	TCP1	3.64723	-0.0590653
A5	19	TCP1	3.65828	-0.0629828
A5	20	TCP1	3.63022	-0.106008
A5	21	TCP1	3.62507	-0.126119
A5	22	TCP1	3.63539	-0.13077
A5	23	TCP1	3.65886	-0.122258
A5	24	TCP1	3.64647	-0.149613
A5	25	TCP1	3.66381	-0.147239
A5	26	TCP1	3.63957	-0.18645
A5	27	TCP1	3.66328	-0.177702
A5	28	TCP1	3.65149	-0.204454
A5	29	TCP1	3.72702	-0.14389
A5	30	TCP1	3.78036	-0.105513
A5	31	TCP1	3.86813	-0.0327157
A5	32	TCP1	3.94695	0.0311395
A5	33	TCP1	4.04303	0.112257
A5	34	TCP1	4.10654	0.160798
A5	35	TCP1	4.15312	0.192418
A5	36	TCP1	4.18126	0.205594
A5	37	TCP1	4.20289	0.212257
A5	38	TCP1	4.2351	0.229506
A5	39	TCP1	4.23011	0.209549
A5	40	TCP1	4.2416	0.206071
A6	1	TCP1	3.87915	0.138174
A6	2	TCP1	3.81641	0.0762333
A6	3	TCP1	3.79352	0.0541462
A6	4	TCP1	3.74324	0.00466433
A6	5	TCP1	3.74134	0.00357331
A6	6	TCP1	3.72456	-0.0124122
A6	7	TCP1	3.71984	-0.0163237
A6	8	TCP1	3.72684	-0.00852433
A6	9	TCP1	3.72135	-0.0132171
A6	10	TCP1	3.72668	-0.00708432
A6	11	TCP1	3.72516	-0.00780626
A6	12	TCP1	3.72322	-0.00894425
A6	13	TCP1	3.72899	-0.00237226
A6	14	TCP1	3.71133	-0.0192266
A6	15	TCP1	3.7274	-0.00235822
A6	16	TCP1	3.73269	0.00373455
A6	17	TCP1	3.72576	-0.00239068
A6	18	TCP1	3.71305	-0.0143069
A6	19	TCP1	3.73358	0.00703064
A6	20	TCP1	3.74331	0.0175628
A6	21	TCP1	3.73679	0.0118445
A6	22	TCP1	3.73611	0.011958
A6	23	TCP1	3.71609	-0.00725784
A6	24	TCP1	3.73026	0.0077103
A6	25	TCP1	3.71507	-0.00667637
A6	26	TCP1	3.74031	0.0193675
A6	27	TCP1	3.7537	0.0335634
A6	28	TCP1	3.76585	0.0465136
A6	29	TCP1	3.80491	0.0863748
A6	30	TCP1	3.87953	0.161796
A6	31	TCP1	3.96272	0.245779
A6	32	TCP1	4.09287	0.376737
A6	33	TCP1	4.20637	0.491039
A6	34	TCP1	4.26969	0.555155
A6	35	TCP1	4.29877	0.585042
A6	36	TCP1	4.34592	0.632989
A6	37	TCP1	4.39268	0.680551
A6	38	TCP1	4.39575	0.684423
A6	39	TCP1	4.44499	0.734464
A6	40	TCP1	4.45589	0.746168
A7	1	TCP1	3.35747	0.105002
A7	2	TCP1	3.33716	0.0840434
A7	3	TCP1	3.28827	0.0345074
A7	4	TCP1	3.27443	0.0200152
A7	5	TCP1	3.25589	0.000827547
A7	6	TCP1	3.24863	-0.00709078
A7	7	TCP1	3.24742	-0.00894374
A7	8	TCP1	3.25014	-0.00687328
A7	9	TCP1	3.25327	-0.0043937
A7	10	TCP1	3.24601	-0.0123104
A7	11	TCP1	3.25876	-0.000207011
A7	12	TCP1	3.25165	-0.00796226
A7	13	TCP1	3.24459	-0.0156734
A7	14	TCP1	3.26211	0.00119641
A7	15	TCP1	3.25146	-0.010102
A7	16	TCP1	3.2558	-0.00642077
A7	17	TCP1	3.26099	-0.00187695
A7	18	TCP1	3.25801	-0.00551019
A7	19	TCP1	3.25606	-0.00810367
A7	20	TCP1	3.25577	-0.00904754
A7	21	TCP1	3.26314	-0.00232792
A7	22	TCP1	3.26961	0.00349715
A7	23	TCP1	3.27785	0.0110801
A7	24	TCP1	3.30313	0.0357197
A7	25	TCP1	3.3087	0.0406352
A7	26	TCP1	3.36455	0.0958332
A7	27	TCP1	3.43723	0.167866
A7	28	TCP1	3.50368	0.233669
A7	29	TCP1	3.57656	0.305897
A7	30	TCP1	3.615	0.343684
A7	31	TCP1	3.66524	0.393278
A7	32	TCP1	3.68095	0.408332
A7	33	TCP1	3.69871	0.425445
A7	34	TCP1	3.72223	0.44832
A7	35	TCP1	3.74021	0.465645
A7	36	TCP1	3.75921	0.483992
A7	37	TCP1	3.76419	0.488327
A7	38	TCP1	3.76039	0.483874
A7	39	TCP1	3.76942	0.492261
A7	40	TCP1	3.78131	0.503501
A8	1	TCP1	4.02247	0.115439
A8	2	TCP1	4.01461	0.107742
A8	3	TCP1	3.94247	0.0357574
A8	4	TCP1	3.91951	0.0129606
A8	5	TCP1	3.91147	0.00508233
A8	6	TCP1	3.90787	0.00163603
A8	7	TCP1	3.89161	-0.0144619
A8	8	TCP1	3.86757	-0.0383355
A8	9	TCP1	3.89258	-0.013166
A8	10	TCP1	3.91369	0.00810022
A8	11	TCP1	3.90461	-0.000817778
A8	12	TCP1	3.90052	-0.00474711
A8	13	TCP1	3.89657	-0.00853911
A8	14	TCP1	3.92088	0.0159332
A8	15	TCP1	3.90649	0.00170225
A8	16	TCP1	3.89139	-0.0132423
A8	17	TCP1	3.89011	-0.0143566
A8	18	TCP1	3.89978	-0.0045344
A8	19	TCP1	3.90558	0.00142826
A8	20	TCP1	3.89897	-0.00502139
A8	21	TCP1	3.89933	-0.00450326
A8	22	TCP1	3.91869	0.0150221
A8	23	TCP1	3.92762	0.024103
A8	24	TCP1	3.93442	0.0310642
A8	25	TCP1	3.94759	0.0443973
A8	26	TCP1	4.00603	0.102999
A8	27	TCP1	4.07524	0.172368
A8	28	TCP1	4.13985	0.237132
A8	29	TCP1	4.19964	0.297084
A8	30	TCP1	4.22445	0.322054
A8	31	TCP1	4.24766	0.345428
A8	32	TCP1	4.30376	0.401685
A8	33	TCP1	4.31929	0.417372
A8	34	TCP1	4.34118	0.439424
A8	35	TCP1	4.33746	0.435862
A8	36	TCP1	4.33605	0.434612
A8	37	TCP1	4.35007	0.448792
A8	38	TCP1	4.35607	0.454952
A8	39	TCP1	4.37207	0.471117
A8	40	TCP1	4.37794	0.477148
A9	1	TCP1	3.92185	0.099239
A9	2	TCP1	3.91453	0.0917808
A9	3	TCP1	3.8496	0.0267145
A9	4	TCP1	3.82441	0.00138966
A9	5	TCP1	3.84588	0.0227186
A9	6	TCP1	3.81647	-0.00682577
A9	7	TCP1	3.81649	-0.00693687
A9	8	TCP1	3.82506	0.00149075
A9	9	TCP1	3.79383	-0.0298739
A9	10	TCP1	3.82239	-0.00144585
A9	11	TCP1	3.82795	0.00397578
A9	12	TCP1	3.81901	-0.0051063
A9	13	TCP1	3.83035	0.00610009
A9	14	TCP1	3.8197	-0.00469002
A9	15	TCP1	3.80669	-0.0178362
A9	16	TCP1	3.83419	0.00952569
A9	17	TCP1	3.81775	-0.00704846
A9	18	TCP1	3.83873	0.0137934
A9	19	TCP1	3.81745	-0.00762662
A9	20	TCP1	3.83635	0.0111395
A9	21	TCP1	3.80091	-0.0244323
A9	22	TCP1	3.8152	-0.0102831
A9	23	TCP1	3.83159	0.00596752
A9	24	TCP1	3.83019	0.00443235
A9	25	TCP1	3.84287	0.0169813
A9	26	TCP1	3.82821	0.0021812
A9	27	TCP1	3.79806	-0.0281039
A9	28	TCP1	3.8156	-0.0107025
A9	29	TCP1	3.83409	0.0076479
A9	30	TCP1	3.81821	-0.00837193
A9	31	TCP1	3.82766	0.000943325
A9	32	TCP1	3.8283	0.00144591
A9	33	TCP1	3.84235	0.015361
A9	34	TCP1	3.8446	0.0174753
A9	35	TCP1	3.85286	0.0255937
A9	36	TCP1	3.89971	0.0723151
A9	37	TCP1	3.92108	0.0935468
A9	38	TCP1	4.00799	0.180315
A9	39	TCP1	4.13792	0.310106
A9	40	TCP1	4.1898	0.361855
A10	1	TCP1	3.58222	0.136366
A10	2	TCP1	3.53276	0.0873837
A10	3	TCP1	3.47865	0.0337455
A10	4	TCP1	3.45515	0.0107242
A10	5	TCP1	3.46506	0.0211067
A10	6	TCP1	3.42078	-0.0226926
A10	7	TCP1	3.42574	-0.0172542
A10	8	TCP1	3.44392	0.00139768
A10	9	TCP1	3.44124	-0.000800671
A10	10	TCP1	3.4289	-0.0126698
A10	11	TCP1	3.42575	-0.0153409
A10	12	TCP1	3.42434	-0.0162723
A10	13	TCP1	3.46295	0.0228113
A10	14	TCP1	3.42854	-0.0111187
A10	15	TCP1	3.4296	-0.00958384
A10	16	TCP1	3.44756	0.00885317
A10	17	TCP1	3.43625	-0.00198141
A10	18	TCP1	3.44072	0.00296516
A10	19	TCP1	3.42025	-0.0170326
A10	20	TCP1	3.44112	0.00432079
A10	21	TCP1	3.45125	0.0149198
A10	22	TCP1	3.42256	-0.0132948
A10	23	TCP1	3.44107	0.00569965
A10	24	TCP1	3.42965	-0.00524867
A10	25	TCP1	3.4317	-0.00272347
A10	26	TCP1	3.42725	-0.00669184
A10	27	TCP1	3.4294	-0.00406722
A10	28	TCP1	3.43802	0.0050307
A10	29	TCP1	3.44603	0.0135123
A10	30	TCP1	3.42834	-0.00370069
A10	31	TCP1	3.44695	0.0153865
A10	32	TCP1	3.4374	0.00631597
A10	33	TCP1	3.49861	0.0680019
A10	34	TCP1	3.52753	0.0973961
A10	35	TCP1	3.61628	0.186627
A10	36	TCP1	3.75017	0.320987
A10	37	TCP1	3.93111	0.502403
A10	38	TCP1	4.08634	0.65811
A10	39	TCP1	4.19941	0.771658
A10	40	TCP1	4.28127	0.853993
A11	1	TCP1	8.02387	0.0998574
A11	2	TCP1	8.16597	0.214982
A11	3	TCP1	8.4448	0.466841
A11	4	TCP1	7.42963	-0.575302
A11	5	TCP1	8.16104	0.129137
A11	6	TCP1	8.32277	0.263886
A11	7	TCP1	8.2585	0.17265
A11	8	TCP1	8.67875	0.565927
A11	9	TCP1	7.98775	-0.152056
A11	10	TCP1	7.93148	-0.235297
A11	11	TCP1	8.07459	-0.119155
A11	12	TCP1	8.28006	0.0593331
A11	13	TCP1	7.46431	-0.783382
A11	14	TCP1	8.33784	0.0631704
A11	15	TCP1	7.90045	-0.401198
A11	16	TCP1	8.19306	-0.135561
A11	17	TCP1	8.64004	0.284443
A11	18	TCP1	8.32597	-0.0565984
A11	19	TCP1	8.13706	-0.27248
A11	20	TCP1	8.39243	-0.0440846
A11	21	TCP1	8.42653	-0.0369569
A11	22	TCP1	9.2836	0.793139
A11	23	TCP1	8.53098	0.0135436
A11	24	TCP1	7.56692	-0.977489
A11	25	TCP1	7.6323	-0.939084
A11	26	TCP1	8.169	-0.429353
A11	27	TCP1	8.03617	-0.589164
A11	28	TCP1	9.16031	0.508001
A11	29	TCP1	8.58088	-0.0984034
A11	30	TCP1	9.1073	0.40105
A11	31	TCP1	8.83273	0.0995037
A11	32	TCP1	9.4798	0.719604
A11	33	TCP1	8.47533	-0.311848
A11	34	TCP1	8.79005	-0.0240958
A11	35	TCP1	8.64865	-0.192476
A11	36	TCP1	9.02404	0.155941
A11	37	TCP1	8.62254	-0.272527
A11	38	TCP1	9.98866	1.06661
A11	39	TCP1	8.90822	-0.0407935
A11	40	TCP1	9.71821	0.742224
A12	1	TCP1	12.1338	0.49295
A12	2	TCP1	11.9928	0.207106
A12	3	TCP1	12.0999	0.169405
A12	4	TCP1	12.1768	0.101565
A12	5	TCP1	12.7537	0.533616
A12	6	TCP1	10.1993	-2.16554
A12	7	TCP1	12.306	-0.203644
A12	8	TCP1	13.3917	0.737261
A12	9	TCP1	10.9143	-1.8849
A12	10	TCP1	13.3104	0.366405
A12	11	TCP1	12.4406	-0.648184
A12	12	TCP1	14.1092	0.875587
A12	13	TCP1	12.9623	-0.416114
A12	14	TCP1	18.6955	5.17227
A12	15	TCP1	14.5599	0.891892
A12	16	TCP1	14.8252	1.0124
A12	17	TCP1	11.922	-2.03558
A12	18	TCP1	12.7073	-1.39504
A12	19	TCP1	12.4734	-1.77375
A12	20	TCP1	15.275	0.883075
A12	21	TCP1	15.6434	1.10666
A12	22	TCP1	13.3542	-1.32739
A12	23	TCP1	10.4068	-4.41952
A12	24	TCP1	11.9289	-3.04228
A12	25	TCP1	12.0519	-3.06404
A12	26	TCP1	14.101	-1.15978
A12	27	TCP1	11.1832	-4.22229
A12	28	TCP1	11.38	-4.17037
A12	29	TCP1	18.9535	3.25842
A12	30	TCP1	17.1001	1.26017
A12	31	TCP1	12.8986	-3.08609
A12	32	TCP1	12.4973	-3.63221
A12	33	TCP1	12.1138	-4.1605
A12	34	TCP1	11.3804	-5.03872
A12	35	TCP1	13.8282	-2.73568
A12	36	TCP1	11.9338	-4.7749
A12	37	TCP1	13.6436	-3.20994
A12	38	TCP1	14.1648	-2.83353
A12	39	TCP1	13.918	-3.22511
A12	40	TCP1	16.9982	-0.289659
B1	1	GBP1	3.91584	-0.0173323
B1	2	GBP1	3.84507	-0.0873524
B1	3	GBP1	3.93268	0.00101848
B1	4	GBP1	3.89305	-0.0378515
B1	5	GBP1	3.92029	-0.00985232
B1	6	GBP1	3.88537	-0.0440167
B1	7	GBP1	3.92992	0.00129389
B1	8	GBP1	3.90346	-0.0244085
B1	9	GBP1	3.93887	0.0117546
B1	10	GBP1	3.96451	0.0381574
B1	11	GBP1	3.91735	-0.0082433
B1	12	GBP1	3.92824	0.00340089
B1	13	GBP1	3.91761	-0.00647458
B1	14	GBP1	3.93951	0.0161891
B1	15	GBP1	3.94415	0.0215848
B1	16	GBP1	3.92463	0.00282562
B1	17	GBP1	3.93637	0.015325
B1	18	GBP1	3.95865	0.0383611
B1	19	GBP1	3.91025	-0.00928036
B1	20	GBP1	3.92418	0.00540772
B1	21	GBP1	3.92485	0.00683043
B1	22	GBP1	3.91991	0.00265484
B1	23	GBP1	3.91171	-0.004794
B1	24	GBP1	3.93101	0.0152635
B1	25	GBP1	3.94445	0.0294683
B1	26	GBP1	3.92589	0.0116659
B1	27	GBP1	3.92886	0.015391
B1	28	GBP1	3.89426	-0.0184534
B1	29	GBP1	3.89371	-0.0182476
B1	30	GBP1	3.93906	0.0278631
B1	31	GBP1	3.88378	-0.0266567
B1	32	GBP1	3.92193	0.0122497
B1	33	GBP1	3.90255	-0.00637142
B1	34	GBP1	3.92532	0.017161
B1	35	GBP1	3.86343	-0.0439797
B1	36	GBP1	3.89129	-0.0153522
B1	37	GBP1	3.89968	-0.00620569
B1	38	GBP1	3.87633	-0.028797
B1	39	GBP1	3.91949	0.0151184
B1	40	GBP1	3.90564	0.00202186
B2	1	GBP1	3.9792	0.0170761
B2	2	GBP1	4.03508	0.0729491
B2	3	GBP1	3.98297	0.0208439
B2	4	GBP1	3.94128	-0.0208439
B2	5	GBP1	3.94477	-0.0173575
B2	6	GBP1	3.97728	0.0151526
B2	7	GBP1	3.96775	0.0056206
B2	8	GBP1	3.95442	-0.00770509
B2	9	GBP1	3.98143	0.0193051
B2	10	GBP1	3.95595	-0.00617707
B2	11	GBP1	3.95029	-0.0118378
B2	12	GBP1	3.99155	0.0294269
B2	13	GBP1	3.97432	0.0121883
B2	14	GBP1	3.97924	0.0171133
B2	15	GBP1	3.95863	-0.00349581
B2	16	GBP1	3.9595	-0.00262582
B2	17	GBP1	3.97441	0.0122775
B2	18	GBP1	3.97087	0.00874221
B2	19	GBP1	3.94888	-0.0132455
B2	20	GBP1	3.98858	0.0264493
B2	21	GBP1	3.98543	0.0233003
B2	22	GBP1	3.98681	0.02468
B2	23	GBP1	3.99248	0.0303475
B2	24	GBP1	4.01791	0.0557824
B2	25	GBP1	3.97496	0.0128297
B2	26	GBP1	3.97514	0.0130104
B2	27	GBP1	3.94208	-0.0200499
B2	28	GBP1	3.98691	0.0247787
B2	29	GBP1	3.96779	0.00566089
B2	30	GBP1	4.00041	0.0382792
B2	31	GBP1	3.9628	0.000674605
B2	32	GBP1	3.95264	-0.00948441
B2	33	GBP1	3.9652	0.00306976
B2	34	GBP1	3.95764	-0.00448334
B2	35	GBP1	3.95827	-0.00385582
B2	36	GBP1	3.9657	0.00357616
B2	37	GBP1	3.93336	-0.0287689
B2	38	GBP1	3.9644	0.00227559
B2	39	GBP1	3.95612	-0.00600731
B2	40	GBP1	3.97213	0.0100044
B3	1	GBP1	4.11943	-0.0400087
B3	2	GBP1	4.16055	0.00245745
B3	3	GBP1	4.22264	0.0658997
B3	4	GBP1	4.13742	-0.0179683
B3	5	GBP1	4.11879	-0.035247
B3	6	GBP1	4.15241	-0.000285282
B3	7	GBP1	4.18721	0.0358633
B3	8	GBP1	4.12992	-0.0200683
B3	9	GBP1	4.14544	-0.00320111
B3	10	GBP1	4.14507	-0.00222549
B3	11	GBP1	4.12029	-0.0256554
B3	12	GBP1	4.14973	0.00513975
B3	13	GBP1	4.13405	-0.00919778
B3	14	GBP1	4.13576	-0.00613886
B3	15	GBP1	4.14359	0.00304169
B3	16	GBP1	4.14622	0.00702329
B3	17	GBP1	4.11268	-0.0251646
B3	18	GBP1	4.14297	0.00646923
B3	19	GBP1	4.10583	-0.0293141
B3	20	GBP1	4.1332	-0.000601295
B3	21	GBP1	4.13325	0.000796324
B3	22	GBP1	4.15593	0.0248261
B3	23	GBP1	4.15576	0.0260082
B3	24	GBP1	4.11693	-0.0114689
B3	25	GBP1	4.12989	0.00283722
B3	26	GBP1	4.13834	0.0126415
B3	27	GBP1	4.14425	0.0198932
B3	28	GBP1	4.14351	0.0205065
B3	29	GBP1	4.1563	0.0346452
B3	30	GBP1	4.09646	-0.0238465
B3	31	GBP1	4.14764	0.0286804
B3	32	GBP1	4.14703	0.0294267
B3	33	GBP1	4.24329	0.127036
B3	34	GBP1	4.23565	0.120743
B3	35	GBP1	4.36473	0.251177
B3	36	GBP1	4.46178	0.34957
B3	37	GBP1	4.53447	0.423608
B3	38	GBP1	4.61288	0.503368
B3	39	GBP1	4.61675	0.508588
B3	40	GBP1	4.64184	0.535034
B4	1	GBP1	4.22047	0.198078
B4	2	GBP1	4.14066	0.119118
B4	3	GBP1	4.06331	0.0426261
B4	4	GBP1	4.01335	-0.0064803
B4	5	GBP1	4.01852	-0.000464813
B4	6	GBP1	4.01638	-0.00174971
B4	7	GBP1	4.00933	-0.00794602
B4	8	GBP1	4.01846	0.00203055
B4	9	GBP1	4.00035	-0.0152241
B4	10	GBP1	4.00912	-0.00559849
B4	11	GBP1	4.01466	0.00079513
B4	12	GBP1	3.99732	-0.0157002
B4	13	GBP1	3.99329	-0.0188738
B4	14	GBP1	4.01386	0.00255139
B4	15	GBP1	4.00964	-0.000820143
B4	16	GBP1	4.01577	0.00616523
B4	17	GBP1	4.00334	-0.00541267
B4	18	GBP1	4.01353	0.00562343
B4	19	GBP1	4.02008	0.013027
B4	20	GBP1	4.0091	0.00290153
B4	21	GBP1	4.00171	-0.00363144
B4	22	GBP1	3.9941	-0.0103914
B4	23	GBP1	4.02452	0.0208817
B4	24	GBP1	3.99442	-0.0083697
B4	25	GBP1	3.99652	-0.00541146
B4	26	GBP1	3.9887	-0.0123783
B4	27	GBP1	4.01074	0.0105112
B4	28	GBP1	3.99684	-0.00253534
B4	29	GBP1	4.01354	0.0150144
B4	30	GBP1	3.99653	-0.00113975
B4	31	GBP1	3.98936	-0.00746267
B4	32	GBP1	4.01649	0.0205205
B4	33	GBP1	4.06297	0.0678577
B4	34	GBP1	4.11346	0.119193
B4	35	GBP1	4.18845	0.195037
B4	36	GBP1	4.28509	0.292532
B4	37	GBP1	4.38152	0.389816
B4	38	GBP1	4.43859	0.447734
B4	39	GBP1	4.50179	0.511791
B4	40	GBP1	4.53752	0.548372
B5	1	GBP1	4.07585	0.210021
B5	2	GBP1	3.99252	0.127104
B5	3	GBP1	3.91961	0.0546081
B5	4	GBP1	3.86745	0.00287169
B5	5	GBP1	3.86353	-0.00063668
B5	6	GBP1	3.84856	-0.0151876
B5	7	GBP1	3.84857	-0.0147576
B5	8	GBP1	3.85473	-0.00817751
B5	9	GBP1	3.86393	0.00143668
B5	10	GBP1	3.83964	-0.0224393
B5	11	GBP1	3.85984	-0.00181854
B5	12	GBP1	3.83877	-0.0224735
B5	13	GBP1	3.86005	-0.00077602
B5	14	GBP1	3.85522	-0.00518847
B5	15	GBP1	3.84919	-0.0107976
B5	16	GBP1	3.85125	-0.0083209
B5	17	GBP1	3.87294	0.0137898
B5	18	GBP1	3.85197	-0.00676793
B5	19	GBP1	3.8746	0.0162764
B5	20	GBP1	3.87376	0.0158605
B5	21	GBP1	3.87793	0.0204462
B5	22	GBP1	3.85223	-0.00483691
B5	23	GBP1	3.85223	-0.00441757
B5	24	GBP1	3.87606	0.0198243
B5	25	GBP1	3.86295	0.00713777
B5	26	GBP1	3.8543	-0.00109772
B5	27	GBP1	3.84788	-0.00709972
B5	28	GBP1	3.83396	-0.0206078
B5	29	GBP1	3.83936	-0.0147867
B5	30	GBP1	3.85564	0.00190928
B5	31	GBP1	3.84535	-0.00795939
B5	32	GBP1	3.87688	0.0239868
B5	33	GBP1	3.88181	0.0293368
B5	34	GBP1	3.94465	0.0925957
B5	35	GBP1	3.98851	0.136871
B5	36	GBP1	4.06825	0.217027
B5	37	GBP1	4.16249	0.311683
B5	38	GBP1	4.28564	0.435252
B5	39	GBP1	4.3665	0.516533
B5	40	GBP1	4.37478	0.525229
B6	1	GBP1	4.1174	0.188305
B6	2	GBP1	4.05938	0.130202
B6	3	GBP1	3.9631	0.0338458
B6	4	GBP1	3.94128	0.0119418
B6	5	GBP1	3.94316	0.0137423
B6	6	GBP1	3.91512	-0.0143818
B6	7	GBP1	3.90504	-0.0245416
B6	8	GBP1	3.91178	-0.0178723
B6	9	GBP1	3.92939	-0.000344285
B6	10	GBP1	3.9138	-0.0160194
B6	11	GBP1	3.9456	0.0157017
B6	12	GBP1	3.90869	-0.0212882
B6	13	GBP1	3.92185	-0.00820766
B6	14	GBP1	3.92727	-0.00286354
B6	15	GBP1	3.93036	0.000146474
B6	16	GBP1	3.94028	0.0099898
B6	17	GBP1	3.93077	0.000396527
B6	18	GBP1	3.94108	0.0106297
B6	19	GBP1	3.92748	-0.00305487
B6	20	GBP1	3.94429	0.0136814
B6	21	GBP1	3.90799	-0.0226999
B6	22	GBP1	3.94792	0.0171467
B6	23	GBP1	3.9267	-0.00415527
B6	24	GBP1	3.94091	0.00997411
B6	25	GBP1	3.93234	0.00132617
B6	26	GBP1	3.92447	-0.00662226
B6	27	GBP1	3.93511	0.00394348
B6	28	GBP1	3.93084	-0.000414838
B6	29	GBP1	3.90097	-0.0303612
B6	30	GBP1	3.9203	-0.0111111
B6	31	GBP1	3.94594	0.0144476
B6	32	GBP1	3.96296	0.0313918
B6	33	GBP1	3.99989	0.0682467
B6	34	GBP1	4.07367	0.141938
B6	35	GBP1	4.19086	0.259056
B6	36	GBP1	4.29289	0.361001
B6	37	GBP1	4.38952	0.457557
B6	38	GBP1	4.49844	0.566393
B6	39	GBP1	4.56281	0.630687
B6	40	GBP1	4.56267	0.630462
B7	1	GBP1	4.03367	0.190113
B7	2	GBP1	3.97574	0.131975
B7	3	GBP1	3.87363	0.0296477
B7	4	GBP1	3.85649	0.0123016
B7	5	GBP1	3.86443	0.0200292
B7	6	GBP1	3.83254	-0.0120781
B7	7	GBP1	3.83336	-0.0114685
B7	8	GBP1	3.83292	-0.0121231
B7	9	GBP1	3.84029	-0.0049639
B7	10	GBP1	3.83991	-0.00555874
B7	11	GBP1	3.84823	0.00254298
B7	12	GBP1	3.85186	0.00596573
B7	13	GBP1	3.8269	-0.0192117
B7	14	GBP1	3.84294	-0.00338001
B7	15	GBP1	3.84343	-0.0031039
B7	16	GBP1	3.84139	-0.00536076
B7	17	GBP1	3.83773	-0.00923505
B7	18	GBP1	3.83432	-0.0128564
B7	19	GBP1	3.84295	-0.00443899
B7	20	GBP1	3.85354	0.00594344
B7	21	GBP1	3.84286	-0.00495251
B7	22	GBP1	3.84722	-0.000808067
B7	23	GBP1	3.85033	0.0020935
B7	24	GBP1	3.83007	-0.0183828
B7	25	GBP1	3.85326	0.0045924
B7	26	GBP1	3.86321	0.0143304
B7	27	GBP1	3.87957	0.0304756
B7	28	GBP1	3.88232	0.0330224
B7	29	GBP1	3.92925	0.0797336
B7	30	GBP1	4.03947	0.189739
B7	31	GBP1	4.12908	0.279141
B7	32	GBP1	4.2611	0.410946
B7	33	GBP1	4.39495	0.544585
B7	34	GBP1	4.43607	0.585493
B7	35	GBP1	4.47161	0.620821
B7	36	GBP1	4.5082	0.657198
B7	37	GBP1	4.53791	0.686694
B7	38	GBP1	4.58593	0.734502
B7	39	GBP1	4.59989	0.74825
B7	40	GBP1	4.59606	0.744202
B8	1	GBP1	3.86395	0.164174
B8	2	GBP1	3.80478	0.104822
B8	3	GBP1	3.75568	0.0555353
B8	4	GBP1	3.71202	0.0116885
B8	5	GBP1	3.71346	0.0129347
B8	6	GBP1	3.70011	-0.000596454
B8	7	GBP1	3.69351	-0.00738562
B8	8	GBP1	3.68835	-0.0127345
B8	9	GBP1	3.69759	-0.00367669
B8	10	GBP1	3.68728	-0.0141766
B8	11	GBP1	3.69408	-0.00755568
B8	12	GBP1	3.69723	-0.00459281
B8	13	GBP1	3.68394	-0.0180763
B8	14	GBP1	3.67202	-0.0301815
B8	15	GBP1	3.65706	-0.0453215
B8	16	GBP1	3.69508	-0.00749252
B8	17	GBP1	3.70901	0.00624711
B8	18	GBP1	3.69666	-0.00628389
B8	19	GBP1	3.69125	-0.0118824
B8	20	GBP1	3.71763	0.014317
B8	21	GBP1	3.71869	0.0151896
B8	22	GBP1	3.71892	0.0152295
B8	23	GBP1	3.71134	0.00745901
B8	24	GBP1	3.71777	0.0137085
B8	25	GBP1	3.7219	0.0176472
B8	26	GBP1	3.73111	0.02667
B8	27	GBP1	3.75189	0.0472682
B8	28	GBP1	3.76757	0.0627595
B8	29	GBP1	3.83087	0.125875
B8	30	GBP1	3.91866	0.213481
B8	31	GBP1	4.00246	0.297091
B8	32	GBP1	4.14579	0.440233
B8	33	GBP1	4.26101	0.555268
B8	34	GBP1	4.31486	0.608936
B8	35	GBP1	4.36225	0.656137
B8	36	GBP1	4.36983	0.663535
B8	37	GBP1	4.40987	0.70338
B8	38	GBP1	4.4281	0.721427
B8	39	GBP1	4.44203	0.735167
B8	40	GBP1	4.46059	0.753544
B9	1	GBP1	3.79112	0.217247
B9	2	GBP1	3.68941	0.117354
B9	3	GBP1	3.62663	0.0563878
B9	4	GBP1	3.54838	-0.0200492
B9	5	GBP1	3.56209	-0.00452648
B9	6	GBP1	3.53683	-0.0279797
B9	7	GBP1	3.57007	0.00707185
B9	8	GBP1	3.55224	-0.00894346
B9	9	GBP1	3.53867	-0.0207056
B9	10	GBP1	3.54389	-0.013672
B9	11	GBP1	3.54527	-0.0104756
B9	12	GBP1	3.569	0.0150638
B9	13	GBP1	3.57311	0.0209883
B9	14	GBP1	3.54811	-0.00220724
B9	15	GBP1	3.55408	0.00558188
B9	16	GBP1	3.55015	0.00346567
B9	17	GBP1	3.55092	0.00604558
B9	18	GBP1	3.55409	0.0110261
B9	19	GBP1	3.54514	0.00388406
B9	20	GBP1	3.5676	0.0281598
B9	21	GBP1	3.57888	0.0412519
B9	22	GBP1	3.56744	0.0316219
B9	23	GBP1	3.57749	0.043481
B9	24	GBP1	3.54888	0.016689
B9	25	GBP1	3.56718	0.0367972
B9	26	GBP1	3.56022	0.0316521
B9	27	GBP1	3.56476	0.0380017
B9	28	GBP1	3.57204	0.0470961
B9	29	GBP1	3.55263	0.0294951
B9	30	GBP1	3.55466	0.0333396
B9	31	GBP1	3.55735	0.0378366
B9	32	GBP1	3.55727	0.0395764
B9	33	GBP1	3.58656	0.0706735
B9	34	GBP1	3.54315	0.0290716
B9	35	GBP1	3.5381	0.0258387
B9	36	GBP1	3.55968	0.0492323
B9	37	GBP1	3.54969	0.0410543
B9	38	GBP1	3.54717	0.0403447
B9	39	GBP1	3.58099	0.0759728
B9	40	GBP1	3.57222	0.0690181
B10	1	GBP1	3.86592	0.188616
B10	2	GBP1	3.79452	0.116844
B10	3	GBP1	3.73403	0.0559726
B10	4	GBP1	3.68929	0.0108594
B10	5	GBP1	3.68747	0.00865365
B10	6	GBP1	3.68232	0.00313364
B10	7	GBP1	3.67385	-0.00571636
B10	8	GBP1	3.67901	-0.000935977
B10	9	GBP1	3.65718	-0.0231412
B10	10	GBP1	3.67361	-0.00708317
B10	11	GBP1	3.68037	-0.000698945
B10	12	GBP1	3.67542	-0.00603108
B10	13	GBP1	3.65574	-0.0260818
B10	14	GBP1	3.69126	0.00905862
B10	15	GBP1	3.69139	0.00880551
B10	16	GBP1	3.67245	-0.0105032
B10	17	GBP1	3.67415	-0.00918585
B10	18	GBP1	3.70036	0.016651
B10	19	GBP1	3.68104	-0.00304304
B10	20	GBP1	3.66712	-0.017344
B10	21	GBP1	3.69247	0.00762829
B10	22	GBP1	3.66523	-0.0199876
B10	23	GBP1	3.68649	0.000890527
B10	24	GBP1	3.67602	-0.00995242
B10	25	GBP1	3.65447	-0.0318768
B10	26	GBP1	3.67777	-0.00895159
B10	27	GBP1	3.69899	0.0118882
B10	28	GBP1	3.67697	-0.0105047
B10	29	GBP1	3.7025	0.0146405
B10	30	GBP1	3.68703	-0.00120547
B10	31	GBP1	3.6853	-0.00330656
B10	32	GBP1	3.68771	-0.00127538
B10	33	GBP1	3.67255	-0.0168178
B10	34	GBP1	3.7033	0.0135602
B10	35	GBP1	3.68882	-0.00129822
B10	36	GBP1	3.68788	-0.0026161
B10	37	GBP1	3.69574	0.00486461
B10	38	GBP1	3.72653	0.0352869
B10	39	GBP1	3.70729	0.0156637
B10	40	GBP1	3.71358	0.0215804
B11	1	GBP1	3.98695	0.115278
B11	2	GBP1	3.97758	0.105481
B11	3	GBP1	3.94202	0.0694887
B11	4	GBP1	3.89016	0.017199
B11	5	GBP1	3.86852	-0.00486355
B11	6	GBP1	3.86653	-0.00728636
B11	7	GBP1	3.84933	-0.02491
B11	8	GBP1	3.8583	-0.0163658
B11	9	GBP1	3.86976	-0.00533918
B11	10	GBP1	3.84345	-0.0320771
B11	11	GBP1	3.85868	-0.0172766
B11	12	GBP1	3.84404	-0.0323417
B11	13	GBP1	3.85875	-0.0180614
B11	14	GBP1	3.8789	0.00166438
B11	15	GBP1	3.88401	0.00634645
B11	16	GBP1	3.89016	0.0120642
B11	17	GBP1	3.89093	0.0124102
B11	18	GBP1	3.88849	0.00953865
B11	19	GBP1	3.86883	-0.010545
B11	20	GBP1	3.90238	0.0225809
B11	21	GBP1	3.88228	0.00204707
B11	22	GBP1	3.88048	-0.000174985
B11	23	GBP1	3.90064	0.0195594
B11	24	GBP1	3.87479	-0.00671814
B11	25	GBP1	3.89681	0.0148723
B11	26	GBP1	3.90127	0.0189021
B11	27	GBP1	3.87897	-0.0038242
B11	28	GBP1	3.85884	-0.0243885
B11	29	GBP1	3.88115	-0.00250073
B11	30	GBP1	3.87232	-0.0117561
B11	31	GBP1	3.9196	0.0350881
B11	32	GBP1	3.94355	0.0586167
B11	33	GBP1	4.06662	0.181255
B11	34	GBP1	4.19303	0.307235
B11	35	GBP1	4.35685	0.470635
B11	36	GBP1	4.57239	0.685746
B11	37	GBP1	4.75919	0.872114
B11	38	GBP1	4.89507	1.00757
B11	39	GBP1	4.97765	1.08972
B11	40	GBP1	5.00383	1.11547
B12	1	GBP1	4.43951	0.108845
B12	2	GBP1	4.4557	0.123251
B12	3	GBP1	4.43304	0.0988017
B12	4	GBP1	4.35103	0.0149999
B12	5	GBP1	4.32609	-0.011722
B12	6	GBP1	4.34205	0.00244337
B12	7	GBP1	4.35563	0.0142408
B12	8	GBP1	4.32179	-0.0213885
B12	9	GBP1	4.32154	-0.023427
B12	10	GBP1	4.34316	-0.00358961
B12	11	GBP1	4.34048	-0.00806235
B12	12	GBP1	4.35656	0.00623178
B12	13	GBP1	4.3234	-0.0287137
B12	14	GBP1	4.32181	-0.0320964
B12	15	GBP1	4.29374	-0.0619507
B12	16	GBP1	4.30848	-0.0490046
B12	17	GBP1	4.34659	-0.0126758
B12	18	GBP1	4.35722	-0.00383239
B12	19	GBP1	4.40371	0.0408644
B12	20	GBP1	4.37972	0.0150861
B12	21	GBP1	4.36802	0.00159876
B12	22	GBP1	4.39913	0.030919
B12	23	GBP1	4.35045	-0.0195466
B12	24	GBP1	4.36193	-0.00985633
B12	25	GBP1	4.33414	-0.0394245
B12	26	GBP1	4.4164	0.0410408
B12	27	GBP1	4.40033	0.0231808
B12	28	GBP1	4.39264	0.0137089
B12	29	GBP1	4.40289	0.0221742
B12	30	GBP1	4.39693	0.0144275
B12	31	GBP1	4.4634	0.0791038
B12	32	GBP1	4.50888	0.122798
B12	33	GBP1	4.56106	0.173193
B12	34	GBP1	4.69443	0.304776
B12	35	GBP1	4.82203	0.430586
B12	36	GBP1	5.08481	0.691573
B12	37	GBP1	5.17955	0.784528
B12	38	GBP1	5.31861	0.921806
B12	39	GBP1	5.38404	0.985444
B12	40	GBP1	5.45977	1.05939
C1	1	ZMYND10	4.23982	-0.0363725
C1	2	ZMYND10	4.21134	-0.0648526
C1	3	ZMYND10	4.29746	0.0212642
C1	4	ZMYND10	4.25275	-0.0234378
C1	5	ZMYND10	4.27837	0.00217358
C1	6	ZMYND10	4.23366	-0.0425289
C1	7	ZMYND10	4.24668	-0.0295113
C1	8	ZMYND10	4.25038	-0.0258149
C1	9	ZMYND10	4.24184	-0.0343555
C1	10	ZMYND10	4.28111	0.00491397
C1	11	ZMYND10	4.25219	-0.0240005
C1	12	ZMYND10	4.29545	0.0192544
C1	13	ZMYND10	4.24119	-0.0350049
C1	14	ZMYND10	4.26632	-0.00987609
C1	15	ZMYND10	4.22513	-0.0510567
C1	16	ZMYND10	4.32473	0.0485369
C1	17	ZMYND10	4.24615	-0.0300411
C1	18	ZMYND10	4.271	-0.00519546
C1	19	ZMYND10	4.26998	-0.00620921
C1	20	ZMYND10	4.23888	-0.0373109
C1	21	ZMYND10	4.26786	-0.00832876
C1	22	ZMYND10	4.26669	-0.00950225
C1	23	ZMYND10	4.24624	-0.0299509
C1	24	ZMYND10	4.2649	-0.011289
C1	25	ZMYND10	4.245	-0.031196
C1	26	ZMYND10	4.27402	-0.00216754
C1	27	ZMYND10	4.25356	-0.0226348
C1	28	ZMYND10	4.26318	-0.0130108
C1	29	ZMYND10	4.24434	-0.0318478
C1	30	ZMYND10	4.25501	-0.0211852
C1	31	ZMYND10	4.26908	-0.00711568
C1	32	ZMYND10	4.22029	-0.0558999
C1	33	ZMYND10	4.23423	-0.0419648
C1	34	ZMYND10	4.24119	-0.0349973
C1	35	ZMYND10	4.20408	-0.0721067
C1	36	ZMYND10	4.19437	-0.0818213
C1	37	ZMYND10	4.24506	-0.031134
C1	38	ZMYND10	4.23444	-0.0417565
C1	39	ZMYND10	4.22845	-0.0477389
C1	40	ZMYND10	4.26201	-0.0141857
C2	1	ZMYND10	4.39634	0.0102379
C2	2	ZMYND10	4.3488	-0.0372885
C2	3	ZMYND10	4.41505	0.028978
C2	4	ZMYND10	4.38567	-0.000393703
C2	5	ZMYND10	4.3534	-0.0326489
C2	6	ZMYND10	4.35634	-0.0297001
C2	7	ZMYND10	4.34517	-0.0408648
C2	8	ZMYND10	4.38819	0.00216879
C2	9	ZMYND10	4.36038	-0.0256246
C2	10	ZMYND10	4.39152	0.00552618
C2	11	ZMYND10	4.40785	0.021866
C2	12	ZMYND10	4.39831	0.0123392
C2	13	ZMYND10	4.37941	-0.00655547
C2	14	ZMYND10	4.43448	0.0485292
C2	15	ZMYND10	4.38278	-0.00315897
C2	16	ZMYND10	4.38912	0.00319726
C2	17	ZMYND10	4.37524	-0.0106749
C2	18	ZMYND10	4.42384	0.037932
C2	19	ZMYND10	4.36089	-0.0250067
C2	20	ZMYND10	4.42173	0.0358439
C2	21	ZMYND10	4.41069	0.0248242
C2	22	ZMYND10	4.42016	0.0343037
C2	23	ZMYND10	4.37751	-0.00833749
C2	24	ZMYND10	4.38372	-0.00211382
C2	25	ZMYND10	4.38545	-0.000370509
C2	26	ZMYND10	4.36992	-0.0158925
C2	27	ZMYND10	4.37681	-0.00898936
C2	28	ZMYND10	4.38913	0.0033364
C2	29	ZMYND10	4.36563	-0.0201469
C2	30	ZMYND10	4.39692	0.0111551
C2	31	ZMYND10	4.37267	-0.0130888
C2	32	ZMYND10	4.40427	0.0185246
C2	33	ZMYND10	4.35472	-0.0310107
C2	34	ZMYND10	4.37338	-0.0123406
C2	35	ZMYND10	4.36068	-0.0250255
C2	36	ZMYND10	4.39628	0.01058
C2	37	ZMYND10	4.37559	-0.0101
C2	38	ZMYND10	4.39731	0.0116304
C2	39	ZMYND10	4.39697	0.0113095
C2	40	ZMYND10	4.39578	0.0101279
C3	1	ZMYND10	4.33308	0.176702
C3	2	ZMYND10	4.26069	0.111126
C3	3	ZMYND10	4.16557	0.0228264
C3	4	ZMYND10	4.15416	0.018237
C3	5	ZMYND10	4.12435	-0.00475072
C3	6	ZMYND10	4.11141	-0.0108679
C3	7	ZMYND10	4.07724	-0.0382192
C3	8	ZMYND10	4.11133	0.00269118
C3	9	ZMYND10	4.07095	-0.0308647
C3	10	ZMYND10	4.09845	0.00345723
C3	11	ZMYND10	4.09673	0.00855284
C3	12	ZMYND10	4.11488	0.0335245
C3	13	ZMYND10	4.06994	-0.00458663
C3	14	ZMYND10	4.07605	0.00834007
C3	15	ZMYND10	4.08671	0.0258182
C3	16	ZMYND10	4.081	0.0269351
C3	17	ZMYND10	4.10427	0.0570169
C3	18	ZMYND10	4.10962	0.0691974
C3	19	ZMYND10	4.08048	0.0468763
C3	20	ZMYND10	4.11052	0.0837359
C3	21	ZMYND10	4.10351	0.0835406
C3	22	ZMYND10	4.11834	0.105197
C3	23	ZMYND10	4.1116	0.105276
C3	24	ZMYND10	4.11707	0.117565
C3	25	ZMYND10	4.10348	0.110797
C3	26	ZMYND10	4.09676	0.110896
C3	27	ZMYND10	4.09982	0.120775
C3	28	ZMYND10	4.11945	0.147227
C3	29	ZMYND10	4.10182	0.136422
C3	30	ZMYND10	4.08133	0.122752
C3	31	ZMYND10	4.11728	0.165523
C3	32	ZMYND10	4.10956	0.164621
C3	33	ZMYND10	4.08914	0.15102
C3	34	ZMYND10	4.11171	0.180412
C3	35	ZMYND10	4.08944	0.164968
C3	36	ZMYND10	4.087	0.169347
C3	37	ZMYND10	4.07408	0.163246
C3	38	ZMYND10	4.09243	0.188416
C3	39	ZMYND10	4.08867	0.191482
C3	40	ZMYND10	4.07293	0.182562
C4	1	ZMYND10	4.12697	0.201245
C4	2	ZMYND10	4.04752	0.124842
C4	3	ZMYND10	3.96161	0.041969
C4	4	ZMYND10	3.93714	0.0205466
C4	5	ZMYND10	3.91947	0.00592694
C4	6	ZMYND10	3.90022	-0.0102841
C4	7	ZMYND10	3.88382	-0.0236337
C4	8	ZMYND10	3.88283	-0.0215819
C4	9	ZMYND10	3.86481	-0.036559
C4	10	ZMYND10	3.88343	-0.0148894
C4	11	ZMYND10	3.89049	-0.00478811
C4	12	ZMYND10	3.90282	0.0105922
C4	13	ZMYND10	3.88147	-0.00771097
C4	14	ZMYND10	3.8867	0.000558767
C4	15	ZMYND10	3.88454	0.00144468
C4	16	ZMYND10	3.89663	0.0165837
C4	17	ZMYND10	3.89889	0.0218902
C4	18	ZMYND10	3.87389	-6.48814e-05
C4	19	ZMYND10	3.87467	0.00376384
C4	20	ZMYND10	3.89614	0.0282751
C4	21	ZMYND10	3.8751	0.01028
C4	22	ZMYND10	3.89516	0.033387
C4	23	ZMYND10	3.90103	0.0423023
C4	24	ZMYND10	3.89863	0.0429503
C4	25	ZMYND10	3.87725	0.0246111
C4	26	ZMYND10	3.88368	0.0340932
C4	27	ZMYND10	3.88832	0.0417753
C4	28	ZMYND10	3.86937	0.0258658
C4	29	ZMYND10	3.87693	0.0364763
C4	30	ZMYND10	3.89138	0.0539721
C4	31	ZMYND10	3.88829	0.0539223
C4	32	ZMYND10	3.85934	0.0280176
C4	33	ZMYND10	3.86021	0.0319407
C4	34	ZMYND10	3.88176	0.0565359
C4	35	ZMYND10	3.88209	0.0599076
C4	36	ZMYND10	3.87887	0.0597344
C4	37	ZMYND10	3.8869	0.0708128
C4	38	ZMYND10	3.86732	0.0542789
C4	39	ZMYND10	3.88023	0.0702288
C4	40	ZMYND10	3.88657	0.0796138
C5	1	ZMYND10	3.79678	0.211483
C5	2	ZMYND10	3.7379	0.152607
C5	3	ZMYND10	3.64168	0.056396
C5	4	ZMYND10	3.59762	0.0123493
C5	5	ZMYND10	3.5821	-0.0031608
C5	6	ZMYND10	3.57253	-0.0127267
C5	7	ZMYND10	3.56843	-0.0168096
C5	8	ZMYND10	3.58285	-0.00237989
C5	9	ZMYND10	3.58462	-0.000606822
C5	10	ZMYND10	3.55672	-0.0284954
C5	11	ZMYND10	3.55594	-0.0292687
C5	12	ZMYND10	3.56805	-0.0171451
C5	13	ZMYND10	3.57506	-0.0101225
C5	14	ZMYND10	3.57954	-0.00563795
C5	15	ZMYND10	3.58811	0.00293792
C5	16	ZMYND10	3.60165	0.016491
C5	17	ZMYND10	3.59789	0.0127399
C5	18	ZMYND10	3.5886	0.00346348
C5	19	ZMYND10	3.61144	0.0263082
C5	20	ZMYND10	3.58361	-0.00151051
C5	21	ZMYND10	3.57915	-0.0059604
C5	22	ZMYND10	3.58685	0.00174452
C5	23	ZMYND10	3.57008	-0.015009
C5	24	ZMYND10	3.58878	0.00369349
C5	25	ZMYND10	3.58482	-0.000253817
C5	26	ZMYND10	3.58669	0.00162392
C5	27	ZMYND10	3.59848	0.0134213
C5	28	ZMYND10	3.59477	0.00972528
C5	29	ZMYND10	3.5756	-0.00943814
C5	30	ZMYND10	3.58266	-0.00236908
C5	31	ZMYND10	3.59236	0.00734452
C5	32	ZMYND10	3.60773	0.022722
C5	33	ZMYND10	3.64386	0.0588626
C5	34	ZMYND10	3.6664	0.0814108
C5	35	ZMYND10	3.71827	0.133295
C5	36	ZMYND10	3.83381	0.248845
C5	37	ZMYND10	3.93573	0.35077
C5	38	ZMYND10	4.04871	0.463757
C5	39	ZMYND10	4.12471	0.539765
C5	40	ZMYND10	4.1741	0.589164
C6	1	ZMYND10	3.84227	0.183215
C6	2	ZMYND10	3.77615	0.117595
C6	3	ZMYND10	3.72358	0.0655224
C6	4	ZMYND10	3.67128	0.0137243
C6	5	ZMYND10	3.66266	0.0056068
C6	6	ZMYND10	3.64991	-0.00665178
C6	7	ZMYND10	3.6576	0.00154285
C6	8	ZMYND10	3.63478	-0.0207813
C6	9	ZMYND10	3.62035	-0.0347162
C6	10	ZMYND10	3.61881	-0.0357538
C6	11	ZMYND10	3.65836	0.00429282
C6	12	ZMYND10	3.63819	-0.0153782
C6	13	ZMYND10	3.64091	-0.0121582
C6	14	ZMYND10	3.63745	-0.0151229
C6	15	ZMYND10	3.65006	-0.00201426
C6	16	ZMYND10	3.64987	-0.00170174
C6	17	ZMYND10	3.66363	0.0125509
C6	18	ZMYND10	3.64697	-0.00360513
C6	19	ZMYND10	3.64504	-0.00504309
C6	20	ZMYND10	3.67972	0.0301396
C6	21	ZMYND10	3.64289	-0.0061976
C6	22	ZMYND10	3.65748	0.00889138
C6	23	ZMYND10	3.65111	0.00302314
C6	24	ZMYND10	3.65933	0.0117411
C6	25	ZMYND10	3.6388	-0.00829469
C6	26	ZMYND10	3.64783	0.00123581
C6	27	ZMYND10	3.65334	0.00724033
C6	28	ZMYND10	3.65115	0.00555013
C6	29	ZMYND10	3.64149	-0.00360781
C6	30	ZMYND10	3.63639	-0.00820839
C6	31	ZMYND10	3.65228	0.00817354
C6	32	ZMYND10	3.66155	0.0179439
C6	33	ZMYND10	3.68496	0.0418489
C6	34	ZMYND10	3.70073	0.0581195
C6	35	ZMYND10	3.73136	0.0892469
C6	36	ZMYND10	3.80624	0.16463
C6	37	ZMYND10	3.91926	0.27815
C6	38	ZMYND10	4.04077	0.400157
C6	39	ZMYND10	4.13408	0.493961
C6	40	ZMYND10	4.20416	0.56454
C7	1	ZMYND10	3.6585	0.159869
C7	2	ZMYND10	3.6042	0.105591
C7	3	ZMYND10	3.56869	0.0700947
C7	4	ZMYND10	3.53118	0.0326013
C7	5	ZMYND10	3.49863	6.98154e-05
C7	6	ZMYND10	3.48172	-0.016823
C7	7	ZMYND10	3.48645	-0.0120846
C7	8	ZMYND10	3.46911	-0.0293985
C7	9	ZMYND10	3.45387	-0.0446289
C7	10	ZMYND10	3.49584	-0.00263951
C7	11	ZMYND10	3.49344	-0.00502625
C7	12	ZMYND10	3.49346	-0.00498185
C7	13	ZMYND10	3.49973	0.00130221
C7	14	ZMYND10	3.47528	-0.0231371
C7	15	ZMYND10	3.48482	-0.0135795
C7	16	ZMYND10	3.4898	-0.00857672
C7	17	ZMYND10	3.51313	0.014771
C7	18	ZMYND10	3.49878	0.000438252
C7	19	ZMYND10	3.50213	0.00379954
C7	20	ZMYND10	3.51564	0.017332
C7	21	ZMYND10	3.51172	0.0134239
C7	22	ZMYND10	3.49462	-0.0036623
C7	23	ZMYND10	3.49779	-0.000467671
C7	24	ZMYND10	3.49657	-0.00167735
C7	25	ZMYND10	3.4915	-0.00672651
C7	26	ZMYND10	3.49891	0.000694087
C7	27	ZMYND10	3.50959	0.0113984
C7	28	ZMYND10	3.48406	-0.0141187
C7	29	ZMYND10	3.49957	0.00140762
C7	30	ZMYND10	3.49577	-0.00237316
C7	31	ZMYND10	3.50971	0.011578
C7	32	ZMYND10	3.5091	0.010991
C7	33	ZMYND10	3.51706	0.0189641
C7	34	ZMYND10	3.55915	0.0610688
C7	35	ZMYND10	3.5784	0.0803379
C7	36	ZMYND10	3.66449	0.166445
C7	37	ZMYND10	3.75626	0.258233
C7	38	ZMYND10	3.87636	0.378346
C7	39	ZMYND10	4.02426	0.526266
C7	40	ZMYND10	4.12566	0.627678
C8	1	ZMYND10	3.98088	0.244133
C8	2	ZMYND10	3.86249	0.125279
C8	3	ZMYND10	3.7812	0.0435344
C8	4	ZMYND10	3.74182	0.00369139
C8	5	ZMYND10	3.74168	0.00309372
C8	6	ZMYND10	3.72975	-0.00929399
C8	7	ZMYND10	3.7189	-0.0206126
C8	8	ZMYND10	3.74275	0.00278009
C8	9	ZMYND10	3.72375	-0.0166803
C8	10	ZMYND10	3.73552	-0.00536826
C8	11	ZMYND10	3.72535	-0.0160029
C8	12	ZMYND10	3.73544	-0.00636524
C8	13	ZMYND10	3.74187	-0.000398055
C8	14	ZMYND10	3.73985	-0.002879
C8	15	ZMYND10	3.74765	0.00446386
C8	16	ZMYND10	3.73231	-0.0113442
C8	17	ZMYND10	3.74324	-0.000868285
C8	18	ZMYND10	3.74162	-0.00295393
C8	19	ZMYND10	3.74794	0.00290978
C8	20	ZMYND10	3.77779	0.0322935
C8	21	ZMYND10	3.72181	-0.0241394
C8	22	ZMYND10	3.73318	-0.0132286
C8	23	ZMYND10	3.76425	0.0173758
C8	24	ZMYND10	3.75357	0.00623403
C8	25	ZMYND10	3.74299	-0.0048071
C8	26	ZMYND10	3.73793	-0.0103219
C8	27	ZMYND10	3.74468	-0.00403978
C8	28	ZMYND10	3.74704	-0.00213072
C8	29	ZMYND10	3.74232	-0.007317
C8	30	ZMYND10	3.72484	-0.0252515
C8	31	ZMYND10	3.73037	-0.0201834
C8	32	ZMYND10	3.75353	0.00251694
C8	33	ZMYND10	3.73838	-0.0130968
C8	34	ZMYND10	3.73269	-0.019243
C8	35	ZMYND10	3.73205	-0.0203528
C8	36	ZMYND10	3.73396	-0.0188993
C8	37	ZMYND10	3.73261	-0.0207093
C8	38	ZMYND10	3.71261	-0.041167
C8	39	ZMYND10	3.73513	-0.0191088
C8	40	ZMYND10	3.74029	-0.0144138
C9	1	ZMYND10	3.76153	0.18971
C9	2	ZMYND10	3.7184	0.146152
C9	3	ZMYND10	3.61671	0.0440291
C9	4	ZMYND10	3.58938	0.0162687
C9	5	ZMYND10	3.60185	0.0283158
C9	6	ZMYND10	3.56732	-0.00664725
C9	7	ZMYND10	3.56677	-0.0076235
C9	8	ZMYND10	3.54676	-0.028065
C9	9	ZMYND10	3.55715	-0.0181083
C9	10	ZMYND10	3.54952	-0.0261656
C9	11	ZMYND10	3.5675	-0.00861718
C9	12	ZMYND10	3.57032	-0.00622291
C9	13	ZMYND10	3.55129	-0.0256807
C9	14	ZMYND10	3.58228	0.00487323
C9	15	ZMYND10	3.57764	-0.000194524
C9	16	ZMYND10	3.56854	-0.00972428
C9	17	ZMYND10	3.57262	-0.00607116
C9	18	ZMYND10	3.56556	-0.013561
C9	19	ZMYND10	3.56579	-0.0137574
C9	20	ZMYND10	3.60377	0.0237924
C9	21	ZMYND10	3.5824	0.00199315
C9	22	ZMYND10	3.59701	0.0161703
C9	23	ZMYND10	3.59663	0.0153643
C9	24	ZMYND10	3.59768	0.01598
C9	25	ZMYND10	3.58947	0.0073414
C9	26	ZMYND10	3.58034	-0.00221315
C9	27	ZMYND10	3.57217	-0.0108169
C9	28	ZMYND10	3.57791	-0.00550557
C9	29	ZMYND10	3.61204	0.0281888
C9	30	ZMYND10	3.59225	0.00797524
C9	31	ZMYND10	3.5874	0.00269911
C9	32	ZMYND10	3.57931	-0.00582238
C9	33	ZMYND10	3.58419	-0.00137533
C9	34	ZMYND10	3.57839	-0.00760466
C9	35	ZMYND10	3.58252	-0.00389908
C9	36	ZMYND10	3.58885	0.00199303
C9	37	ZMYND10	3.58138	-0.00590261
C9	38	ZMYND10	3.58408	-0.00363089
C9	39	ZMYND10	3.59037	0.00222474
C9	40	ZMYND10	3.5685	-0.020074
C10	1	ZMYND10	3.56548	0.200603
C10	2	ZMYND10	3.44941	0.0839103
C10	3	ZMYND10	3.41621	0.050097
C10	4	ZMYND10	3.38111	0.0143787
C10	5	ZMYND10	3.35882	-0.00852336
C10	6	ZMYND10	3.34069	-0.0272672
C10	7	ZMYND10	3.35604	-0.0125382
C10	8	ZMYND10	3.38643	0.0172385
C10	9	ZMYND10	3.34534	-0.0244698
C10	10	ZMYND10	3.36786	-0.00256421
C10	11	ZMYND10	3.36735	-0.00368986
C10	12	ZMYND10	3.34833	-0.0233223
C10	13	ZMYND10	3.36952	-0.00274777
C10	14	ZMYND10	3.35219	-0.02069
C10	15	ZMYND10	3.36395	-0.00954642
C10	16	ZMYND10	3.37258	-0.00153873
C10	17	ZMYND10	3.38813	0.0133953
C10	18	ZMYND10	3.3711	-0.0042423
C10	19	ZMYND10	3.37859	0.00262623
C10	20	ZMYND10	3.38496	0.008378
C10	21	ZMYND10	3.38217	0.00497856
C10	22	ZMYND10	3.40471	0.0269037
C10	23	ZMYND10	3.38315	0.00472688
C10	24	ZMYND10	3.37817	-0.000868157
C10	25	ZMYND10	3.38571	0.00605783
C10	26	ZMYND10	3.39435	0.0140739
C10	27	ZMYND10	3.37152	-0.00936919
C10	28	ZMYND10	3.40112	0.0196205
C10	29	ZMYND10	3.3475	-0.0346205
C10	30	ZMYND10	3.40069	0.0179517
C10	31	ZMYND10	3.39895	0.0155991
C10	32	ZMYND10	3.36756	-0.0164024
C10	33	ZMYND10	3.37613	-0.00845481
C10	34	ZMYND10	3.36736	-0.017839
C10	35	ZMYND10	3.41177	0.0259581
C10	36	ZMYND10	3.37682	-0.00960349
C10	37	ZMYND10	3.38546	-0.00158483
C10	38	ZMYND10	3.37669	-0.0109648
C10	39	ZMYND10	3.39714	0.00886325
C10	40	ZMYND10	3.37423	-0.014659
C11	1	ZMYND10	4.18211	0.203995
C11	2	ZMYND10	4.13415	0.155241
C11	3	ZMYND10	4.02759	0.0478926
C11	4	ZMYND10	3.99048	0.00999135
C11	5	ZMYND10	3.9843	0.00301487
C11	6	ZMYND10	3.96938	-0.0126944
C11	7	ZMYND10	3.97667	-0.00619905
C11	8	ZMYND10	3.98134	-0.00232033
C11	9	ZMYND10	3.98684	0.00239094
C11	10	ZMYND10	3.96096	-0.0242892
C11	11	ZMYND10	3.9739	-0.012139
C11	12	ZMYND10	3.9765	-0.0103267
C11	13	ZMYND10	3.99762	0.0100017
C11	14	ZMYND10	3.95772	-0.0306933
C11	15	ZMYND10	3.95295	-0.0362615
C11	16	ZMYND10	3.96117	-0.0288325
C11	17	ZMYND10	3.99415	0.00335608
C11	18	ZMYND10	3.99388	0.00229619
C11	19	ZMYND10	4.00921	0.0168306
C11	20	ZMYND10	4.03575	0.042577
C11	21	ZMYND10	4.00072	0.00676238
C11	22	ZMYND10	3.99817	0.00341463
C11	23	ZMYND10	4.00748	0.0119363
C11	24	ZMYND10	4.00528	0.00893903
C11	25	ZMYND10	4.04681	0.0496777
C11	26	ZMYND10	3.98013	-0.0177953
C11	27	ZMYND10	3.99926	0.000541814
C11	28	ZMYND10	3.98869	-0.010822
C11	29	ZMYND10	3.99707	-0.00323187
C11	30	ZMYND10	3.97543	-0.0256622
C11	31	ZMYND10	3.99226	-0.00962887
C11	32	ZMYND10	3.98024	-0.0224423
C11	33	ZMYND10	4.01318	0.00971117
C11	34	ZMYND10	4.02827	0.024004
C11	35	ZMYND10	4.02855	0.0234911
C11	36	ZMYND10	4.08217	0.0763228
C11	37	ZMYND10	4.1374	0.13076
C11	38	ZMYND10	4.21525	0.207813
C11	39	ZMYND10	4.41161	0.403384
C11	40	ZMYND10	4.58663	0.577614
C12	1	ZMYND10	4.93437	0.189146
C12	2	ZMYND10	4.86839	0.119472
C12	3	ZMYND10	4.77708	0.0244527
C12	4	ZMYND10	4.78508	0.0287569
C12	5	ZMYND10	4.77136	0.0113326
C12	6	ZMYND10	4.76961	0.00587447
C12	7	ZMYND10	4.77283	0.00539074
C12	8	ZMYND10	4.74894	-0.0221959
C12	9	ZMYND10	4.73338	-0.0414646
C12	10	ZMYND10	4.74483	-0.0337163
C12	11	ZMYND10	4.78372	0.00146792
C12	12	ZMYND10	4.80625	0.020298
C12	13	ZMYND10	4.80305	0.0133922
C12	14	ZMYND10	4.77118	-0.0221719
C12	15	ZMYND10	4.79985	0.00279269
C12	16	ZMYND10	4.76503	-0.0357279
C12	17	ZMYND10	4.7836	-0.0208693
C12	18	ZMYND10	4.83462	0.0264527
C12	19	ZMYND10	4.78862	-0.0232482
C12	20	ZMYND10	4.82669	0.0111206
C12	21	ZMYND10	4.81508	-0.00419709
C12	22	ZMYND10	4.85046	0.0274828
C12	23	ZMYND10	4.84034	0.0136567
C12	24	ZMYND10	4.81332	-0.0170628
C12	25	ZMYND10	4.86919	0.0351035
C12	26	ZMYND10	4.84933	0.0115361
C12	27	ZMYND10	4.83417	-0.00732449
C12	28	ZMYND10	4.8231	-0.0220943
C12	29	ZMYND10	4.88582	0.036917
C12	30	ZMYND10	4.82665	-0.0259547
C12	31	ZMYND10	4.80091	-0.0553924
C12	32	ZMYND10	4.81698	-0.0430306
C12	33	ZMYND10	4.8349	-0.0288073
C12	34	ZMYND10	4.78879	-0.0786255
C12	35	ZMYND10	4.81073	-0.0603886
C12	36	ZMYND10	4.84891	-0.0259087
C12	37	ZMYND10	4.81984	-0.0586786
C12	38	ZMYND10	4.80139	-0.0808312
C12	39	ZMYND10	4.81819	-0.0677385
C12	40	ZMYND10	4.85548	-0.0341469
D1	1	YWHAZ	5.0385	-0.00672278
D1	2	YWHAZ	5.06097	0.0151371
D1	3	YWHAZ	5.08771	0.0412808
D1	4	YWHAZ	5.05269	0.00565031
D1	5	YWHAZ	5.06491	0.0172686
D1	6	YWHAZ	5.03464	-0.0136064
D1	7	YWHAZ	5.06168	0.0128263
D1	8	YWHAZ	5.03847	-0.0109867
D1	9	YWHAZ	5.06506	0.0149959
D1	10	YWHAZ	5.06294	0.0122762
D1	11	YWHAZ	5.04321	-0.00805833
D1	12	YWHAZ	5.02889	-0.0229831
D1	13	YWHAZ	5.07273	0.0202443
D1	14	YWHAZ	5.04266	-0.01043
D1	15	YWHAZ	5.06938	0.0156889
D1	16	YWHAZ	5.03378	-0.0205176
D1	17	YWHAZ	5.05992	0.0050163
D1	18	YWHAZ	5.05203	-0.00347884
D1	19	YWHAZ	5.047	-0.00911056
D1	20	YWHAZ	5.04495	-0.0117687
D1	21	YWHAZ	5.04536	-0.0119659
D1	22	YWHAZ	5.07447	0.0165391
D1	23	YWHAZ	5.04758	-0.010947
D1	24	YWHAZ	5.06065	0.00151674
D1	25	YWHAZ	5.06862	0.00887835
D1	26	YWHAZ	5.05374	-0.00661103
D1	27	YWHAZ	5.02442	-0.0365324
D1	28	YWHAZ	5.04722	-0.0143402
D1	29	YWHAZ	5.01872	-0.0434385
D1	30	YWHAZ	5.0567	-0.00606474
D1	31	YWHAZ	5.05251	-0.010863
D1	32	YWHAZ	5.03	-0.0339803
D1	33	YWHAZ	5.00267	-0.0619113
D1	34	YWHAZ	5.05773	-0.00746013
D1	35	YWHAZ	5.05152	-0.0142711
D1	36	YWHAZ	5.07994	0.0135421
D1	37	YWHAZ	5.11348	0.0464841
D1	38	YWHAZ	5.20472	0.137118
D1	39	YWHAZ	5.2079	0.139693
D1	40	YWHAZ	5.2692	0.200384
D2	1	YWHAZ	4.44274	0.0664317
D2	2	YWHAZ	4.50331	0.126773
D2	3	YWHAZ	4.40778	0.031023
D2	4	YWHAZ	4.37904	0.002061
D2	5	YWHAZ	4.36514	-0.0120614
D2	6	YWHAZ	4.36147	-0.0159584
D2	7	YWHAZ	4.3805	0.00284627
D2	8	YWHAZ	4.36332	-0.0145543
D2	9	YWHAZ	4.3802	0.00210076
D2	10	YWHAZ	4.38415	0.00583167
D2	11	YWHAZ	4.38123	0.00268992
D2	12	YWHAZ	4.37427	-0.00449111
D2	13	YWHAZ	4.39956	0.0205702
D2	14	YWHAZ	4.34967	-0.0295386
D2	15	YWHAZ	4.38372	0.00428452
D2	16	YWHAZ	4.40403	0.0243776
D2	17	YWHAZ	4.36348	-0.0163995
D2	18	YWHAZ	4.39999	0.0198827
D2	19	YWHAZ	4.36264	-0.0176838
D2	20	YWHAZ	4.38623	0.00567946
D2	21	YWHAZ	4.34119	-0.0395823
D2	22	YWHAZ	4.40793	0.0269357
D2	23	YWHAZ	4.38187	0.000649225
D2	24	YWHAZ	4.36554	-0.015904
D2	25	YWHAZ	4.40382	0.0221572
D2	26	YWHAZ	4.37649	-0.00539572
D2	27	YWHAZ	4.38349	0.00137932
D2	28	YWHAZ	4.35143	-0.0309077
D2	29	YWHAZ	4.38913	0.00657473
D2	30	YWHAZ	4.38068	-0.00210072
D2	31	YWHAZ	4.39691	0.013904
D2	32	YWHAZ	4.37229	-0.010931
D2	33	YWHAZ	4.40601	0.0225612
D2	34	YWHAZ	4.3873	0.00362806
D2	35	YWHAZ	4.4214	0.0375051
D2	36	YWHAZ	4.44674	0.0626279
D2	37	YWHAZ	4.48643	0.102091
D2	38	YWHAZ	4.59924	0.214678
D2	39	YWHAZ	4.69297	0.308183
D2	40	YWHAZ	4.77264	0.387629
D3	1	YWHAZ	4.21036	0.0856276
D3	2	YWHAZ	4.25913	0.134748
D3	3	YWHAZ	4.16212	0.0380927
D3	4	YWHAZ	4.12677	0.00310505
D3	5	YWHAZ	4.11147	-0.0118411
D3	6	YWHAZ	4.11051	-0.0124479
D3	7	YWHAZ	4.11133	-0.011266
D3	8	YWHAZ	4.09581	-0.0264306
D3	9	YWHAZ	4.12985	0.00796584
D3	10	YWHAZ	4.10914	-0.0123925
D3	11	YWHAZ	4.12618	0.00500713
D3	12	YWHAZ	4.1638	0.0429808
D3	13	YWHAZ	4.11853	-0.0019265
D3	14	YWHAZ	4.10841	-0.0116919
D3	15	YWHAZ	4.13853	0.0187864
D3	16	YWHAZ	4.10738	-0.0120056
D3	17	YWHAZ	4.10813	-0.0109038
D3	18	YWHAZ	4.10307	-0.0156032
D3	19	YWHAZ	4.12464	0.00631819
D3	20	YWHAZ	4.08254	-0.0354229
D3	21	YWHAZ	4.11704	-0.00056585
D3	22	YWHAZ	4.12268	0.0054316
D3	23	YWHAZ	4.1229	0.00600264
D3	24	YWHAZ	4.14985	0.0333147
D3	25	YWHAZ	4.11167	-0.00450727
D3	26	YWHAZ	4.11907	0.00324923
D3	27	YWHAZ	4.14473	0.0292576
D3	28	YWHAZ	4.1899	0.0747873
D3	29	YWHAZ	4.20028	0.085524
D3	30	YWHAZ	4.23969	0.12529
D3	31	YWHAZ	4.35094	0.236896
D3	32	YWHAZ	4.44344	0.329752
D3	33	YWHAZ	4.55996	0.44663
D3	34	YWHAZ	4.63981	0.526837
D3	35	YWHAZ	4.65349	0.540869
D3	36	YWHAZ	4.68544	0.573175
D3	37	YWHAZ	4.76001	0.648105
D3	38	YWHAZ	4.74984	0.638289
D3	39	YWHAZ	4.75995	0.648755
D3	40	YWHAZ	4.79629	0.685459
D4	1	YWHAZ	4.19591	0.2826
D4	2	YWHAZ	4.0863	0.173346
D4	3	YWHAZ	3.98458	0.0719656
D4	4	YWHAZ	3.93109	0.0188297
D4	5	YWHAZ	3.90932	-0.00259113
D4	6	YWHAZ	3.89837	-0.0131982
D4	7	YWHAZ	3.87046	-0.0407655
D4	8	YWHAZ	3.89499	-0.0158794
D4	9	YWHAZ	3.91866	0.00813092
D4	10	YWHAZ	3.89411	-0.0160741
D4	11	YWHAZ	3.88982	-0.020017
D4	12	YWHAZ	3.88602	-0.0234667
D4	13	YWHAZ	3.89941	-0.00972985
D4	14	YWHAZ	3.90017	-0.00862129
D4	15	YWHAZ	3.9092	0.000758008
D4	16	YWHAZ	3.90548	-0.00261141
D4	17	YWHAZ	3.91986	0.0121144
D4	18	YWHAZ	3.9207	0.0133009
D4	19	YWHAZ	3.91335	0.00629826
D4	20	YWHAZ	3.90843	0.00172507
D4	21	YWHAZ	3.89636	-0.0100012
D4	22	YWHAZ	3.89957	-0.00643927
D4	23	YWHAZ	3.9254	0.0197388
D4	24	YWHAZ	3.92975	0.0244305
D4	25	YWHAZ	3.90754	0.00256768
D4	26	YWHAZ	3.89416	-0.0104648
D4	27	YWHAZ	3.90371	-0.000562696
D4	28	YWHAZ	3.9226	0.0186695
D4	29	YWHAZ	3.94621	0.0426267
D4	30	YWHAZ	4.03304	0.129811
D4	31	YWHAZ	4.1121	0.209214
D4	32	YWHAZ	4.24955	0.347013
D4	33	YWHAZ	4.33437	0.432173
D4	34	YWHAZ	4.39084	0.488991
D4	35	YWHAZ	4.46644	0.564939
D4	36	YWHAZ	4.4857	0.584549
D4	37	YWHAZ	4.50875	0.607947
D4	38	YWHAZ	4.5608	0.660343
D4	39	YWHAZ	4.56085	0.660741
D4	40	YWHAZ	4.59827	0.698513
D5	1	YWHAZ	3.87229	0.236626
D5	2	YWHAZ	3.79142	0.156063
D5	3	YWHAZ	3.67904	0.0439941
D5	4	YWHAZ	3.63577	0.00103922
D5	5	YWHAZ	3.62783	-0.00658871
D5	6	YWHAZ	3.6587	0.0245931
D5	7	YWHAZ	3.61437	-0.0194196
D5	8	YWHAZ	3.61096	-0.0225209
D5	9	YWHAZ	3.61839	-0.0147783
D5	10	YWHAZ	3.62271	-0.0101403
D5	11	YWHAZ	3.63268	0.000138457
D5	12	YWHAZ	3.61826	-0.0139742
D5	13	YWHAZ	3.6326	0.000682831
D5	14	YWHAZ	3.6267	-0.00490686
D5	15	YWHAZ	3.63487	0.0035761
D5	16	YWHAZ	3.6259	-0.00507894
D5	17	YWHAZ	3.60933	-0.021341
D5	18	YWHAZ	3.63048	0.000121038
D5	19	YWHAZ	3.64147	0.0114235
D5	20	YWHAZ	3.65608	0.0263476
D5	21	YWHAZ	3.61342	-0.0160017
D5	22	YWHAZ	3.64828	0.0191727
D5	23	YWHAZ	3.63245	0.00366171
D5	24	YWHAZ	3.62398	-0.00449503
D5	25	YWHAZ	3.66427	0.0361048
D5	26	YWHAZ	3.71474	0.0868849
D5	27	YWHAZ	3.77374	0.146202
D5	28	YWHAZ	3.89722	0.269987
D5	29	YWHAZ	3.9835	0.356586
D5	30	YWHAZ	4.10166	0.475056
D5	31	YWHAZ	4.17652	0.550225
D5	32	YWHAZ	4.2335	0.607523
D5	33	YWHAZ	4.24181	0.616142
D5	34	YWHAZ	4.27232	0.646962
D5	35	YWHAZ	4.33275	0.707705
D5	36	YWHAZ	4.3	0.675269
D5	37	YWHAZ	4.3553	0.730886
D5	38	YWHAZ	4.36422	0.740114
D5	39	YWHAZ	4.37095	0.747156
D5	40	YWHAZ	4.39149	0.768017
D6	1	YWHAZ	3.73633	0.203648
D6	2	YWHAZ	3.66845	0.135967
D6	3	YWHAZ	3.59861	0.06632
D6	4	YWHAZ	3.54766	0.0155697
D6	5	YWHAZ	3.5291	-0.00278869
D6	6	YWHAZ	3.51519	-0.0165025
D6	7	YWHAZ	3.51705	-0.0144463
D6	8	YWHAZ	3.49934	-0.0319584
D6	9	YWHAZ	3.52749	-0.0036149
D6	10	YWHAZ	3.51003	-0.0208811
D6	11	YWHAZ	3.52151	-0.0092036
D6	12	YWHAZ	3.50335	-0.0271689
D6	13	YWHAZ	3.51678	-0.0135382
D6	14	YWHAZ	3.52846	-0.00165921
D6	15	YWHAZ	3.55478	0.0248511
D6	16	YWHAZ	3.52704	-0.00269053
D6	17	YWHAZ	3.5362	0.00666958
D6	18	YWHAZ	3.5416	0.012261
D6	19	YWHAZ	3.5204	-0.008736
D6	20	YWHAZ	3.53453	0.00558989
D6	21	YWHAZ	3.54441	0.0156605
D6	22	YWHAZ	3.53482	0.0062666
D6	23	YWHAZ	3.54316	0.014808
D6	24	YWHAZ	3.58491	0.0567573
D6	25	YWHAZ	3.60602	0.0780643
D6	26	YWHAZ	3.62885	0.101087
D6	27	YWHAZ	3.68963	0.162067
D6	28	YWHAZ	3.82498	0.297611
D6	29	YWHAZ	3.91688	0.389713
D6	30	YWHAZ	4.04063	0.513659
D6	31	YWHAZ	4.114	0.587226
D6	32	YWHAZ	4.14602	0.619439
D6	33	YWHAZ	4.18303	0.65665
D6	34	YWHAZ	4.20976	0.683577
D6	35	YWHAZ	4.21315	0.687161
D6	36	YWHAZ	4.26302	0.737222
D6	37	YWHAZ	4.2634	0.737801
D6	38	YWHAZ	4.25791	0.732511
D6	39	YWHAZ	4.28086	0.755652
D6	40	YWHAZ	4.28458	0.759574
D7	1	YWHAZ	3.71607	0.213353
D7	2	YWHAZ	3.6244	0.121773
D7	3	YWHAZ	3.55213	0.0495864
D7	4	YWHAZ	3.51688	0.0144172
D7	5	YWHAZ	3.48476	-0.0176204
D7	6	YWHAZ	3.48583	-0.0164674
D7	7	YWHAZ	3.50152	-0.000688927
D7	8	YWHAZ	3.48202	-0.0201079
D7	9	YWHAZ	3.48508	-0.0169632
D7	10	YWHAZ	3.48672	-0.0152367
D7	11	YWHAZ	3.4975	-0.00437366
D7	12	YWHAZ	3.50273	0.000931574
D7	13	YWHAZ	3.49728	-0.00443481
D7	14	YWHAZ	3.50509	0.00346013
D7	15	YWHAZ	3.50073	-0.000808566
D7	16	YWHAZ	3.50714	0.00568018
D7	17	YWHAZ	3.50144	6.15541e-05
D7	18	YWHAZ	3.51248	0.0111854
D7	19	YWHAZ	3.51259	0.0113792
D7	20	YWHAZ	3.50518	0.0040592
D7	21	YWHAZ	3.51653	0.0154896
D7	22	YWHAZ	3.54099	0.0400345
D7	23	YWHAZ	3.55524	0.0543663
D7	24	YWHAZ	3.5835	0.082708
D7	25	YWHAZ	3.64859	0.147882
D7	26	YWHAZ	3.75549	0.254862
D7	27	YWHAZ	3.87448	0.373936
D7	28	YWHAZ	4.00691	0.506458
D7	29	YWHAZ	4.08759	0.587216
D7	30	YWHAZ	4.17571	0.675421
D7	31	YWHAZ	4.21728	0.717073
D7	32	YWHAZ	4.2248	0.724677
D7	33	YWHAZ	4.26465	0.764611
D7	34	YWHAZ	4.30557	0.80562
D7	35	YWHAZ	4.30944	0.809574
D7	36	YWHAZ	4.32341	0.823618
D7	37	YWHAZ	4.33945	0.839744
D7	38	YWHAZ	4.34494	0.845316
D7	39	YWHAZ	4.34662	0.847088
D7	40	YWHAZ	4.34797	0.848514
D8	1	YWHAZ	3.63687	0.204647
D8	2	YWHAZ	3.54527	0.1124
D8	3	YWHAZ	3.49	0.0564724
D8	4	YWHAZ	3.45146	0.0172751
D8	5	YWHAZ	3.42681	-0.00803078
D8	6	YWHAZ	3.42974	-0.0057523
D8	7	YWHAZ	3.40638	-0.0297678
D8	8	YWHAZ	3.41723	-0.01957
D8	9	YWHAZ	3.42689	-0.0105639
D8	10	YWHAZ	3.43261	-0.00549374
D8	11	YWHAZ	3.41298	-0.0257859
D8	12	YWHAZ	3.42671	-0.0127032
D8	13	YWHAZ	3.43134	-0.00873389
D8	14	YWHAZ	3.45269	0.011965
D8	15	YWHAZ	3.44533	0.00395385
D8	16	YWHAZ	3.44366	0.00162823
D8	17	YWHAZ	3.46533	0.0226464
D8	18	YWHAZ	3.4384	-0.0049442
D8	19	YWHAZ	3.44023	-0.00376269
D8	20	YWHAZ	3.46582	0.0211675
D8	21	YWHAZ	3.47069	0.025391
D8	22	YWHAZ	3.49698	0.0510292
D8	23	YWHAZ	3.51103	0.0644196
D8	24	YWHAZ	3.54002	0.0927587
D8	25	YWHAZ	3.61221	0.164289
D8	26	YWHAZ	3.71958	0.271008
D8	27	YWHAZ	3.86064	0.411418
D8	28	YWHAZ	4.0137	0.563823
D8	29	YWHAZ	4.10252	0.651981
D8	30	YWHAZ	4.17617	0.724977
D8	31	YWHAZ	4.22005	0.768206
D8	32	YWHAZ	4.26867	0.816173
D8	33	YWHAZ	4.30463	0.851475
D8	34	YWHAZ	4.32071	0.866901
D8	35	YWHAZ	4.32723	0.872766
D8	36	YWHAZ	4.36563	0.91052
D8	37	YWHAZ	4.35417	0.898406
D8	38	YWHAZ	4.37214	0.915717
D8	39	YWHAZ	4.3957	0.938622
D8	40	YWHAZ	4.41249	0.954756
D9	1	YWHAZ	4.07928	0.187862
D9	2	YWHAZ	4.03553	0.144042
D9	3	YWHAZ	3.97459	0.0830248
D9	4	YWHAZ	3.88107	-0.0105673
D9	5	YWHAZ	3.89198	0.000266679
D9	6	YWHAZ	3.87763	-0.0141552
D9	7	YWHAZ	3.87273	-0.0191198
D9	8	YWHAZ	3.87064	-0.0212827
D9	9	YWHAZ	3.88225	-0.0097542
D9	10	YWHAZ	3.88087	-0.0112021
D9	11	YWHAZ	3.88582	-0.00632927
D9	12	YWHAZ	3.87693	-0.0152878
D9	13	YWHAZ	3.8768	-0.0154917
D9	14	YWHAZ	3.88	-0.0123598
D9	15	YWHAZ	3.90659	0.0141546
D9	16	YWHAZ	3.88161	-0.0108989
D9	17	YWHAZ	3.88521	-0.00737126
D9	18	YWHAZ	3.91668	0.024024
D9	19	YWHAZ	3.89681	0.00408742
D9	20	YWHAZ	3.90834	0.0155411
D9	21	YWHAZ	3.89035	-0.00251816
D9	22	YWHAZ	3.91081	0.0178652
D9	23	YWHAZ	3.90351	0.0104929
D9	24	YWHAZ	3.87595	-0.0171374
D9	25	YWHAZ	3.90858	0.0154158
D9	26	YWHAZ	3.89835	0.00511588
D9	27	YWHAZ	3.87956	-0.0137492
D9	28	YWHAZ	3.88829	-0.00508672
D9	29	YWHAZ	3.88538	-0.0080748
D9	30	YWHAZ	3.88197	-0.0115533
D9	31	YWHAZ	3.91555	0.0219514
D9	32	YWHAZ	3.91661	0.022938
D9	33	YWHAZ	3.97017	0.0764268
D9	34	YWHAZ	4.04728	0.153462
D9	35	YWHAZ	4.14262	0.248734
D9	36	YWHAZ	4.2477	0.353734
D9	37	YWHAZ	4.43249	0.538451
D9	38	YWHAZ	4.58456	0.690454
D9	39	YWHAZ	4.64784	0.753658
D9	40	YWHAZ	4.69301	0.798756
D10	1	YWHAZ	4.31617	0.247489
D10	2	YWHAZ	4.23264	0.163859
D10	3	YWHAZ	4.1221	0.0532255
D10	4	YWHAZ	4.07011	0.00114097
D10	5	YWHAZ	4.07784	0.00878122
D10	6	YWHAZ	4.06558	-0.00357422
D10	7	YWHAZ	4.06834	-0.000916439
D10	8	YWHAZ	4.06126	-0.0080858
D10	9	YWHAZ	4.04389	-0.0255486
D10	10	YWHAZ	4.04643	-0.0231069
D10	11	YWHAZ	4.08217	0.0125342
D10	12	YWHAZ	4.06091	-0.00882105
D10	13	YWHAZ	4.0653	-0.00452438
D10	14	YWHAZ	4.08191	0.0119889
D10	15	YWHAZ	4.04943	-0.0205811
D10	16	YWHAZ	4.05721	-0.0129013
D10	17	YWHAZ	4.04326	-0.02694
D10	18	YWHAZ	4.08253	0.0122306
D10	19	YWHAZ	4.06632	-0.00406968
D10	20	YWHAZ	4.07977	0.00928261
D10	21	YWHAZ	4.08373	0.0131487
D10	22	YWHAZ	4.06847	-0.00220701
D10	23	YWHAZ	4.07802	0.00724284
D10	24	YWHAZ	4.04954	-0.0213317
D10	25	YWHAZ	4.06948	-0.00148255
D10	26	YWHAZ	4.0916	0.0205448
D10	27	YWHAZ	4.04544	-0.0257094
D10	28	YWHAZ	4.08278	0.0115271
D10	29	YWHAZ	4.07483	0.0034866
D10	30	YWHAZ	4.0961	0.0246662
D10	31	YWHAZ	4.10319	0.0316527
D10	32	YWHAZ	4.13317	0.0615378
D10	33	YWHAZ	4.19152	0.119798
D10	34	YWHAZ	4.27466	0.202844
D10	35	YWHAZ	4.37262	0.300705
D10	36	YWHAZ	4.556	0.483991
D10	37	YWHAZ	4.69289	0.620785
D10	38	YWHAZ	4.75318	0.680986
D10	39	YWHAZ	4.84801	0.775717
D10	40	YWHAZ	4.86219	0.789806
D11	1	YWHAZ	4.37888	0.151432
D11	2	YWHAZ	4.42637	0.197224
D11	3	YWHAZ	4.31752	0.0866726
D11	4	YWHAZ	4.22562	-0.00692447
D11	5	YWHAZ	4.20128	-0.0329704
D11	6	YWHAZ	4.25183	0.0158877
D11	7	YWHAZ	4.22703	-0.0106136
D11	8	YWHAZ	4.21084	-0.0285061
D11	9	YWHAZ	4.24467	0.00362733
D11	10	YWHAZ	4.23376	-0.00898847
D11	11	YWHAZ	4.22087	-0.0235779
D11	12	YWHAZ	4.26245	0.0163065
D11	13	YWHAZ	4.20854	-0.0393052
D11	14	YWHAZ	4.23953	-0.0100118
D11	15	YWHAZ	4.24343	-0.00782083
D11	16	YWHAZ	4.24917	-0.00377594
D11	17	YWHAZ	4.24813	-0.0065174
D11	18	YWHAZ	4.26311	0.00676144
D11	19	YWHAZ	4.26082	0.00276924
D11	20	YWHAZ	4.27273	0.0129839
D11	21	YWHAZ	4.26313	0.00168228
D11	22	YWHAZ	4.29462	0.031474
D11	23	YWHAZ	4.26006	-0.00478769
D11	24	YWHAZ	4.25893	-0.00761307
D11	25	YWHAZ	4.28149	0.013248
D11	26	YWHAZ	4.27508	0.00513493
D11	27	YWHAZ	4.31942	0.0477712
D11	28	YWHAZ	4.40317	0.129822
D11	29	YWHAZ	4.47258	0.197536
D11	30	YWHAZ	4.59895	0.322201
D11	31	YWHAZ	4.79113	0.512685
D11	32	YWHAZ	4.97536	0.695216
D11	33	YWHAZ	5.06476	0.782914
D11	34	YWHAZ	5.13666	0.853111
D11	35	YWHAZ	5.18661	0.901363
D11	36	YWHAZ	5.25555	0.968606
D11	37	YWHAZ	5.19553	0.906881
D11	38	YWHAZ	5.25822	0.967875
D11	39	YWHAZ	5.3047	1.01265
D11	40	YWHAZ	5.27549	0.981742
D12	1	YWHAZ	5.10876	0.090577
D12	2	YWHAZ	5.11504	0.0985204
D12	3	YWHAZ	5.07872	0.0638603
D12	4	YWHAZ	5.03091	0.0177088
D12	5	YWHAZ	4.98646	-0.0250714
D12	6	YWHAZ	5.0225	0.0126262
D12	7	YWHAZ	4.98107	-0.0271447
D12	8	YWHAZ	4.99632	-0.0102358
D12	9	YWHAZ	5.00743	0.00253837
D12	10	YWHAZ	5.00187	-0.0013586
D12	11	YWHAZ	4.97326	-0.0283078
D12	12	YWHAZ	5.00041	0.000504351
D12	13	YWHAZ	5.0023	0.00405939
D12	14	YWHAZ	4.97569	-0.02089
D12	15	YWHAZ	5.00068	0.00575735
D12	16	YWHAZ	4.9896	-0.00365615
D12	17	YWHAZ	4.98524	-0.00635961
D12	18	YWHAZ	5.01441	0.0244758
D12	19	YWHAZ	4.98715	-0.00112398
D12	20	YWHAZ	4.96952	-0.0170945
D12	21	YWHAZ	4.97887	-0.00608218
D12	22	YWHAZ	4.97193	-0.0113596
D12	23	YWHAZ	4.95238	-0.0292441
D12	24	YWHAZ	4.96593	-0.0140328
D12	25	YWHAZ	4.97532	-0.00298856
D12	26	YWHAZ	4.96376	-0.0128822
D12	27	YWHAZ	4.99695	0.0219719
D12	28	YWHAZ	5.03765	0.0643296
D12	29	YWHAZ	5.04506	0.0734054
D12	30	YWHAZ	5.15475	0.184756
D12	31	YWHAZ	5.19669	0.228349
D12	32	YWHAZ	5.33424	0.367564
D12	33	YWHAZ	5.39412	0.429105
D12	34	YWHAZ	5.42028	0.456924
D12	35	YWHAZ	5.41587	0.454182
D12	36	YWHAZ	5.47181	0.51178
D12	37	YWHAZ	5.50485	0.546479
D12	38	YWHAZ	5.49884	0.542134
D12	39	YWHAZ	5.58458	0.629537
D12	40	YWHAZ	5.57308	0.619698
E1	1	DSCC1	5.33721	0.180644
E1	2	DSCC1	5.2458	0.0900658
E1	3	DSCC1	5.18168	0.026787
E1	4	DSCC1	5.16464	0.0105887
E1	5	DSCC1	5.13666	-0.0165549
E1	6	DSCC1	5.14428	-0.00810546
E1	7	DSCC1	5.15597	0.00442236
E1	8	DSCC1	5.15748	0.00676924
E1	9	DSCC1	5.12607	-0.0238004
E1	10	DSCC1	5.14392	-0.00511426
E1	11	DSCC1	5.14703	-0.00115997
E1	12	DSCC1	5.13497	-0.0123825
E1	13	DSCC1	5.15833	0.0118069
E1	14	DSCC1	5.14239	-0.00329132
E1	15	DSCC1	5.13276	-0.0120867
E1	16	DSCC1	5.15778	0.0137711
E1	17	DSCC1	5.11743	-0.0257426
E1	18	DSCC1	5.15433	0.0119999
E1	19	DSCC1	5.15082	0.00932376
E1	20	DSCC1	5.15564	0.014978
E1	21	DSCC1	5.13767	-0.00215062
E1	22	DSCC1	5.14891	0.00991992
E1	23	DSCC1	5.123	-0.0151432
E1	24	DSCC1	5.14248	0.00516513
E1	25	DSCC1	5.08966	-0.0468117
E1	26	DSCC1	5.11153	-0.0241062
E1	27	DSCC1	5.11651	-0.0182851
E1	28	DSCC1	5.139	0.00503734
E1	29	DSCC1	5.10274	-0.0303899
E1	30	DSCC1	5.14898	0.0166924
E1	31	DSCC1	5.16736	0.0359136
E1	32	DSCC1	5.08791	-0.0427074
E1	33	DSCC1	5.11736	-0.0124112
E1	34	DSCC1	5.09853	-0.0304057
E1	35	DSCC1	5.11018	-0.0179199
E1	36	DSCC1	5.13035	0.0030904
E1	37	DSCC1	5.09062	-0.0358072
E1	38	DSCC1	5.14315	0.0175636
E1	39	DSCC1	5.13764	0.012889
E1	40	DSCC1	5.10888	-0.0150323
E2	1	DSCC1	4.95317	0.205891
E2	2	DSCC1	4.87237	0.125384
E2	3	DSCC1	4.82969	0.0830114
E2	4	DSCC1	4.74686	0.000475813
E2	5	DSCC1	4.7076	-0.0384845
E2	6	DSCC1	4.75206	0.00627546
E2	7	DSCC1	4.73611	-0.00937512
E2	8	DSCC1	4.77627	0.0310833
E2	9	DSCC1	4.72032	-0.0245606
E2	10	DSCC1	4.71516	-0.0294189
E2	11	DSCC1	4.70084	-0.0434459
E2	12	DSCC1	4.72089	-0.0230905
E2	13	DSCC1	4.73912	-0.00456708
E2	14	DSCC1	4.75257	0.00919033
E2	15	DSCC1	4.76717	0.0240907
E2	16	DSCC1	4.75768	0.0148936
E2	17	DSCC1	4.72878	-0.0136988
E2	18	DSCC1	4.74409	0.00190591
E2	19	DSCC1	4.75051	0.00863044
E2	20	DSCC1	4.72585	-0.0157267
E2	21	DSCC1	4.7144	-0.0268807
E2	22	DSCC1	4.74798	0.00699398
E2	23	DSCC1	4.74752	0.00683394
E2	24	DSCC1	4.73362	-0.00675908
E2	25	DSCC1	4.75751	0.0174325
E2	26	DSCC1	4.73988	0.000101522
E2	27	DSCC1	4.75082	0.0113398
E2	28	DSCC1	4.76719	0.0280112
E2	29	DSCC1	4.7531	0.0142193
E2	30	DSCC1	4.7101	-0.0284813
E2	31	DSCC1	4.71727	-0.0210148
E2	32	DSCC1	4.7358	-0.00217814
E2	33	DSCC1	4.76946	0.0317829
[truncated: 1,847 more rows]

## Sheet: BioGroup Analysis Result
Block Type	96fast
Chemistry	SYBR_GREEN
Experiment File Name	C:\Users\Administrator\Desktop\whd 20230104.eds
Experiment Run End Time	2023-01-04 19:20:56 PM CST
Instrument Type	sds7500fast
Passive Reference	ROX
Biogroup Name	Target Name	Task	RQ	RQ Min	RQ Max	Cт Mean	ΔCт Mean	ΔCт SE	ΔΔCт
Analysis Type	Singleplex
Endogenous Control	TCP1
RQ Min/Max Confidence Level	95.0
Reference Biogroup Name

## Sheet: Technical Analysis Result
Block Type	96fast
Chemistry	SYBR_GREEN
Experiment File Name	C:\Users\Administrator\Desktop\whd 20230104.eds
Experiment Run End Time	2023-01-04 19:20:56 PM CST
Instrument Type	sds7500fast
Passive Reference	ROX
Sample Name	Target Name	Task	RQ	RQ Min	RQ Max	Cт Mean	ΔCт Mean	ΔCт SE	ΔΔCт
MCF10A	GBP1	UNKNOWN
BT549	GBP1	UNKNOWN				33.6819	2.74381	0.288428
MCF7	GBP1	UNKNOWN				34.1452	6.06898
231	GBP1	UNKNOWN				29.1035	4.11913	0.249433
BT474	GBP1	UNKNOWN
SKBR3	GBP1	UNKNOWN				32.2761
MCF10A	ZMYND10	UNKNOWN
BT549	ZMYND10	UNKNOWN				15.4952	-15.4429
MCF7	ZMYND10	UNKNOWN				32.1772	4.10099
231	ZMYND10	UNKNOWN				26.4347	1.45032	6.65517
BT474	ZMYND10	UNKNOWN
SKBR3	ZMYND10	UNKNOWN				18.8433
MCF10A	YWHAZ	UNKNOWN	1			36.6696	0.0880089		0
BT549	YWHAZ	UNKNOWN	2.84583	1.17365	6.90045	29.5172	-1.42084	0.29699	-1.50885
MCF7	YWHAZ	UNKNOWN	4.49491			25.9959	-2.08028		-2.16829
231	YWHAZ	UNKNOWN	1.92006	1.38238	2.66689	24.1312	-0.853146	0.110165	-0.941154
BT474	YWHAZ	UNKNOWN	2.92614	0.0364883	234.659	33.0171	-1.46099	1.47012	-1.549
SKBR3	YWHAZ	UNKNOWN				28.4489
MCF10A	DSCC1	UNKNOWN
BT549	DSCC1	UNKNOWN				34.7489	3.81089
MCF7	DSCC1	UNKNOWN				31.4255	3.34926
231	DSCC1	UNKNOWN				28.4512	3.46686	0.15714
BT474	DSCC1	UNKNOWN				36.0248	1.54671
SKBR3	DSCC1	UNKNOWN				29.9441
MCF10A	TAGLN2	UNKNOWN	1			34.591	-1.99063		0
BT549	TAGLN2	UNKNOWN	0.515552	0.272595	0.97505	29.9032	-1.03482	0.213672	0.95581
MCF7	TAGLN2	UNKNOWN	0.21769			28.2852	0.209022		2.19965
231	TAGLN2	UNKNOWN	0.122729	0.0800838	0.188084	26.0202	1.03581	0.143144	3.02645
BT474	TAGLN2	UNKNOWN	0.281197	0.00323596	24.4353	34.3178	-0.160286	1.49704	1.83035
SKBR3	TAGLN2	UNKNOWN				27.5474
MCF10A	MRPL13	UNKNOWN
BT549	MRPL13	UNKNOWN				36.4409	5.50285
MCF7	MRPL13	UNKNOWN				24.5072	-3.56898
231	MRPL13	UNKNOWN				32.2246	7.24025	0.243082
BT474	MRPL13	UNKNOWN				18.8931	-15.585
SKBR3	MRPL13	UNKNOWN				33.7126
MCF10A	GAPDH	UNKNOWN	1			35.1992	-1.38248		0
BT549	GAPDH	UNKNOWN	37.8048			24.3151	-6.62298		-5.2405
MCF7	GAPDH	UNKNOWN	8.84179			23.5494	-4.52682		-3.14434
231	GAPDH	UNKNOWN	16.7665	7.27576	38.6373	19.5344	-5.44999	0.279923	-4.06751
BT474	GAPDH	UNKNOWN	16.1476	0.218204	1194.96	29.0824	-5.39573	1.44318	-4.01325
SKBR3	GAPDH	UNKNOWN				22.3551
Analysis Type	Singleplex
Endogenous Control	TCP1
RQ Min/Max Confidence Level	95.0
Reference Sample	MCF10A
