# Supplementary material for: Prognostic value analysis of cholesterol and cholesterol homeostasis related genes in breast cancer by Mendelian randomization and multi-omics machine learning
Source: Front Oncol. 2023 Nov 7;13:1246880. doi: 10.3389/fonc.2023.1246880 (PMC10661325; doi:10.3389/fonc.2023.1246880)
Supplement: Supplementary file 1 [file DataSheet_1.zip › QRT-PCR/PCR2.xls]

## Sheet: Results
Block Type	96fast
Chemistry	SYBR_GREEN
Experiment File Name	C:\Users\Administrator\Desktop\Untitled.eds
Experiment Run End Time	2023-01-13 22:32:25 PM CST
Instrument Type	sds7500fast
Passive Reference	ROX
Well	Sample Name	Target Name	Task	Reporter	Quencher	RQ	RQ Min	RQ Max	Cт	Cт Mean	Cт SD	ΔCт	ΔCт Mean	ΔCт SE	HK Control ΔCт Mean	HK Control ΔCт SE	ΔΔCт	Automatic Ct Threshold	Ct Threshold	Automatic Baseline	Baseline Start	Baseline End	Efficiency	Tm1	Tm2	Tm3	Comments	HIGHSD	NOISE	SPIKE	EXPFAIL
A1	MCF10A	TCP1	UNKNOWN	SYBR	None				17.99	17.9856	0.0062229							TRUE	0.00518629	TRUE	3	16	1	77.3721				N	N	N	N
A2	MCF10A	TCP1	UNKNOWN	SYBR	None				17.9812	17.9856	0.0062229							TRUE	0.00518629	TRUE	3	17	1	77.9164				N	N	N	N
A3	549	TCP1	UNKNOWN	SYBR	None				18.1939	17.8949	0.422917							TRUE	0.00518629	TRUE	3	17	1	77.735				N	N	N	N
A4	549	TCP1	UNKNOWN	SYBR	None				17.5958	17.8949	0.422917							TRUE	0.00518629	TRUE	3	16	1	77.9164				N	N	N	N
A5	231	TCP1	UNKNOWN	SYBR	None				25.8243	26.3487	0.741573							TRUE	0.00518629	TRUE	3	25	1	77.735				Y	N	N	N
A6	231	TCP1	UNKNOWN	SYBR	None				26.8731	26.3487	0.741573							TRUE	0.00518629	TRUE	3	25	1	77.9164				Y	N	N	N
A7	MCF-7	TCP1	UNKNOWN	SYBR	None				9.06556	14.6201	7.85531							TRUE	0.00518629	TRUE	3	17	1	77.9164				Y	N	N	N
A8	MCF-7	TCP1	UNKNOWN	SYBR	None				20.1746	14.6201	7.85531							TRUE	0.00518629	TRUE	3	17	1	78.0978				Y	N	N	N
A9	SKRB3	TCP1	UNKNOWN	SYBR	None				Undetermined	16.3481								TRUE	0.00518629	TRUE	3	16	1	77.9164				N	N	N	N
A10	SKRB3	TCP1	UNKNOWN	SYBR	None				16.3481	16.3481								TRUE	0.00518629	TRUE	3	15	1	77.9164				N	N	N	N
A11	T47D	TCP1	UNKNOWN	SYBR	None				Undetermined									TRUE	0.00518629	TRUE	3	14	1	77.9164				N	N	N	N
A12	T47D	TCP1	UNKNOWN	SYBR	None				Undetermined									TRUE	0.00518629	TRUE	3	39	1	77.3721				N	N	N	Y
B1	MCF10A	GBP1	UNKNOWN	SYBR	None	1	0.96213	1.03936	22.9755	22.9877	0.0172161		5.00213	0.0129445			0	TRUE	0.00902821	TRUE	3	21	1	77.735				N	N	N	N
B2	MCF10A	GBP1	UNKNOWN	SYBR	None	1	0.96213	1.03936	22.9999	22.9877	0.0172161		5.00213	0.0129445			0	TRUE	0.00902821	TRUE	3	21	1	77.9164				N	N	N	N
B3	549	GBP1	UNKNOWN	SYBR	None	2.11012	0.862521	5.16229	21.7961	21.8197	0.0333439		3.92481	0.299975			-1.07732	TRUE	0.00902821	TRUE	3	20	1	78.0978				N	N	N	N
B4	549	GBP1	UNKNOWN	SYBR	None	2.11012	0.862521	5.16229	21.8433	21.8197	0.0333439		3.92481	0.299975			-1.07732	TRUE	0.00902821	TRUE	3	20	1	78.2792				N	N	N	N
B5	231	GBP1	UNKNOWN	SYBR	None	1.02098	0.120877	8.62369	30.8341	31.3209	0.688344		4.97217	0.715453			-0.0299568	TRUE	0.00902821	TRUE	3	29	1	78.0978				Y	N	N	N
B6	231	GBP1	UNKNOWN	SYBR	None	1.02098	0.120877	8.62369	31.8076	31.3209	0.688344		4.97217	0.715453			-0.0299568	TRUE	0.00902821	TRUE	3	30	1	78.2792				Y	N	N	N
B7	MCF-7	GBP1	UNKNOWN	SYBR	None	0.00401781	2.56629e-10	62903.1	27.5319	27.5816	0.0703306		12.9615	5.55476			7.95938	TRUE	0.00902821	TRUE	3	25	1	78.4607				N	N	N	N
B8	MCF-7	GBP1	UNKNOWN	SYBR	None	0.00401781	2.56629e-10	62903.1	27.6313	27.5816	0.0703306		12.9615	5.55476			7.95938	TRUE	0.00902821	TRUE	3	26	1	78.2792				N	N	N	N
B9	SKRB3	GBP1	UNKNOWN	SYBR	None	0.513971			22.04	22.3105	0.382529		5.96237				0.960242	TRUE	0.00902821	TRUE	3	21	1	78.2792				N	N	N	N
B10	SKRB3	GBP1	UNKNOWN	SYBR	None	0.513971			22.581	22.3105	0.382529		5.96237				0.960242	TRUE	0.00902821	TRUE	3	21	1	78.2792				N	N	N	N
B11	T47D	GBP1	UNKNOWN	SYBR	None				22.3133	22.5505	0.335443							TRUE	0.00902821	TRUE	3	20	1	78.0978				N	N	N	N
B12	T47D	GBP1	UNKNOWN	SYBR	None				22.7877	22.5505	0.335443							TRUE	0.00902821	TRUE	3	21	1	77.9164				N	N	N	N
C1	MCF10A	ZMYND10	UNKNOWN	SYBR	None	1	0.810492	1.23382	31.115	31.0447	0.0994396		13.0591	0.070452			0	TRUE	0.00386068	TRUE	3	30	1	82.6333				N	N	N	N
C2	MCF10A	ZMYND10	UNKNOWN	SYBR	None	1	0.810492	1.23382	30.9744	31.0447	0.0994396		13.0591	0.070452			0	TRUE	0.00386068	TRUE	3	29	1	82.9962				N	N	N	N
C3	549	ZMYND10	UNKNOWN	SYBR	None	6.75589	2.52328	18.0883	28.3379	28.1978	0.198086		10.303	0.330225			-2.75615	TRUE	0.00386068	TRUE	3	26	1	83.359				N	N	N	N
C4	549	ZMYND10	UNKNOWN	SYBR	None	6.75589	2.52328	18.0883	28.0578	28.1978	0.198086		10.303	0.330225			-2.75615	TRUE	0.00386068	TRUE	3	26	1	83.5404				N	N	N	N
C5	231	ZMYND10	UNKNOWN	SYBR	None				Undetermined									TRUE	0.00386068	TRUE	3	39	1	84.8104				N	N	N	Y
C6	231	ZMYND10	UNKNOWN	SYBR	None				Undetermined									TRUE	0.00386068	TRUE	3	39	1	62.3142				N	N	N	Y
C7	MCF-7	ZMYND10	UNKNOWN	SYBR	None	7.0989	3.80607e-07	132405480	25.6628	24.8516	1.14723		10.2315	5.61346			-2.8276	TRUE	0.00386068	TRUE	3	24	1	83.7219				Y	N	N	N
C8	MCF-7	ZMYND10	UNKNOWN	SYBR	None	7.0989	3.80607e-07	132405480	24.0404	24.8516	1.14723		10.2315	5.61346			-2.8276	TRUE	0.00386068	TRUE	3	23	1	83.7219				Y	N	N	N
C9	SKRB3	ZMYND10	UNKNOWN	SYBR	None	2.89722			28.175	27.8726	0.427683		11.5245				-1.53467	TRUE	0.00386068	TRUE	3	27	1	83.359				N	N	N	N
C10	SKRB3	ZMYND10	UNKNOWN	SYBR	None	2.89722			27.5702	27.8726	0.427683		11.5245				-1.53467	TRUE	0.00386068	TRUE	3	27	1	83.359				N	N	N	N
C11	T47D	ZMYND10	UNKNOWN	SYBR	None				22.1145	23.0325	1.29828							TRUE	0.00386068	TRUE	3	22	1	83.359				Y	N	N	N
C12	T47D	ZMYND10	UNKNOWN	SYBR	None				23.9506	23.0325	1.29828							TRUE	0.00386068	TRUE	3	22	1	82.9962				Y	N	N	N
D1	MCF10A	YWHAZ	UNKNOWN	SYBR	None	1	0.0796377	12.5569	19.4278	18.5794	1.19981		0.593815	0.848408			0	TRUE	0.0125174	TRUE	3	16	1	78.2792				Y	N	N	N
D2	MCF10A	YWHAZ	UNKNOWN	SYBR	None	1	0.0796377	12.5569	17.731	18.5794	1.19981		0.593815	0.848408			0	TRUE	0.0125174	TRUE	3	16	1	78.8235				Y	N	N	N
D3	549	YWHAZ	UNKNOWN	SYBR	None	3.21464	1.30818	7.89947	16.8421	16.804	0.0538765		-1.09084	0.301464			-1.68466	TRUE	0.0125174	TRUE	3	14	1	79.0049				N	N	N	N
D4	549	YWHAZ	UNKNOWN	SYBR	None	3.21464	1.30818	7.89947	16.7659	16.804	0.0538765		-1.09084	0.301464			-1.68466	TRUE	0.0125174	TRUE	3	15	1	79.1863				N	N	N	N
D5	231	YWHAZ	UNKNOWN	SYBR	None	1.16108	0.242346	5.56275	26.6953	26.727	0.0449521		0.378345	0.525334			-0.21547	TRUE	0.0125174	TRUE	3	25	1	79.0049				N	N	N	N
D6	231	YWHAZ	UNKNOWN	SYBR	None	1.16108	0.242346	5.56275	26.7588	26.727	0.0449521		0.378345	0.525334			-0.21547	TRUE	0.0125174	TRUE	3	24	1	79.0049				N	N	N	N
D7	MCF-7	YWHAZ	UNKNOWN	SYBR	None	0.874304	5.24637e-08	14570196	15.893	15.4077	0.686339		0.787609	5.5757			0.193794	TRUE	0.0125174	TRUE	3	14	1	79.3678				Y	N	N	N
D8	MCF-7	YWHAZ	UNKNOWN	SYBR	None	0.874304	5.24637e-08	14570196	14.9224	15.4077	0.686339		0.787609	5.5757			0.193794	TRUE	0.0125174	TRUE	3	13	1	79.3678				Y	N	N	N
D9	SKRB3	YWHAZ	UNKNOWN	SYBR	None	0.852994			17.3018	17.1713	0.18453		0.823207				0.229392	TRUE	0.0125174	TRUE	3	15	1	78.8235				N	N	N	N
D10	SKRB3	YWHAZ	UNKNOWN	SYBR	None	0.852994			17.0409	17.1713	0.18453		0.823207				0.229392	TRUE	0.0125174	TRUE	3	15	1	78.8235				N	N	N	N
D11	T47D	YWHAZ	UNKNOWN	SYBR	None				16.3132	16.1447	0.238267							TRUE	0.0125174	TRUE	3	14	1	79.0049				N	N	N	N
D12	T47D	YWHAZ	UNKNOWN	SYBR	None				15.9762	16.1447	0.238267							TRUE	0.0125174	TRUE	3	15	1	78.8235				N	N	N	N
E1	MCF10A	DSCC1	UNKNOWN	SYBR	None	1	0.178164	5.6128	25.0505	24.4721	0.817979		6.48658	0.578415			0	TRUE	0.012134	TRUE	3	22	1	75.9208				Y	N	N	N
E2	MCF10A	DSCC1	UNKNOWN	SYBR	None	1	0.178164	5.6128	23.8937	24.4721	0.817979		6.48658	0.578415			0	TRUE	0.012134	TRUE	3	22	1	76.2836				Y	N	N	N
E3	549	DSCC1	UNKNOWN	SYBR	None	3.0054	1.22392	7.37996	22.7578	22.7939	0.0510982		4.89902	0.301222			-1.58756	TRUE	0.012134	TRUE	3	21	1	76.6464				N	N	N	N
E4	549	DSCC1	UNKNOWN	SYBR	None	3.0054	1.22392	7.37996	22.83	22.7939	0.0510982		4.89902	0.301222			-1.58756	TRUE	0.012134	TRUE	3	21	1	76.6464				N	N	N	N
E5	231	DSCC1	UNKNOWN	SYBR	None	3.31265	0.612665	17.9113	30.8946	31.1073	0.300875		4.7586	0.565887			-1.72798	TRUE	0.012134	TRUE	3	29	1	76.465				N	N	N	N
E6	231	DSCC1	UNKNOWN	SYBR	None	3.31265	0.612665	17.9113	31.3201	31.1073	0.300875		4.7586	0.565887			-1.72798	TRUE	0.012134	TRUE	3	30	1	76.465				N	N	N	N
E7	MCF-7	DSCC1	UNKNOWN	SYBR	None	1.19081	7.30591e-08	19409432	20.464	20.8547	0.552523		6.23464	5.56826			-0.251947	TRUE	0.012134	TRUE	3	19	1	76.8279				Y	N	N	N
E8	MCF-7	DSCC1	UNKNOWN	SYBR	None	1.19081	7.30591e-08	19409432	21.2454	20.8547	0.552523		6.23464	5.56826			-0.251947	TRUE	0.012134	TRUE	3	19	1	76.8279				Y	N	N	N
E9	SKRB3	DSCC1	UNKNOWN	SYBR	None	10.9571			19.4388	19.3809	0.0818822		3.03279				-3.45379	TRUE	0.012134	TRUE	3	17	1	76.6464				N	N	N	N
E10	SKRB3	DSCC1	UNKNOWN	SYBR	None	10.9571			19.323	19.3809	0.0818822		3.03279				-3.45379	TRUE	0.012134	TRUE	3	18	1	76.6464				N	N	N	N
E11	T47D	DSCC1	UNKNOWN	SYBR	None				20.0025	20.218	0.304799							TRUE	0.012134	TRUE	3	19	1	76.6464				N	N	N	N
E12	T47D	DSCC1	UNKNOWN	SYBR	None				20.4336	20.218	0.304799							TRUE	0.012134	TRUE	3	19	1	76.465				N	N	N	N
F1	MCF10A	TAGLN2	UNKNOWN	SYBR	None	1	0.440356	2.27089	19.0979	18.8229	0.388868		0.837379	0.275006			0	TRUE	0.0112051	TRUE	3	16	1	82.6333				N	N	N	N
F2	MCF10A	TAGLN2	UNKNOWN	SYBR	None	1	0.440356	2.27089	18.548	18.8229	0.388868		0.837379	0.275006			0	TRUE	0.0112051	TRUE	3	17	1	82.9962				N	N	N	N
F3	549	TAGLN2	UNKNOWN	SYBR	None	1.0872	0.423975	2.78789	18.713	18.6116	0.143307		0.716766	0.31575			-0.120613	TRUE	0.0112051	TRUE	3	16	1	83.359				N	N	N	N
F4	549	TAGLN2	UNKNOWN	SYBR	None	1.0872	0.423975	2.78789	18.5103	18.6116	0.143307		0.716766	0.31575			-0.120613	TRUE	0.0112051	TRUE	3	16	1	83.359				N	N	N	N
F5	231	TAGLN2	UNKNOWN	SYBR	None	0.477398	0.0776788	2.93399	28.5622	28.2528	0.437523		1.90411	0.608834			1.06674	TRUE	0.0112051	TRUE	3	27	1	82.9962				N	N	N	N
F6	231	TAGLN2	UNKNOWN	SYBR	None	0.477398	0.0776788	2.93399	27.9434	28.2528	0.437523		1.90411	0.608834			1.06674	TRUE	0.0112051	TRUE	3	26	1	82.9962				N	N	N	N
F7	MCF-7	TAGLN2	UNKNOWN	SYBR	None	0.0589474	3.76109e-09	923882	19.4613	19.5419	0.113949		4.92181	5.55513			4.08443	TRUE	0.0112051	TRUE	3	18	1	83.359				N	N	N	N
F8	MCF-7	TAGLN2	UNKNOWN	SYBR	None	0.0589474	3.76109e-09	923882	19.6225	19.5419	0.113949		4.92181	5.55513			4.08443	TRUE	0.0112051	TRUE	3	18	1	83.5404				N	N	N	N
F9	SKRB3	TAGLN2	UNKNOWN	SYBR	None	0.402739			18.4914	18.4976	0.0087126		2.14946				1.31208	TRUE	0.0112051	TRUE	3	15	1	83.359				N	N	N	N
F10	SKRB3	TAGLN2	UNKNOWN	SYBR	None	0.402739			18.5038	18.4976	0.0087126		2.14946				1.31208	TRUE	0.0112051	TRUE	3	15	1	83.5404				N	N	N	N
F11	T47D	TAGLN2	UNKNOWN	SYBR	None				16.9673	16.8937	0.10407							TRUE	0.0112051	TRUE	3	15	1	83.359				N	N	N	N
F12	T47D	TAGLN2	UNKNOWN	SYBR	None				16.8201	16.8937	0.10407							TRUE	0.0112051	TRUE	3	16	1	83.1776				N	N	N	N
G1	MCF10A	MRPL13	UNKNOWN	SYBR	None	1	0.457319	2.18666	19.4033	19.6656	0.370942		1.68005	0.262333			0	TRUE	0.00601961	TRUE	3	18	1	77.5536				N	N	N	N
G2	MCF10A	MRPL13	UNKNOWN	SYBR	None	1	0.457319	2.18666	19.9279	19.6656	0.370942		1.68005	0.262333			0	TRUE	0.00601961	TRUE	3	19	1	77.735				N	N	N	N
G3	549	MRPL13	UNKNOWN	SYBR	None	0.4184	0.170176	1.02869	20.8714	20.832	0.0558132		2.93709	0.30164			1.25705	TRUE	0.00601961	TRUE	3	19	1	78.0978				N	N	N	N
G4	549	MRPL13	UNKNOWN	SYBR	None	0.4184	0.170176	1.02869	20.7925	20.832	0.0558132		2.93709	0.30164			1.25705	TRUE	0.00601961	TRUE	3	18	1	78.0978				N	N	N	N
G5	231	MRPL13	UNKNOWN	SYBR	None	0.945287	0.0957431	9.33296	28.6708	28.1099	0.793131		1.76122	0.767785			0.0811758	TRUE	0.00601961	TRUE	3	27	1	77.735				Y	N	N	N
G6	231	MRPL13	UNKNOWN	SYBR	None	0.945287	0.0957431	9.33296	27.5491	28.1099	0.793131		1.76122	0.767785			0.0811758	TRUE	0.00601961	TRUE	3	27	1	77.9164				Y	N	N	N
G7	MCF-7	MRPL13	UNKNOWN	SYBR	None	0.11387	7.02454e-09	1.84586e+06	19.7983	19.4347	0.514183		4.81459	5.56643			3.13454	TRUE	0.00601961	TRUE	3	17	1	78.2792				Y	N	N	N
G8	MCF-7	MRPL13	UNKNOWN	SYBR	None	0.11387	7.02454e-09	1.84586e+06	19.0711	19.4347	0.514183		4.81459	5.56643			3.13454	TRUE	0.00601961	TRUE	3	18	1	78.0978				Y	N	N	N
G9	SKRB3	MRPL13	UNKNOWN	SYBR	None	11.6086			11.7774	14.4911	3.83776		-1.85707				-3.53712	TRUE	0.00601961	TRUE	3	15	1	78.2792				Y	N	N	N
G10	SKRB3	MRPL13	UNKNOWN	SYBR	None	11.6086			17.2048	14.4911	3.83776		-1.85707				-3.53712	TRUE	0.00601961	TRUE	3	15	1	78.2792				Y	N	N	N
G11	T47D	MRPL13	UNKNOWN	SYBR	None				18.9234	18.6208	0.427873							TRUE	0.00601961	TRUE	3	17	1	78.0978				N	N	N	N
G12	T47D	MRPL13	UNKNOWN	SYBR	None				18.3183	18.6208	0.427873							TRUE	0.00601961	TRUE	3	17	1	77.9164				N	N	N	N
H1	MCF10A	GAPDH	UNKNOWN	SYBR	None	1			Undetermined	13.0849			-4.90064				0	TRUE	0.00396598	TRUE	3	7	1	92.7929				N	Y	Y	N
H2	MCF10A	GAPDH	UNKNOWN	SYBR	None	1			13.0849	13.0849			-4.90064				0	TRUE	0.00396598	TRUE	3	12	1	80.8191				N	N	N	N
H3	549	GAPDH	UNKNOWN	SYBR	None	6.77385			10.2343	10.2343			-7.66062				-2.75998	TRUE	0.00396598	TRUE	3	8	1	81.0005				N	N	N	N
H4	549	GAPDH	UNKNOWN	SYBR	None	6.77385			Undetermined	10.2343			-7.66062				-2.75998	TRUE	0.00396598	TRUE	3	11	1	81.182				N	N	N	N
H5	231	GAPDH	UNKNOWN	SYBR	None	0.45727	0.0792817	2.63737	22.842	22.5769	0.374805		-3.77176	0.587541			1.12888	TRUE	0.00396598	TRUE	3	21	1	81.0005				N	N	N	N
H6	231	GAPDH	UNKNOWN	SYBR	None	0.45727	0.0792817	2.63737	22.3119	22.5769	0.374805		-3.77176	0.587541			1.12888	TRUE	0.00396598	TRUE	3	21	1	81.0005				N	N	N	N
H7	MCF-7	GAPDH	UNKNOWN	SYBR	None	0.175074			Undetermined	12.2334			-2.38668				2.51396	TRUE	0.00396598	TRUE	3	39	1	81.182				N	N	N	Y
H8	MCF-7	GAPDH	UNKNOWN	SYBR	None	0.175074			12.2334	12.2334			-2.38668				2.51396	TRUE	0.00396598	TRUE	3	11	1	81.182				N	N	N	N
H9	SKRB3	GAPDH	UNKNOWN	SYBR	None	1.31282			11.2331	11.0548	0.252147		-5.29331				-0.392666	TRUE	0.00396598	TRUE	3	9	1	81.182				N	N	N	N
H10	SKRB3	GAPDH	UNKNOWN	SYBR	None	1.31282			10.8765	11.0548	0.252147		-5.29331				-0.392666	TRUE	0.00396598	TRUE	3	8	1	81.182				N	N	N	N
H11	T47D	GAPDH	UNKNOWN	SYBR	None				13.6327	9.3879	6.00305							TRUE	0.00396598	TRUE	3	12	1	81.5448				Y	N	N	N
H12	T47D	GAPDH	UNKNOWN	SYBR	None				5.1431	9.3879	6.00305							TRUE	0.00396598	TRUE	3	24	1	81.5448				Y	N	N	N
Analysis Type	Singleplex
Endogenous Control	TCP1
RQ Min/Max Confidence Level	95.0
Reference Sample	MCF10A
