# Supplementary material for: Prognostic value analysis of cholesterol and cholesterol homeostasis related genes in breast cancer by Mendelian randomization and multi-omics machine learning
Source: Front Oncol. 2023 Nov 7;13:1246880. doi: 10.3389/fonc.2023.1246880 (PMC10661325; doi:10.3389/fonc.2023.1246880)
Supplement: Supplementary file 1 [file DataSheet_1.zip › QRT-PCR/PCR3.xls]

## Sheet: Results
Block Type	96fast
Chemistry	SYBR_GREEN
Experiment File Name	D:\WZX\WZX PCR\whd0116.eds
Experiment Run End Time	2023-01-16 17:38:08 PM CST
Instrument Type	sds7500fast
Passive Reference	ROX
Well	Sample Name	Target Name	Task	Reporter	Quencher	RQ	RQ Min	RQ Max	Cт	Cт Mean	Cт SD	ΔCт	ΔCт Mean	ΔCт SE	HK Control ΔCт Mean	HK Control ΔCт SE	ΔΔCт	Automatic Ct Threshold	Ct Threshold	Automatic Baseline	Baseline Start	Baseline End	Efficiency	Comments	HIGHSD	NOAMP	NOISE	SPIKE	OUTLIERRG	EXPFAIL
A1	MCF10A	TCP1	UNKNOWN	SYBR	None				20.7186	20.8259	0.251088							TRUE	0.0134532	TRUE	3	19	1		N	N	N	N	N	N
A2	MCF10A	TCP1	UNKNOWN	SYBR	None				20.6462	20.8259	0.251088							TRUE	0.0134532	TRUE	3	19	1		N	N	N	N	N	N
A3	MCF10A	TCP1	UNKNOWN	SYBR	None				21.1128	20.8259	0.251088							TRUE	0.0134532	TRUE	3	20	1		N	N	N	N	N	N
A4	231	TCP1	UNKNOWN	SYBR	None				27.9867	28.1896	0.247651							TRUE	0.0134532	TRUE	3	26	1		N	N	N	N	N	N
A5	231	TCP1	UNKNOWN	SYBR	None				28.1165	28.1896	0.247651							TRUE	0.0134532	TRUE	3	26	1		N	N	N	N	N	N
A6	231	TCP1	UNKNOWN	SYBR	None				28.4656	28.1896	0.247651							TRUE	0.0134532	TRUE	3	27	1		N	N	N	N	N	N
A7	SKRB3	TCP1	UNKNOWN	SYBR	None				34.7136	35.2759	0.795171							TRUE	0.0134532	TRUE	3	33	1		Y	N	N	N	N	N
A8	SKRB3	TCP1	UNKNOWN	SYBR	None				35.8381	35.2759	0.795171							TRUE	0.0134532	TRUE	3	34	1		Y	N	N	N	N	N
A9	SKRB3	TCP1	UNKNOWN	SYBR	None				Undetermined	35.2759	0.795171							TRUE	0.0134532	TRUE	3	39	1		N	Y	N	N	N	Y
A10	MCF7	TCP1	UNKNOWN	SYBR	None				20.4027	20.4027								TRUE	0.0134532	TRUE	3	19	1		N	N	N	N	N	N
A11	MCF7	TCP1	UNKNOWN	SYBR	None				Undetermined	20.4027								TRUE	0.0134532	TRUE	3	38	1		N	N	N	N	N	Y
A12	MCF7	TCP1	UNKNOWN	SYBR	None				Undetermined	20.4027								TRUE	0.0134532	TRUE	3	7	1		N	N	N	N	N	N
B1	MCF10A	GBP1	UNKNOWN	SYBR	None	1	0.753186	1.32769	25.7812	25.7429	0.0450684		4.91707	0.147282			0	TRUE	0.0196693	TRUE	3	24	1		N	N	N	N	N	N
B2	MCF10A	GBP1	UNKNOWN	SYBR	None	1	0.753186	1.32769	25.7543	25.7429	0.0450684		4.91707	0.147282			0	TRUE	0.0196693	TRUE	3	24	1		N	N	N	N	N	N
B3	MCF10A	GBP1	UNKNOWN	SYBR	None	1	0.753186	1.32769	25.6933	25.7429	0.0450684		4.91707	0.147282			0	TRUE	0.0196693	TRUE	3	24	1		N	N	N	N	N	N
B4	231	GBP1	UNKNOWN	SYBR	None	1.4007	0.801328	2.44838	32.9619	32.6205	0.437366		4.43092	0.290184			-0.486145	TRUE	0.0196693	TRUE	3	32	1		N	N	N	N	N	N
B5	231	GBP1	UNKNOWN	SYBR	None	1.4007	0.801328	2.44838	32.1275	32.6205	0.437366		4.43092	0.290184			-0.486145	TRUE	0.0196693	TRUE	3	30	1		N	N	N	N	N	N
B6	231	GBP1	UNKNOWN	SYBR	None	1.4007	0.801328	2.44838	32.7721	32.6205	0.437366		4.43092	0.290184			-0.486145	TRUE	0.0196693	TRUE	3	31	1		N	N	N	N	N	N
B7	SKRB3	GBP1	UNKNOWN	SYBR	None	10.0525			36.8635	36.8635			1.58758				-3.32949	TRUE	0.0196693	TRUE	3	35	1		N	N	N	N	N	N
B8	SKRB3	GBP1	UNKNOWN	SYBR	None	10.0525			Undetermined	36.8635			1.58758				-3.32949	TRUE	0.0196693	TRUE	3	39	1		N	Y	N	N	N	Y
B9	SKRB3	GBP1	UNKNOWN	SYBR	None	10.0525			Undetermined	36.8635			1.58758				-3.32949	TRUE	0.0196693	TRUE	3	39	1		N	N	N	N	N	Y
B10	MCF7	GBP1	UNKNOWN	SYBR	None	0.0745667			28.9067	29.0651	0.172858		8.66239				3.74532	TRUE	0.0196693	TRUE	3	27	1		N	N	N	N	N	N
B11	MCF7	GBP1	UNKNOWN	SYBR	None	0.0745667			29.0392	29.0651	0.172858		8.66239				3.74532	TRUE	0.0196693	TRUE	3	27	1		N	N	N	N	N	N
B12	MCF7	GBP1	UNKNOWN	SYBR	None	0.0745667			29.2495	29.0651	0.172858		8.66239				3.74532	TRUE	0.0196693	TRUE	3	27	1		N	N	N	N	N	N
C1	MCF10A	DSCC1	UNKNOWN	SYBR	None	1	0.69198	1.44513	26.2962	26.4879	0.21626		5.66202	0.191323			0	TRUE	0.0238663	TRUE	3	24	1		N	N	N	N	N	N
C2	MCF10A	DSCC1	UNKNOWN	SYBR	None	1	0.69198	1.44513	26.4452	26.4879	0.21626		5.66202	0.191323			0	TRUE	0.0238663	TRUE	3	25	1		N	N	N	N	N	N
C3	MCF10A	DSCC1	UNKNOWN	SYBR	None	1	0.69198	1.44513	26.7223	26.4879	0.21626		5.66202	0.191323			0	TRUE	0.0238663	TRUE	3	25	1		N	N	N	N	N	N
C4	231	DSCC1	UNKNOWN	SYBR	None	1.20772	0.157598	9.25503	32.5537	33.5793	1.816		5.38974	1.05817			-0.27228	TRUE	0.0238663	TRUE	3	30	1		Y	N	N	N	N	N
C5	231	DSCC1	UNKNOWN	SYBR	None	1.20772	0.157598	9.25503	32.5082	33.5793	1.816		5.38974	1.05817			-0.27228	TRUE	0.0238663	TRUE	3	31	1		Y	N	N	N	N	N
C6	231	DSCC1	UNKNOWN	SYBR	None	1.20772	0.157598	9.25503	35.6761	33.5793	1.816		5.38974	1.05817			-0.27228	TRUE	0.0238663	TRUE	3	34	1		Y	N	N	N	Y	N
C7	SKRB3	DSCC1	UNKNOWN	SYBR	None	31.3192	8.94196	109.695	Undetermined	35.9689	0.116145		0.693043	0.568237			-4.96898	TRUE	0.0238663	TRUE	3	39	1		N	N	N	N	N	Y
C8	SKRB3	DSCC1	UNKNOWN	SYBR	None	31.3192	8.94196	109.695	35.8868	35.9689	0.116145		0.693043	0.568237			-4.96898	TRUE	0.0238663	TRUE	3	34	1		N	N	N	N	N	N
C9	SKRB3	DSCC1	UNKNOWN	SYBR	None	31.3192	8.94196	109.695	36.051	35.9689	0.116145		0.693043	0.568237			-4.96898	TRUE	0.0238663	TRUE	3	34	1		N	N	N	N	N	N
C10	MCF7	DSCC1	UNKNOWN	SYBR	None	7.03754			23.0812	23.2497	0.220927		2.84695				-2.81507	TRUE	0.0238663	TRUE	3	21	1		N	N	N	N	N	N
C11	MCF7	DSCC1	UNKNOWN	SYBR	None	7.03754			23.1681	23.2497	0.220927		2.84695				-2.81507	TRUE	0.0238663	TRUE	3	21	1		N	N	N	N	N	N
C12	MCF7	DSCC1	UNKNOWN	SYBR	None	7.03754			23.4998	23.2497	0.220927		2.84695				-2.81507	TRUE	0.0238663	TRUE	3	22	1		N	N	N	N	N	N
D1	MCF10A	YMHAZ	UNKNOWN	SYBR	None	1	0.404747	2.47068	21.7354	20.8431	0.774361		0.0171903	0.469993			0	TRUE	0.0220876	TRUE	3	19	1		Y	N	N	N	N	N
D2	MCF10A	YMHAZ	UNKNOWN	SYBR	None	1	0.404747	2.47068	20.4455	20.8431	0.774361		0.0171903	0.469993			0	TRUE	0.0220876	TRUE	3	19	1		Y	N	N	N	N	N
D3	MCF10A	YMHAZ	UNKNOWN	SYBR	None	1	0.404747	2.47068	20.3482	20.8431	0.774361		0.0171903	0.469993			0	TRUE	0.0220876	TRUE	3	19	1		Y	N	N	N	N	N
D4	231	YMHAZ	UNKNOWN	SYBR	None	0.944872	0.408584	2.18507	28.6407	28.2886	0.497984		0.0989993	0.38005			0.081809	TRUE	0.0220876	TRUE	3	27	1		N	N	N	N	N	N
D5	231	YMHAZ	UNKNOWN	SYBR	None	0.944872	0.408584	2.18507	27.9365	28.2886	0.497984		0.0989993	0.38005			0.081809	TRUE	0.0220876	TRUE	3	26	1		N	N	N	N	N	N
D6	231	YMHAZ	UNKNOWN	SYBR	None	0.944872	0.408584	2.18507	Undetermined	28.2886	0.497984		0.0989993	0.38005			0.081809	TRUE	0.0220876	TRUE	3	4	1		N	Y	N	N	N	N
D7	SKRB3	YMHAZ	UNKNOWN	SYBR	None	0.746191	0.0847978	6.56622	34.9057	35.7154	1.14523		0.439573	0.98586			0.422383	TRUE	0.0220876	TRUE	3	33	1		Y	N	N	N	N	N
D8	SKRB3	YMHAZ	UNKNOWN	SYBR	None	0.746191	0.0847978	6.56622	36.5252	35.7154	1.14523		0.439573	0.98586			0.422383	TRUE	0.0220876	TRUE	3	35	1		Y	N	N	N	N	N
D9	SKRB3	YMHAZ	UNKNOWN	SYBR	None	0.746191	0.0847978	6.56622	Undetermined	35.7154	1.14523		0.439573	0.98586			0.422383	TRUE	0.0220876	TRUE	3	39	1		N	N	N	N	N	Y
D10	MCF7	YMHAZ	UNKNOWN	SYBR	None	5.33746			17.1466	18.0038	0.891008		-2.39896				-2.41615	TRUE	0.0220876	TRUE	3	15	1		Y	N	N	N	N	N
D11	MCF7	YMHAZ	UNKNOWN	SYBR	None	5.33746			17.9396	18.0038	0.891008		-2.39896				-2.41615	TRUE	0.0220876	TRUE	3	16	1		Y	N	N	N	N	N
D12	MCF7	YMHAZ	UNKNOWN	SYBR	None	5.33746			18.9251	18.0038	0.891008		-2.39896				-2.41615	TRUE	0.0220876	TRUE	3	17	1		Y	N	N	N	N	N
E1	MCF10A	ZMYND10	UNKNOWN	SYBR	None	1	0.0813244	12.2964	36.7103	34.1191	2.2444		13.2932	1.30389			0	TRUE	0.0155304	TRUE	3	34	1		Y	N	N	N	Y	N
E2	MCF10A	ZMYND10	UNKNOWN	SYBR	None	1	0.0813244	12.2964	32.787	34.1191	2.2444		13.2932	1.30389			0	TRUE	0.0155304	TRUE	3	32	1		Y	N	N	N	N	N
E3	MCF10A	ZMYND10	UNKNOWN	SYBR	None	1	0.0813244	12.2964	32.8599	34.1191	2.2444		13.2932	1.30389			0	TRUE	0.0155304	TRUE	3	31	1		Y	N	N	N	N	N
E4	231	ZMYND10	UNKNOWN	SYBR	None	105.171	43.995	251.414	35.6187	34.7662	0.744247		6.57661	0.452855			-6.7166	TRUE	0.0155304	TRUE	3	34	1		Y	N	N	N	N	N
E5	231	ZMYND10	UNKNOWN	SYBR	None	105.171	43.995	251.414	34.434	34.7662	0.744247		6.57661	0.452855			-6.7166	TRUE	0.0155304	TRUE	3	33	1		Y	N	N	N	N	N
E6	231	ZMYND10	UNKNOWN	SYBR	None	105.171	43.995	251.414	34.246	34.7662	0.744247		6.57661	0.452855			-6.7166	TRUE	0.0155304	TRUE	3	33	1		Y	N	N	N	N	N
E7	SKRB3	ZMYND10	UNKNOWN	SYBR	None	33358.3	8383.09	132740	34.4085	33.5433	0.772386		-1.73256	0.717641			-15.0258	TRUE	0.0155304	TRUE	3	33	1		Y	N	N	N	N	N
E8	SKRB3	ZMYND10	UNKNOWN	SYBR	None	33358.3	8383.09	132740	33.2982	33.5433	0.772386		-1.73256	0.717641			-15.0258	TRUE	0.0155304	TRUE	3	32	1		Y	N	N	N	N	N
E9	SKRB3	ZMYND10	UNKNOWN	SYBR	None	33358.3	8383.09	132740	32.9232	33.5433	0.772386		-1.73256	0.717641			-15.0258	TRUE	0.0155304	TRUE	3	32	1		Y	N	N	N	N	N
E10	MCF7	ZMYND10	UNKNOWN	SYBR	None	75.8016			27.1504	27.4518	0.476369		7.04905				-6.24416	TRUE	0.0155304	TRUE	3	26	1		N	N	N	N	N	N
E11	MCF7	ZMYND10	UNKNOWN	SYBR	None	75.8016			27.204	27.4518	0.476369		7.04905				-6.24416	TRUE	0.0155304	TRUE	3	26	1		N	N	N	N	N	N
E12	MCF7	ZMYND10	UNKNOWN	SYBR	None	75.8016			28.001	27.4518	0.476369		7.04905				-6.24416	TRUE	0.0155304	TRUE	3	26	1		N	N	N	N	N	N
F1	MCF10A	MRPL13	UNKNOWN	SYBR	None	1	0.708462	1.41151	22.5343	22.7396	0.182143		1.91378	0.179091			0	TRUE	0.017462	TRUE	3	21	1		N	N	N	N	N	N
F2	MCF10A	MRPL13	UNKNOWN	SYBR	None	1	0.708462	1.41151	22.8819	22.7396	0.182143		1.91378	0.179091			0	TRUE	0.017462	TRUE	3	22	1		N	N	N	N	N	N
F3	MCF10A	MRPL13	UNKNOWN	SYBR	None	1	0.708462	1.41151	22.8027	22.7396	0.182143		1.91378	0.179091			0	TRUE	0.017462	TRUE	3	21	1		N	N	N	N	N	N
F4	231	MRPL13	UNKNOWN	SYBR	None	1.17572	0.691529	1.99892	29.418	29.8698	0.408445		1.68024	0.275777			-0.233541	TRUE	0.017462	TRUE	3	28	1		N	N	N	N	N	N
F5	231	MRPL13	UNKNOWN	SYBR	None	1.17572	0.691529	1.99892	29.9787	29.8698	0.408445		1.68024	0.275777			-0.233541	TRUE	0.017462	TRUE	3	28	1		N	N	N	N	N	N
F6	231	MRPL13	UNKNOWN	SYBR	None	1.17572	0.691529	1.99892	30.2128	29.8698	0.408445		1.68024	0.275777			-0.233541	TRUE	0.017462	TRUE	3	28	1		N	N	N	N	N	N
F7	SKRB3	MRPL13	UNKNOWN	SYBR	None	4.61948	0.907863	23.5053	33.7393	34.9819	1.09344		-0.29395	0.845392			-2.20773	TRUE	0.017462	TRUE	3	32	1		Y	N	N	N	N	N
F8	SKRB3	MRPL13	UNKNOWN	SYBR	None	4.61948	0.907863	23.5053	35.4097	34.9819	1.09344		-0.29395	0.845392			-2.20773	TRUE	0.017462	TRUE	3	34	1		Y	N	N	N	N	N
F9	SKRB3	MRPL13	UNKNOWN	SYBR	None	4.61948	0.907863	23.5053	35.7968	34.9819	1.09344		-0.29395	0.845392			-2.20773	TRUE	0.017462	TRUE	3	34	1		Y	N	N	N	N	N
F10	MCF7	MRPL13	UNKNOWN	SYBR	None	1.72187			21.6182	21.5325	0.0795749		1.12981				-0.783973	TRUE	0.017462	TRUE	3	20	1		N	N	N	N	N	N
F11	MCF7	MRPL13	UNKNOWN	SYBR	None	1.72187			21.5184	21.5325	0.0795749		1.12981				-0.783973	TRUE	0.017462	TRUE	3	20	1		N	N	N	N	N	N
F12	MCF7	MRPL13	UNKNOWN	SYBR	None	1.72187			21.461	21.5325	0.0795749		1.12981				-0.783973	TRUE	0.017462	TRUE	3	19	1		N	N	N	N	N	N
G1	MCF10A	TAGLN2	UNKNOWN	SYBR	None	1	0.743061	1.34578	21.4334	21.4294	0.0916203		0.603541	0.154315			0	TRUE	0.0198032	TRUE	3	20	1		N	N	N	N	N	N
G2	MCF10A	TAGLN2	UNKNOWN	SYBR	None	1	0.743061	1.34578	21.3358	21.4294	0.0916203		0.603541	0.154315			0	TRUE	0.0198032	TRUE	3	20	1		N	N	N	N	N	N
G3	MCF10A	TAGLN2	UNKNOWN	SYBR	None	1	0.743061	1.34578	21.5189	21.4294	0.0916203		0.603541	0.154315			0	TRUE	0.0198032	TRUE	3	20	1		N	N	N	N	N	N
G4	231	TAGLN2	UNKNOWN	SYBR	None	0.304243	0.209308	0.442237	30.3979	30.5098	0.227996		2.32024	0.194348			1.7167	TRUE	0.0198032	TRUE	3	29	1		N	N	N	N	N	N
G5	231	TAGLN2	UNKNOWN	SYBR	None	0.304243	0.209308	0.442237	30.7722	30.5098	0.227996		2.32024	0.194348			1.7167	TRUE	0.0198032	TRUE	3	29	1		N	N	N	N	N	N
G6	231	TAGLN2	UNKNOWN	SYBR	None	0.304243	0.209308	0.442237	30.3595	30.5098	0.227996		2.32024	0.194348			1.7167	TRUE	0.0198032	TRUE	3	29	1		N	N	N	N	N	N
G7	SKRB3	TAGLN2	UNKNOWN	SYBR	None	0.676854	0.180428	2.53914	36.1799	36.4425	0.683717		1.16662	0.687002			0.563084	TRUE	0.0198032	TRUE	3	35	1		Y	N	N	N	N	N
G8	SKRB3	TAGLN2	UNKNOWN	SYBR	None	0.676854	0.180428	2.53914	35.929	36.4425	0.683717		1.16662	0.687002			0.563084	TRUE	0.0198032	TRUE	3	34	1		Y	N	N	N	N	N
G9	SKRB3	TAGLN2	UNKNOWN	SYBR	None	0.676854	0.180428	2.53914	37.2186	36.4425	0.683717		1.16662	0.687002			0.563084	TRUE	0.0198032	TRUE	3	35	1		Y	N	N	N	N	N
G10	MCF7	TAGLN2	UNKNOWN	SYBR	None	0.663966			21.9148	21.5971	0.275991		1.19436				0.590818	TRUE	0.0198032	TRUE	3	20	1		N	N	N	N	N	N
G11	MCF7	TAGLN2	UNKNOWN	SYBR	None	0.663966			21.4602	21.5971	0.275991		1.19436				0.590818	TRUE	0.0198032	TRUE	3	19	1		N	N	N	N	N	N
G12	MCF7	TAGLN2	UNKNOWN	SYBR	None	0.663966			21.4163	21.5971	0.275991		1.19436				0.590818	TRUE	0.0198032	TRUE	3	19	1		N	N	N	N	N	N
H1	MCF10A	GAPDH	UNKNOWN	SYBR	None	1	0.00017292	5783.04	4.03789	13.0345	7.79244		-7.79137	4.5013			0	TRUE	0.020131	TRUE	3	26	1		Y	N	Y	Y	Y	N
H2	MCF10A	GAPDH	UNKNOWN	SYBR	None	1	0.00017292	5783.04	17.399	13.0345	7.79244		-7.79137	4.5013			0	TRUE	0.020131	TRUE	3	16	1		Y	N	N	N	N	N
H3	MCF10A	GAPDH	UNKNOWN	SYBR	None	1	0.00017292	5783.04	17.6666	13.0345	7.79244		-7.79137	4.5013			0	TRUE	0.020131	TRUE	3	16	1		Y	N	N	N	N	N
H4	231	GAPDH	UNKNOWN	SYBR	None	0.0501028	0.0343508	0.0730781	24.7006	24.7172	0.232533		-3.4724	0.196131			4.31896	TRUE	0.020131	TRUE	3	23	1		N	N	N	N	N	N
H5	231	GAPDH	UNKNOWN	SYBR	None	0.0501028	0.0343508	0.0730781	24.4934	24.7172	0.232533		-3.4724	0.196131			4.31896	TRUE	0.020131	TRUE	3	23	1		N	N	N	N	N	N
H6	231	GAPDH	UNKNOWN	SYBR	None	0.0501028	0.0343508	0.0730781	24.9576	24.7172	0.232533		-3.4724	0.196131			4.31896	TRUE	0.020131	TRUE	3	23	1		N	N	N	N	N	N
H7	SKRB3	GAPDH	UNKNOWN	SYBR	None	0.0444284	0.0146859	0.134407	31.8885	31.9769	0.210152		-3.299	0.575213			4.49237	TRUE	0.020131	TRUE	3	29	1		N	N	N	N	N	N
H8	SKRB3	GAPDH	UNKNOWN	SYBR	None	0.0444284	0.0146859	0.134407	32.2168	31.9769	0.210152		-3.299	0.575213			4.49237	TRUE	0.020131	TRUE	3	31	1		N	N	N	N	N	N
H9	SKRB3	GAPDH	UNKNOWN	SYBR	None	0.0444284	0.0146859	0.134407	31.8253	31.9769	0.210152		-3.299	0.575213			4.49237	TRUE	0.020131	TRUE	3	30	1		N	N	N	N	N	N
H10	MCF7	GAPDH	UNKNOWN	SYBR	None	0.0828586			16.299	16.2046	0.133586		-4.19816				3.5932	TRUE	0.020131	TRUE	3	14	1		N	N	N	N	N	N
H11	MCF7	GAPDH	UNKNOWN	SYBR	None	0.0828586			16.1101	16.2046	0.133586		-4.19816				3.5932	TRUE	0.020131	TRUE	3	14	1		N	N	N	N	N	N
H12	MCF7	GAPDH	UNKNOWN	SYBR	None	0.0828586			Undetermined	16.2046	0.133586		-4.19816				3.5932	TRUE	0.020131	TRUE	3	38	1		N	N	N	N	N	Y
Analysis Type	Singleplex
Endogenous Control	TCP1
RQ Min/Max Confidence Level	95.0
Reference Sample	MCF10A
