# Supplementary material for: Prognostic value analysis of cholesterol and cholesterol homeostasis related genes in breast cancer by Mendelian randomization and multi-omics machine learning
Source: Front Oncol. 2023 Nov 7;13:1246880. doi: 10.3389/fonc.2023.1246880 (PMC10661325; doi:10.3389/fonc.2023.1246880)
Supplement: Supplementary file 1 [file DataSheet_1.zip › QRT-PCR/PCR4.xls]

## Sheet: Results
Block Type	96fast
Chemistry	SYBR_GREEN
Experiment File Name	D:\WZX\WZX PCR\whd0117.eds
Experiment Run End Time	2023-01-17 01:13:42 AM CST
Instrument Type	sds7500fast
Passive Reference	ROX
Well	Sample Name	Target Name	Task	Reporter	Quencher	RQ	RQ Min	RQ Max	Cт	Cт Mean	Cт SD	ΔCт	ΔCт Mean	ΔCт SE	HK Control ΔCт Mean	HK Control ΔCт SE	ΔΔCт	Automatic Ct Threshold	Ct Threshold	Automatic Baseline	Baseline Start	Baseline End	Efficiency	Comments	HIGHSD	NOAMP	NOISE	SPIKE	OUTLIERRG	EXPFAIL
A1	MCF10A	TCP1	UNKNOWN	SYBR	None				24.268	24.3863	0.222137							TRUE	0.013385	TRUE	3	22	1		N	N	N	N	N	N
A2	MCF10A	TCP1	UNKNOWN	SYBR	None				24.2483	24.3863	0.222137							TRUE	0.013385	TRUE	3	23	1		N	N	N	N	N	N
A3	MCF10A	TCP1	UNKNOWN	SYBR	None				24.6425	24.3863	0.222137							TRUE	0.013385	TRUE	3	23	1		N	N	N	N	N	N
A4	231	TCP1	UNKNOWN	SYBR	None				27.9634	28.7784	0.809438							TRUE	0.013385	TRUE	3	26	1		Y	N	N	N	N	N
A5	231	TCP1	UNKNOWN	SYBR	None				28.7896	28.7784	0.809438							TRUE	0.013385	TRUE	3	27	1		Y	N	N	N	N	N
A6	231	TCP1	UNKNOWN	SYBR	None				29.5821	28.7784	0.809438							TRUE	0.013385	TRUE	3	28	1		Y	N	N	N	N	N
A7	SKRB3	TCP1	UNKNOWN	SYBR	None				35.3407	35.3619	0.0300301							TRUE	0.013385	TRUE	3	34	1		N	N	N	N	N	N
A8	SKRB3	TCP1	UNKNOWN	SYBR	None				Undetermined	35.3619	0.0300301							TRUE	0.013385	TRUE	3	39	1		N	Y	N	N	N	Y
A9	SKRB3	TCP1	UNKNOWN	SYBR	None				35.3831	35.3619	0.0300301							TRUE	0.013385	TRUE	3	33	1		N	N	N	N	N	N
A10	MCF7	TCP1	UNKNOWN	SYBR	None				23.1036	23.003	0.142284							TRUE	0.013385	TRUE	3	22	1		N	N	N	N	N	N
A11	MCF7	TCP1	UNKNOWN	SYBR	None				22.9023	23.003	0.142284							TRUE	0.013385	TRUE	3	23	1		N	N	N	N	N	N
A12	MCF7	TCP1	UNKNOWN	SYBR	None				Undetermined	23.003	0.142284							TRUE	0.013385	TRUE	3	39	1		N	N	N	N	N	Y
B1	MCF10A	GBP1	UNKNOWN	SYBR	None	1	0.547036	1.82803	Undetermined	29.242	0.341572		4.85577	0.273466			0	TRUE	0.0187792	TRUE	3	39	1		N	N	N	N	N	Y
B2	MCF10A	GBP1	UNKNOWN	SYBR	None	1	0.547036	1.82803	29.0005	29.242	0.341572		4.85577	0.273466			0	TRUE	0.0187792	TRUE	3	27	1		N	N	N	N	N	N
B3	MCF10A	GBP1	UNKNOWN	SYBR	None	1	0.547036	1.82803	29.4836	29.242	0.341572		4.85577	0.273466			0	TRUE	0.0187792	TRUE	3	28	1		N	N	N	N	N	N
B4	231	GBP1	UNKNOWN	SYBR	None	1.24643	0.46651	3.33026	33.6429	33.3163	0.356568		4.53796	0.510663			-0.317808	TRUE	0.0187792	TRUE	3	32	1		N	N	N	N	N	N
B5	231	GBP1	UNKNOWN	SYBR	None	1.24643	0.46651	3.33026	32.9359	33.3163	0.356568		4.53796	0.510663			-0.317808	TRUE	0.0187792	TRUE	3	31	1		N	N	N	N	N	N
B6	231	GBP1	UNKNOWN	SYBR	None	1.24643	0.46651	3.33026	33.3702	33.3163	0.356568		4.53796	0.510663			-0.317808	TRUE	0.0187792	TRUE	3	32	1		N	N	N	N	N	N
B7	SKRB3	GBP1	UNKNOWN	SYBR	None	9.67838			36.9429	36.9429			1.581				-3.27477	TRUE	0.0187792	TRUE	3	35	1		N	N	N	N	N	N
B8	SKRB3	GBP1	UNKNOWN	SYBR	None	9.67838			Undetermined	36.9429			1.581				-3.27477	TRUE	0.0187792	TRUE	3	39	1		N	Y	N	N	N	Y
B9	SKRB3	GBP1	UNKNOWN	SYBR	None	9.67838			Undetermined	36.9429			1.581				-3.27477	TRUE	0.0187792	TRUE	3	4	1		N	Y	N	N	N	N
B10	MCF7	GBP1	UNKNOWN	SYBR	None	0.0765849	0.0501576	0.116936	31.2624	31.5655	0.338711		8.56257	0.219918			3.7068	TRUE	0.0187792	TRUE	3	30	1		N	N	N	N	N	N
B11	MCF7	GBP1	UNKNOWN	SYBR	None	0.0765849	0.0501576	0.116936	31.9311	31.5655	0.338711		8.56257	0.219918			3.7068	TRUE	0.0187792	TRUE	3	30	1		N	N	N	N	N	N
B12	MCF7	GBP1	UNKNOWN	SYBR	None	0.0765849	0.0501576	0.116936	31.5031	31.5655	0.338711		8.56257	0.219918			3.7068	TRUE	0.0187792	TRUE	3	30	1		N	N	N	N	N	N
C1	MCF10A	DSCC1	UNKNOWN	SYBR	None	1	0.516821	1.93491	28.9339	29.5667	0.550963		5.18046	0.34298			0	TRUE	0.0230163	TRUE	3	27	1		Y	N	N	N	N	N
C2	MCF10A	DSCC1	UNKNOWN	SYBR	None	1	0.516821	1.93491	29.8262	29.5667	0.550963		5.18046	0.34298			0	TRUE	0.0230163	TRUE	3	27	1		Y	N	N	N	N	N
C3	MCF10A	DSCC1	UNKNOWN	SYBR	None	1	0.516821	1.93491	29.94	29.5667	0.550963		5.18046	0.34298			0	TRUE	0.0230163	TRUE	3	28	1		Y	N	N	N	N	N
C4	231	DSCC1	UNKNOWN	SYBR	None	1.53056	0.443921	5.27707	32.8445	33.3448	0.765344		4.56641	0.643154			-0.614056	TRUE	0.0230163	TRUE	3	31	1		Y	N	N	N	N	N
C5	231	DSCC1	UNKNOWN	SYBR	None	1.53056	0.443921	5.27707	34.2258	33.3448	0.765344		4.56641	0.643154			-0.614056	TRUE	0.0230163	TRUE	3	33	1		Y	N	N	N	N	N
C6	231	DSCC1	UNKNOWN	SYBR	None	1.53056	0.443921	5.27707	32.9641	33.3448	0.765344		4.56641	0.643154			-0.614056	TRUE	0.0230163	TRUE	3	31	1		Y	N	N	N	N	N
C7	SKRB3	DSCC1	UNKNOWN	SYBR	None	27.8826			35.7411	35.7411			0.379171				-4.80129	TRUE	0.0230163	TRUE	3	34	1		N	N	N	N	N	N
C8	SKRB3	DSCC1	UNKNOWN	SYBR	None	27.8826			Undetermined	35.7411			0.379171				-4.80129	TRUE	0.0230163	TRUE	3	39	1		N	Y	N	N	N	Y
C9	SKRB3	DSCC1	UNKNOWN	SYBR	None	27.8826			Undetermined	35.7411			0.379171				-4.80129	TRUE	0.0230163	TRUE	3	39	1		N	Y	N	N	N	Y
C10	MCF7	DSCC1	UNKNOWN	SYBR	None	5.63568	3.72332	8.53028	25.6099	25.6888	0.329855		2.68587	0.215384			-2.49459	TRUE	0.0230163	TRUE	3	24	1		N	N	N	N	N	N
C11	MCF7	DSCC1	UNKNOWN	SYBR	None	5.63568	3.72332	8.53028	25.4056	25.6888	0.329855		2.68587	0.215384			-2.49459	TRUE	0.0230163	TRUE	3	24	1		N	N	N	N	N	N
C12	MCF7	DSCC1	UNKNOWN	SYBR	None	5.63568	3.72332	8.53028	26.051	25.6888	0.329855		2.68587	0.215384			-2.49459	TRUE	0.0230163	TRUE	3	24	1		N	N	N	N	N	N
D1	MCF10A	YMHAZ	UNKNOWN	SYBR	None	1	0.63314	1.57943	Undetermined	24.2479	0.230146		-0.138395	0.2072			0	TRUE	0.0280575	TRUE	3	39	1		N	N	N	N	N	Y
D2	MCF10A	YMHAZ	UNKNOWN	SYBR	None	1	0.63314	1.57943	24.0851	24.2479	0.230146		-0.138395	0.2072			0	TRUE	0.0280575	TRUE	3	22	1		N	N	N	N	N	N
D3	MCF10A	YMHAZ	UNKNOWN	SYBR	None	1	0.63314	1.57943	24.4106	24.2479	0.230146		-0.138395	0.2072			0	TRUE	0.0280575	TRUE	3	22	1		N	N	N	N	N	N
D4	231	YMHAZ	UNKNOWN	SYBR	None	0.489553	0.175792	1.36333	29.4102	29.6704	0.441011		0.892068	0.532191			1.03046	TRUE	0.0280575	TRUE	3	27	1		N	N	N	N	N	N
D5	231	YMHAZ	UNKNOWN	SYBR	None	0.489553	0.175792	1.36333	29.4215	29.6704	0.441011		0.892068	0.532191			1.03046	TRUE	0.0280575	TRUE	3	27	1		N	N	N	N	N	N
D6	231	YMHAZ	UNKNOWN	SYBR	None	0.489553	0.175792	1.36333	30.1796	29.6704	0.441011		0.892068	0.532191			1.03046	TRUE	0.0280575	TRUE	3	28	1		N	N	N	N	Y	N
D7	SKRB3	YMHAZ	UNKNOWN	SYBR	None	1.58869			Undetermined	34.5557			-0.806231				-0.667836	TRUE	0.0280575	TRUE	3	39	1		N	N	N	N	N	Y
D8	SKRB3	YMHAZ	UNKNOWN	SYBR	None	1.58869			34.5557	34.5557			-0.806231				-0.667836	TRUE	0.0280575	TRUE	3	32	1		N	N	N	N	N	N
D9	SKRB3	YMHAZ	UNKNOWN	SYBR	None	1.58869			Undetermined	34.5557			-0.806231				-0.667836	TRUE	0.0280575	TRUE	3	39	1		N	Y	N	N	N	Y
D10	MCF7	YMHAZ	UNKNOWN	SYBR	None	3.57201	1.52055	8.39122	20.5209	21.0278	0.748644		-1.97513	0.443785			-1.83674	TRUE	0.0280575	TRUE	3	18	1		Y	N	N	N	N	N
D11	MCF7	YMHAZ	UNKNOWN	SYBR	None	3.57201	1.52055	8.39122	20.6749	21.0278	0.748644		-1.97513	0.443785			-1.83674	TRUE	0.0280575	TRUE	3	19	1		Y	N	N	N	N	N
D12	MCF7	YMHAZ	UNKNOWN	SYBR	None	3.57201	1.52055	8.39122	21.8877	21.0278	0.748644		-1.97513	0.443785			-1.83674	TRUE	0.0280575	TRUE	3	20	1		Y	N	N	N	N	N
E1	MCF10A	ZMYND10	UNKNOWN	SYBR	None				Undetermined									TRUE	0.0127328	TRUE	3	39	1		N	N	N	N	N	Y
E2	MCF10A	ZMYND10	UNKNOWN	SYBR	None				Undetermined									TRUE	0.0127328	TRUE	3	39	1		N	N	N	N	N	Y
E3	MCF10A	ZMYND10	UNKNOWN	SYBR	None				Undetermined									TRUE	0.0127328	TRUE	3	39	1		N	N	N	N	N	Y
E4	231	ZMYND10	UNKNOWN	SYBR	None				35.8169	35.8169			7.03848					TRUE	0.0127328	TRUE	3	34	1		N	N	N	N	N	N
E5	231	ZMYND10	UNKNOWN	SYBR	None				Undetermined	35.8169			7.03848					TRUE	0.0127328	TRUE	3	39	1		N	N	N	N	N	Y
E6	231	ZMYND10	UNKNOWN	SYBR	None				Undetermined	35.8169			7.03848					TRUE	0.0127328	TRUE	3	39	1		N	Y	N	N	N	Y
E7	SKRB3	ZMYND10	UNKNOWN	SYBR	None				35.5445	35.7166	0.243313		0.354652	0.173354				TRUE	0.0127328	TRUE	3	34	1		N	N	N	N	N	N
E8	SKRB3	ZMYND10	UNKNOWN	SYBR	None				35.8886	35.7166	0.243313		0.354652	0.173354				TRUE	0.0127328	TRUE	3	34	1		N	N	N	N	N	N
E9	SKRB3	ZMYND10	UNKNOWN	SYBR	None				Undetermined	35.7166	0.243313		0.354652	0.173354				TRUE	0.0127328	TRUE	3	39	1		N	N	N	N	N	Y
E10	MCF7	ZMYND10	UNKNOWN	SYBR	None				29.9833	30.2705	0.447815		7.26752	0.277432				TRUE	0.0127328	TRUE	3	29	1		N	N	N	N	N	N
E11	MCF7	ZMYND10	UNKNOWN	SYBR	None				30.0417	30.2705	0.447815		7.26752	0.277432				TRUE	0.0127328	TRUE	3	28	1		N	N	N	N	N	N
E12	MCF7	ZMYND10	UNKNOWN	SYBR	None				30.7865	30.2705	0.447815		7.26752	0.277432				TRUE	0.0127328	TRUE	3	29	1		N	N	N	N	N	N
F1	MCF10A	MRPL13	UNKNOWN	SYBR	None	1	0.633012	1.57975	25.6602	26.0271	0.346442		1.64082	0.237604			0	TRUE	0.0172276	TRUE	3	24	1		N	N	N	N	N	N
F2	MCF10A	MRPL13	UNKNOWN	SYBR	None	1	0.633012	1.57975	26.0726	26.0271	0.346442		1.64082	0.237604			0	TRUE	0.0172276	TRUE	3	24	1		N	N	N	N	N	N
F3	MCF10A	MRPL13	UNKNOWN	SYBR	None	1	0.633012	1.57975	26.3485	26.0271	0.346442		1.64082	0.237604			0	TRUE	0.0172276	TRUE	3	25	1		N	N	N	N	N	N
F4	231	MRPL13	UNKNOWN	SYBR	None	0.607453	0.194841	1.89385	30.8525	31.1383	0.62621		2.35998	0.590855			0.719156	TRUE	0.0172276	TRUE	3	29	1		Y	N	N	N	N	N
F5	231	MRPL13	UNKNOWN	SYBR	None	0.607453	0.194841	1.89385	30.7061	31.1383	0.62621		2.35998	0.590855			0.719156	TRUE	0.0172276	TRUE	3	29	1		Y	N	N	N	N	N
F6	231	MRPL13	UNKNOWN	SYBR	None	0.607453	0.194841	1.89385	31.8565	31.1383	0.62621		2.35998	0.590855			0.719156	TRUE	0.0172276	TRUE	3	31	1		Y	N	N	N	N	N
F7	SKRB3	MRPL13	UNKNOWN	SYBR	None	3.84355	2.18227	6.76948	35.3269	35.0603	0.508101		-0.30162	0.29412			-1.94244	TRUE	0.0172276	TRUE	3	34	1		Y	N	N	N	N	N
F8	SKRB3	MRPL13	UNKNOWN	SYBR	None	3.84355	2.18227	6.76948	35.3796	35.0603	0.508101		-0.30162	0.29412			-1.94244	TRUE	0.0172276	TRUE	3	34	1		Y	N	N	N	N	N
F9	SKRB3	MRPL13	UNKNOWN	SYBR	None	3.84355	2.18227	6.76948	34.4744	35.0603	0.508101		-0.30162	0.29412			-1.94244	TRUE	0.0172276	TRUE	3	32	1		Y	N	N	N	N	N
F10	MCF7	MRPL13	UNKNOWN	SYBR	None	1.26595	1.01124	1.58481	24.2807	24.3036	0.102516		1.3006	0.116728			-0.340221	TRUE	0.0172276	TRUE	3	23	1		N	N	N	N	N	N
F11	MCF7	MRPL13	UNKNOWN	SYBR	None	1.26595	1.01124	1.58481	24.4156	24.3036	0.102516		1.3006	0.116728			-0.340221	TRUE	0.0172276	TRUE	3	23	1		N	N	N	N	N	N
F12	MCF7	MRPL13	UNKNOWN	SYBR	None	1.26595	1.01124	1.58481	24.2144	24.3036	0.102516		1.3006	0.116728			-0.340221	TRUE	0.0172276	TRUE	3	23	1		N	N	N	N	N	N
G1	MCF10A	TAGLN2	UNKNOWN	SYBR	None	1	0.667898	1.49723	24.8898	25.1378	0.287425		0.751553	0.209729			0	TRUE	0.0246511	TRUE	3	23	1		N	N	N	N	N	N
G2	MCF10A	TAGLN2	UNKNOWN	SYBR	None	1	0.667898	1.49723	25.0708	25.1378	0.287425		0.751553	0.209729			0	TRUE	0.0246511	TRUE	3	23	1		N	N	N	N	N	N
G3	MCF10A	TAGLN2	UNKNOWN	SYBR	None	1	0.667898	1.49723	25.4528	25.1378	0.287425		0.751553	0.209729			0	TRUE	0.0246511	TRUE	3	24	1		N	N	N	N	N	N
G4	231	TAGLN2	UNKNOWN	SYBR	None	0.434088	0.0976067	1.93052	31.0241	30.7339	1.07176		1.95549	0.775428			1.20394	TRUE	0.0246511	TRUE	3	29	1		Y	N	N	N	N	N
G5	231	TAGLN2	UNKNOWN	SYBR	None	0.434088	0.0976067	1.93052	29.5469	30.7339	1.07176		1.95549	0.775428			1.20394	TRUE	0.0246511	TRUE	3	28	1		Y	N	N	N	N	N
G6	231	TAGLN2	UNKNOWN	SYBR	None	0.434088	0.0976067	1.93052	31.6306	30.7339	1.07176		1.95549	0.775428			1.20394	TRUE	0.0246511	TRUE	3	29	1		Y	N	N	N	N	N
G7	SKRB3	TAGLN2	UNKNOWN	SYBR	None	0.923772	0.0421706	20.2358	34.8287	36.2279	1.9787		0.865944	1.39931			0.114391	TRUE	0.0246511	TRUE	3	33	1		Y	N	N	N	N	N
G8	SKRB3	TAGLN2	UNKNOWN	SYBR	None	0.923772	0.0421706	20.2358	37.627	36.2279	1.9787		0.865944	1.39931			0.114391	TRUE	0.0246511	TRUE	3	35	1		Y	N	N	N	N	N
G9	SKRB3	TAGLN2	UNKNOWN	SYBR	None	0.923772	0.0421706	20.2358	Undetermined	36.2279	1.9787		0.865944	1.39931			0.114391	TRUE	0.0246511	TRUE	3	39	1		N	N	N	N	N	Y
G10	MCF7	TAGLN2	UNKNOWN	SYBR	None	0.681593	0.493959	0.940502	24.4888	24.3075	0.231535		1.30457	0.167308			0.553017	TRUE	0.0246511	TRUE	3	23	1		N	N	N	N	N	N
G11	MCF7	TAGLN2	UNKNOWN	SYBR	None	0.681593	0.493959	0.940502	24.3871	24.3075	0.231535		1.30457	0.167308			0.553017	TRUE	0.0246511	TRUE	3	22	1		N	N	N	N	N	N
G12	MCF7	TAGLN2	UNKNOWN	SYBR	None	0.681593	0.493959	0.940502	24.0467	24.3075	0.231535		1.30457	0.167308			0.553017	TRUE	0.0246511	TRUE	3	22	1		N	N	N	N	N	N
H1	MCF10A	GAPDH	UNKNOWN	SYBR	None	1	0.74489	1.34248	Undetermined	20.5944	0.0524887		-3.79191	0.133514			0	TRUE	0.0136806	TRUE	3	28	1		N	N	Y	Y	N	N
H2	MCF10A	GAPDH	UNKNOWN	SYBR	None	1	0.74489	1.34248	20.6315	20.5944	0.0524887		-3.79191	0.133514			0	TRUE	0.0136806	TRUE	3	19	1		N	N	N	N	N	N
H3	MCF10A	GAPDH	UNKNOWN	SYBR	None	1	0.74489	1.34248	20.5573	20.5944	0.0524887		-3.79191	0.133514			0	TRUE	0.0136806	TRUE	3	19	1		N	N	N	N	N	N
H4	231	GAPDH	UNKNOWN	SYBR	None	0.593372	0.227877	1.54509	25.7231	25.7395	0.294418		-3.03891	0.497283			0.75299	TRUE	0.0136806	TRUE	3	24	1		N	N	N	N	N	N
H5	231	GAPDH	UNKNOWN	SYBR	None	0.593372	0.227877	1.54509	25.4536	25.7395	0.294418		-3.03891	0.497283			0.75299	TRUE	0.0136806	TRUE	3	24	1		N	N	N	N	N	N
H6	231	GAPDH	UNKNOWN	SYBR	None	0.593372	0.227877	1.54509	26.0417	25.7395	0.294418		-3.03891	0.497283			0.75299	TRUE	0.0136806	TRUE	3	24	1		N	N	N	N	N	N
H7	SKRB3	GAPDH	UNKNOWN	SYBR	None	1.07816	0.873696	1.33047	31.273	31.4614	0.185644		-3.90048	0.109265			-0.108571	TRUE	0.0136806	TRUE	3	29	1		N	N	N	N	N	N
H8	SKRB3	GAPDH	UNKNOWN	SYBR	None	1.07816	0.873696	1.33047	31.6442	31.4614	0.185644		-3.90048	0.109265			-0.108571	TRUE	0.0136806	TRUE	3	29	1		N	N	N	N	N	N
H9	SKRB3	GAPDH	UNKNOWN	SYBR	None	1.07816	0.873696	1.33047	31.4671	31.4614	0.185644		-3.90048	0.109265			-0.108571	TRUE	0.0136806	TRUE	3	29	1		N	N	N	N	N	N
H10	MCF7	GAPDH	UNKNOWN	SYBR	None	1.62556	1.1783	2.2426	18.7673	18.5101	0.231311		-4.49284	0.167204			-0.700938	TRUE	0.0136806	TRUE	3	18	1		N	N	N	N	N	N
H11	MCF7	GAPDH	UNKNOWN	SYBR	None	1.62556	1.1783	2.2426	18.3192	18.5101	0.231311		-4.49284	0.167204			-0.700938	TRUE	0.0136806	TRUE	3	17	1		N	N	N	N	N	N
H12	MCF7	GAPDH	UNKNOWN	SYBR	None	1.62556	1.1783	2.2426	18.4438	18.5101	0.231311		-4.49284	0.167204			-0.700938	TRUE	0.0136806	TRUE	3	18	1		N	N	N	N	N	N
Analysis Type	Singleplex
Endogenous Control	TCP1
RQ Min/Max Confidence Level	95.0
Reference Sample	MCF10A
