# Supplementary material for: Prognostic value analysis of cholesterol and cholesterol homeostasis related genes in breast cancer by Mendelian randomization and multi-omics machine learning
Source: Front Oncol. 2023 Nov 7;13:1246880. doi: 10.3389/fonc.2023.1246880 (PMC10661325; doi:10.3389/fonc.2023.1246880)
Supplement: Supplementary file 1 [file DataSheet_1.zip › QRT-PCR/PCR5.xls]

## Sheet: Sample Setup
Block Type	96fast
Chemistry	SYBR_GREEN
Experiment File Name	C:\Users\Administrator\Desktop\WHD0106.eds
Experiment Run End Time	2023-01-06 19:51:58 PM CST
Instrument Type	sds7500fast
Passive Reference	ROX
Well	Sample Name	Sample Color	Biogroup Name	Biogroup Color	Target Name	Target Color	Task	Reporter	Quencher	Comments
A1	MCF10A	RGB(132,193,241)			TCP1	RGB(139,189,249)	UNKNOWN	SYBR	None
A2	MCF10A	RGB(132,193,241)			TCP1	RGB(139,189,249)	UNKNOWN	SYBR	None
A3	549	RGB(168,255,222)			TCP1	RGB(139,189,249)	UNKNOWN	SYBR	None
A4	549	RGB(168,255,222)			TCP1	RGB(139,189,249)	UNKNOWN	SYBR	None
A5	231	RGB(223,221,142)			TCP1	RGB(139,189,249)	UNKNOWN	SYBR	None
A6	231	RGB(223,221,142)			TCP1	RGB(139,189,249)	UNKNOWN	SYBR	None
A7	578	RGB(247,255,168)			TCP1	RGB(139,189,249)	UNKNOWN	SYBR	None
A8	578	RGB(247,255,168)			TCP1	RGB(139,189,249)	UNKNOWN	SYBR	None
A9	SKRB3	RGB(180,255,0)			TCP1	RGB(139,189,249)	UNKNOWN	SYBR	None
A10	SKRB3	RGB(180,255,0)			TCP1	RGB(139,189,249)	UNKNOWN	SYBR	None
A11	T17D	RGB(255,204,153)			TCP1	RGB(139,189,249)	UNKNOWN	SYBR	None
A12	T17D	RGB(255,204,153)			TCP1	RGB(139,189,249)	UNKNOWN	SYBR	None
B1	MCF10A	RGB(132,193,241)			GBP1	RGB(208,243,98)	UNKNOWN	SYBR	None
B2	MCF10A	RGB(132,193,241)			GBP1	RGB(208,243,98)	UNKNOWN	SYBR	None
B3	549	RGB(168,255,222)			GBP1	RGB(208,243,98)	UNKNOWN	SYBR	None
B4	549	RGB(168,255,222)			GBP1	RGB(208,243,98)	UNKNOWN	SYBR	None
B5	231	RGB(223,221,142)			GBP1	RGB(208,243,98)	UNKNOWN	SYBR	None
B6	231	RGB(223,221,142)			GBP1	RGB(208,243,98)	UNKNOWN	SYBR	None
B7	578	RGB(247,255,168)			GBP1	RGB(208,243,98)	UNKNOWN	SYBR	None
B8	578	RGB(247,255,168)			GBP1	RGB(208,243,98)	UNKNOWN	SYBR	None
B9	SKRB3	RGB(180,255,0)			GBP1	RGB(208,243,98)	UNKNOWN	SYBR	None
B10	SKRB3	RGB(180,255,0)			GBP1	RGB(208,243,98)	UNKNOWN	SYBR	None
B11	T17D	RGB(255,204,153)			GBP1	RGB(208,243,98)	UNKNOWN	SYBR	None
B12	T17D	RGB(255,204,153)			GBP1	RGB(208,243,98)	UNKNOWN	SYBR	None
C1	MCF10A	RGB(132,193,241)			ZMYND10	RGB(244,165,230)	UNKNOWN	SYBR	None
C2	MCF10A	RGB(132,193,241)			ZMYND10	RGB(244,165,230)	UNKNOWN	SYBR	None
C3	549	RGB(168,255,222)			ZMYND10	RGB(244,165,230)	UNKNOWN	SYBR	None
C4	549	RGB(168,255,222)			ZMYND10	RGB(244,165,230)	UNKNOWN	SYBR	None
C5	231	RGB(223,221,142)			ZMYND10	RGB(244,165,230)	UNKNOWN	SYBR	None
C6	231	RGB(223,221,142)			ZMYND10	RGB(244,165,230)	UNKNOWN	SYBR	None
C7	578	RGB(247,255,168)			ZMYND10	RGB(244,165,230)	UNKNOWN	SYBR	None
C8	578	RGB(247,255,168)			ZMYND10	RGB(244,165,230)	UNKNOWN	SYBR	None
C9	SKRB3	RGB(180,255,0)			ZMYND10	RGB(244,165,230)	UNKNOWN	SYBR	None
C10	SKRB3	RGB(180,255,0)			ZMYND10	RGB(244,165,230)	UNKNOWN	SYBR	None
C11	T17D	RGB(255,204,153)			ZMYND10	RGB(244,165,230)	UNKNOWN	SYBR	None
C12	T17D	RGB(255,204,153)			ZMYND10	RGB(244,165,230)	UNKNOWN	SYBR	None
D1	MCF10A	RGB(132,193,241)			YWHAZ	RGB(255,191,168)	UNKNOWN	SYBR	None
D2	MCF10A	RGB(132,193,241)			YWHAZ	RGB(255,191,168)	UNKNOWN	SYBR	None
D3	549	RGB(168,255,222)			YWHAZ	RGB(255,191,168)	UNKNOWN	SYBR	None
D4	549	RGB(168,255,222)			YWHAZ	RGB(255,191,168)	UNKNOWN	SYBR	None
D5	231	RGB(223,221,142)			YWHAZ	RGB(255,191,168)	UNKNOWN	SYBR	None
D6	231	RGB(223,221,142)			YWHAZ	RGB(255,191,168)	UNKNOWN	SYBR	None
D7	578	RGB(247,255,168)			YWHAZ	RGB(255,191,168)	UNKNOWN	SYBR	None
D8	578	RGB(247,255,168)			YWHAZ	RGB(255,191,168)	UNKNOWN	SYBR	None
D9	SKRB3	RGB(180,255,0)			YWHAZ	RGB(255,191,168)	UNKNOWN	SYBR	None
D10	SKRB3	RGB(180,255,0)			YWHAZ	RGB(255,191,168)	UNKNOWN	SYBR	None
D11	T17D	RGB(255,204,153)			YWHAZ	RGB(255,191,168)	UNKNOWN	SYBR	None
D12	T17D	RGB(255,204,153)			YWHAZ	RGB(255,191,168)	UNKNOWN	SYBR	None
E1	MCF10A	RGB(132,193,241)			DSCC1	RGB(243,124,98)	UNKNOWN	SYBR	None
E2	MCF10A	RGB(132,193,241)			DSCC1	RGB(243,124,98)	UNKNOWN	SYBR	None
E3	549	RGB(168,255,222)			DSCC1	RGB(243,124,98)	UNKNOWN	SYBR	None
E4	549	RGB(168,255,222)			DSCC1	RGB(243,124,98)	UNKNOWN	SYBR	None
E5	231	RGB(223,221,142)			DSCC1	RGB(243,124,98)	UNKNOWN	SYBR	None
E6	231	RGB(223,221,142)			DSCC1	RGB(243,124,98)	UNKNOWN	SYBR	None
E7	578	RGB(247,255,168)			DSCC1	RGB(243,124,98)	UNKNOWN	SYBR	None
E8	578	RGB(247,255,168)			DSCC1	RGB(243,124,98)	UNKNOWN	SYBR	None
E9	SKRB3	RGB(180,255,0)			DSCC1	RGB(243,124,98)	UNKNOWN	SYBR	None
E10	SKRB3	RGB(180,255,0)			DSCC1	RGB(243,124,98)	UNKNOWN	SYBR	None
E11	T17D	RGB(255,204,153)			DSCC1	RGB(243,124,98)	UNKNOWN	SYBR	None
E12	T17D	RGB(255,204,153)			DSCC1	RGB(243,124,98)	UNKNOWN	SYBR	None
F1	MCF10A	RGB(132,193,241)			TAGLN2	RGB(192,165,244)	UNKNOWN	SYBR	None
F2	MCF10A	RGB(132,193,241)			TAGLN2	RGB(192,165,244)	UNKNOWN	SYBR	None
F3	549	RGB(168,255,222)			TAGLN2	RGB(192,165,244)	UNKNOWN	SYBR	None
F4	549	RGB(168,255,222)			TAGLN2	RGB(192,165,244)	UNKNOWN	SYBR	None
F5	231	RGB(223,221,142)			TAGLN2	RGB(192,165,244)	UNKNOWN	SYBR	None
F6	231	RGB(223,221,142)			TAGLN2	RGB(192,165,244)	UNKNOWN	SYBR	None
F7	578	RGB(247,255,168)			TAGLN2	RGB(192,165,244)	UNKNOWN	SYBR	None
F8	578	RGB(247,255,168)			TAGLN2	RGB(192,165,244)	UNKNOWN	SYBR	None
F9	SKRB3	RGB(180,255,0)			TAGLN2	RGB(192,165,244)	UNKNOWN	SYBR	None
F10	SKRB3	RGB(180,255,0)			TAGLN2	RGB(192,165,244)	UNKNOWN	SYBR	None
F11	T17D	RGB(255,204,153)			TAGLN2	RGB(192,165,244)	UNKNOWN	SYBR	None
F12	T17D	RGB(255,204,153)			TAGLN2	RGB(192,165,244)	UNKNOWN	SYBR	None
G1	MCF10A	RGB(132,193,241)			MRPL13	RGB(249,128,228)	UNKNOWN	SYBR	None
G2	MCF10A	RGB(132,193,241)			MRPL13	RGB(249,128,228)	UNKNOWN	SYBR	None
G3	549	RGB(168,255,222)			MRPL13	RGB(249,128,228)	UNKNOWN	SYBR	None
G4	549	RGB(168,255,222)			MRPL13	RGB(249,128,228)	UNKNOWN	SYBR	None
G5	231	RGB(223,221,142)			MRPL13	RGB(249,128,228)	UNKNOWN	SYBR	None
G6	231	RGB(223,221,142)			MRPL13	RGB(249,128,228)	UNKNOWN	SYBR	None
G7	578	RGB(247,255,168)			MRPL13	RGB(249,128,228)	UNKNOWN	SYBR	None
G8	578	RGB(247,255,168)			MRPL13	RGB(249,128,228)	UNKNOWN	SYBR	None
G9	SKRB3	RGB(180,255,0)			MRPL13	RGB(249,128,228)	UNKNOWN	SYBR	None
G10	SKRB3	RGB(180,255,0)			MRPL13	RGB(249,128,228)	UNKNOWN	SYBR	None
G11	T17D	RGB(255,204,153)			MRPL13	RGB(249,128,228)	UNKNOWN	SYBR	None
G12	T17D	RGB(255,204,153)			MRPL13	RGB(249,128,228)	UNKNOWN	SYBR	None
H1	MCF10A	RGB(132,193,241)			GAPDH	RGB(253,156,166)	UNKNOWN	SYBR	None
H2	MCF10A	RGB(132,193,241)			GAPDH	RGB(253,156,166)	UNKNOWN	SYBR	None
H3	549	RGB(168,255,222)			GAPDH	RGB(253,156,166)	UNKNOWN	SYBR	None
H4	549	RGB(168,255,222)			GAPDH	RGB(253,156,166)	UNKNOWN	SYBR	None
H5	231	RGB(223,221,142)			GAPDH	RGB(253,156,166)	UNKNOWN	SYBR	None
H6	231	RGB(223,221,142)			GAPDH	RGB(253,156,166)	UNKNOWN	SYBR	None
H7	578	RGB(247,255,168)			GAPDH	RGB(253,156,166)	UNKNOWN	SYBR	None
H8	578	RGB(247,255,168)			GAPDH	RGB(253,156,166)	UNKNOWN	SYBR	None
H9	SKRB3	RGB(180,255,0)			GAPDH	RGB(253,156,166)	UNKNOWN	SYBR	None
H10	SKRB3	RGB(180,255,0)			GAPDH	RGB(253,156,166)	UNKNOWN	SYBR	None
H11	T17D	RGB(255,204,153)			GAPDH	RGB(253,156,166)	UNKNOWN	SYBR	None
H12	T17D	RGB(255,204,153)			GAPDH	RGB(253,156,166)	UNKNOWN	SYBR	None

## Sheet: Results
Block Type	96fast
Chemistry	SYBR_GREEN
Experiment File Name	C:\Users\Administrator\Desktop\WHD0106.eds
Experiment Run End Time	2023-01-06 19:51:58 PM CST
Instrument Type	sds7500fast
Passive Reference	ROX
Well	Sample Name	Target Name	Task	Reporter	Quencher	RQ	RQ Min	RQ Max	Cт	Cт Mean	Cт SD	ΔCт	ΔCт Mean	ΔCт SE	HK Control ΔCт Mean	HK Control ΔCт SE	ΔΔCт	Automatic Ct Threshold	Ct Threshold	Automatic Baseline	Baseline Start	Baseline End	Efficiency	Tm1	Tm2	Tm3	Comments	HIGHSD	NOISE	SPIKE	EXPFAIL	THOLDFAIL	CTFAIL
A1	MCF10A	TCP1	UNKNOWN	SYBR	None				33.5315	33.4135	0.166826							TRUE	0.0814532	TRUE	3	31	1	84.1051				N	N	N	N	N	N
A2	MCF10A	TCP1	UNKNOWN	SYBR	None				33.2956	33.4135	0.166826							TRUE	0.0814532	TRUE	3	30	1	84.2932				N	N	N	N	N	N
A3	549	TCP1	UNKNOWN	SYBR	None				33.2062	33.5386	0.470024							TRUE	0.0814532	TRUE	3	28	1	84.2932				N	N	N	N	N	N
A4	549	TCP1	UNKNOWN	SYBR	None				33.871	33.5386	0.470024							TRUE	0.0814532	TRUE	3	31	1	84.2932				N	N	N	N	N	N
A5	231	TCP1	UNKNOWN	SYBR	None				26.1046	26.2404	0.192083							TRUE	0.0814532	TRUE	3	24	1	84.6695				N	N	N	N	N	N
A6	231	TCP1	UNKNOWN	SYBR	None				26.3762	26.2404	0.192083							TRUE	0.0814532	TRUE	3	22	1	84.8576				N	N	N	N	N	N
A7	578	TCP1	UNKNOWN	SYBR	None				21.1198	21.0525	0.0952573							TRUE	0.0814532	TRUE	3	17	1	85.0458				N	N	N	N	N	N
A8	578	TCP1	UNKNOWN	SYBR	None				20.9851	21.0525	0.0952573							TRUE	0.0814532	TRUE	3	18	1	85.0458				N	N	N	N	N	N
A9	SKRB3	TCP1	UNKNOWN	SYBR	None				35.614	34.8344	1.10259							TRUE	0.0814532	TRUE	3	33	1	84.4814				Y	N	N	N	N	N
A10	SKRB3	TCP1	UNKNOWN	SYBR	None				34.0547	34.8344	1.10259							TRUE	0.0814532	TRUE	3	30	1	84.2932				Y	N	N	N	N	N
A11	T17D	TCP1	UNKNOWN	SYBR	None				Undetermined									TRUE	0.0814532	TRUE	3	33	1	83.9169				N	N	Y	Y	N	N
A12	T17D	TCP1	UNKNOWN	SYBR	None				Undetermined									TRUE	0.0814532	TRUE	3	38	1	81.8475				N	Y	Y	Y	N	N
B1	MCF10A	GBP1	UNKNOWN	SYBR	None	1	0.0662166	15.102	34.0155	34.9181	1.27649		1.50458	0.91029			0	TRUE	0.0322501	TRUE	3	31	1	81.0949				Y	N	N	N	N	N
B2	MCF10A	GBP1	UNKNOWN	SYBR	None	1	0.0662166	15.102	35.8207	34.9181	1.27649		1.50458	0.91029			0	TRUE	0.0322501	TRUE	3	34	1	81.8475				Y	N	N	N	N	N
B3	549	GBP1	UNKNOWN	SYBR	None	1.06041	0.05458	20.6022	34.021	34.9586	1.32596		1.41996	0.99476			-0.0846214	TRUE	0.0322501	TRUE	3	26	1	82.2237				Y	N	N	N	N	N
B4	549	GBP1	UNKNOWN	SYBR	None	1.06041	0.05458	20.6022	35.8961	34.9586	1.32596		1.41996	0.99476			-0.0846214	TRUE	0.0322501	TRUE	3	31	1	81.2831				Y	N	N	N	N	N
B5	231	GBP1	UNKNOWN	SYBR	None	0.347765	0.125367	0.964697	29.5828	29.2688	0.444046		3.02839	0.342106			1.52381	TRUE	0.0322501	TRUE	3	27	1	82.7881				N	N	N	N	N	N
B6	231	GBP1	UNKNOWN	SYBR	None	0.347765	0.125367	0.964697	28.9548	29.2688	0.444046		3.02839	0.342106			1.52381	TRUE	0.0322501	TRUE	3	27	1	82.7881				N	N	N	N	N	N
B7	578	GBP1	UNKNOWN	SYBR	None	11.2856	1.64267	77.5356	19.7033	19.0606	0.908886		-1.99184	0.646199			-3.49642	TRUE	0.0322501	TRUE	3	18	1	83.1644				Y	N	N	N	N	N
B8	578	GBP1	UNKNOWN	SYBR	None	11.2856	1.64267	77.5356	18.418	19.0606	0.908886		-1.99184	0.646199			-3.49642	TRUE	0.0322501	TRUE	3	19	1	83.1644				Y	N	N	N	N	N
B9	SKRB3	GBP1	UNKNOWN	SYBR	None				Undetermined									TRUE	0.0322501	TRUE	3	12	1	63.5983				N	N	N	N	N	N
B10	SKRB3	GBP1	UNKNOWN	SYBR	None				Undetermined									TRUE	0.0322501	TRUE	3	39	1	63.222				N	N	N	Y	N	N
B11	T17D	GBP1	UNKNOWN	SYBR	None				13.6891	13.6891								TRUE	0.0322501	TRUE	3	25	1	91.0661				N	N	N	N	N	N
B12	T17D	GBP1	UNKNOWN	SYBR	None				Undetermined	13.6891								TRUE	0.0322501	TRUE	3	38	1	77.3322				N	N	N	Y	N	N
C1	MCF10A	ZMYND10	UNKNOWN	SYBR	None				Undetermined									TRUE	0.112505	TRUE	3	39	1	61.5288				N	N	N	Y	N	N
C2	MCF10A	ZMYND10	UNKNOWN	SYBR	None				Undetermined									TRUE	0.112505	TRUE	3	11	1	61.9051				N	N	N	N	N	N
C3	549	ZMYND10	UNKNOWN	SYBR	None				Undetermined									TRUE	0.112505	TRUE	3	39	1	61.9051				N	N	N	Y	N	N
C4	549	ZMYND10	UNKNOWN	SYBR	None				Undetermined									TRUE	0.112505	TRUE	3	39	1	62.2814				N	N	N	Y	N	N
C5	231	ZMYND10	UNKNOWN	SYBR	None				Undetermined									TRUE	0.112505	TRUE	3	38	1	63.5983				N	N	N	Y	N	N
C6	231	ZMYND10	UNKNOWN	SYBR	None				Undetermined									TRUE	0.112505	TRUE	3	39	1	62.0932				N	N	N	Y	N	N
C7	578	ZMYND10	UNKNOWN	SYBR	None				25.618	25.6064	0.0165351		4.55389	0.0683643				TRUE	0.112505	TRUE	3	22	1	84.1051				N	N	N	N	N	N
C8	578	ZMYND10	UNKNOWN	SYBR	None				25.5947	25.6064	0.0165351		4.55389	0.0683643				TRUE	0.112505	TRUE	3	22	1	84.1051				N	N	N	N	N	N
C9	SKRB3	ZMYND10	UNKNOWN	SYBR	None				Undetermined									TRUE	0.112505	TRUE	3	39	1	62.6576				N	N	N	Y	N	N
C10	SKRB3	ZMYND10	UNKNOWN	SYBR	None				Undetermined									TRUE	0.112505	TRUE	3	33	1	61.9051				N	N	N	N	N	N
C11	T17D	ZMYND10	UNKNOWN	SYBR	None				36.9126	36.9126								TRUE	0.112505	TRUE	3	33	1	82.7881				N	N	N	N	N	N
C12	T17D	ZMYND10	UNKNOWN	SYBR	None				Undetermined	36.9126								TRUE	0.112505	TRUE	3	37	1	61.7169				N	N	N	Y	N	N
D1	MCF10A	YWHAZ	UNKNOWN	SYBR	None	1			Undetermined	32.5291			-0.884485				0	TRUE	0.108684	TRUE	3	31	1	79.9661				N	N	N	Y	N	N
D2	MCF10A	YWHAZ	UNKNOWN	SYBR	None	1			32.5291	32.5291			-0.884485				0	TRUE	0.108684	TRUE	3	24	1	80.3424				N	N	N	N	N	N
D3	549	YWHAZ	UNKNOWN	SYBR	None	0.925849	0.266928	3.21134	32.5134	32.7653	0.356232		-0.773335	0.417028			0.111151	TRUE	0.108684	TRUE	3	29	1	80.5305				N	N	N	N	N	N
D4	549	YWHAZ	UNKNOWN	SYBR	None	0.925849	0.266928	3.21134	33.0172	32.7653	0.356232		-0.773335	0.417028			0.111151	TRUE	0.108684	TRUE	3	28	1	80.7186				N	N	N	N	N	N
D5	231	YWHAZ	UNKNOWN	SYBR	None	0.635504	0.281526	1.43456	26.2468	26.0099	0.33491		-0.230459	0.273003			0.654026	TRUE	0.108684	TRUE	3	20	1	80.9068				N	N	N	N	N	N
D6	231	YWHAZ	UNKNOWN	SYBR	None	0.635504	0.281526	1.43456	25.7731	26.0099	0.33491		-0.230459	0.273003			0.654026	TRUE	0.108684	TRUE	3	22	1	80.9068				N	N	N	N	N	N
D7	578	YWHAZ	UNKNOWN	SYBR	None	10.4676	1.78375	61.4267	16.1906	16.7801	0.833686		-4.27234	0.593341			-3.38785	TRUE	0.108684	TRUE	3	11	1	81.4712				Y	N	N	N	N	N
D8	578	YWHAZ	UNKNOWN	SYBR	None	10.4676	1.78375	61.4267	17.3696	16.7801	0.833686		-4.27234	0.593341			-3.38785	TRUE	0.108684	TRUE	3	13	1	81.2831				Y	N	N	N	N	N
D9	SKRB3	YWHAZ	UNKNOWN	SYBR	None	0.625998	0.0584336	6.70631	34.4694	34.6257	0.220995		-0.208715	0.795158			0.67577	TRUE	0.108684	TRUE	3	31	1	80.5305				N	N	N	N	N	N
D10	SKRB3	YWHAZ	UNKNOWN	SYBR	None	0.625998	0.0584336	6.70631	34.7819	34.6257	0.220995		-0.208715	0.795158			0.67577	TRUE	0.108684	TRUE	3	32	1	80.3424				N	N	N	N	N	N
D11	T17D	YWHAZ	UNKNOWN	SYBR	None				31.4373	31.4373								TRUE	0.108684	TRUE	3	29	1	80.7186				N	N	N	N	N	N
D12	T17D	YWHAZ	UNKNOWN	SYBR	None				Undetermined	31.4373								TRUE	0.108684	TRUE	3	39	1	80.3424				N	N	N	Y	N	N
E1	MCF10A	DSCC1	UNKNOWN	SYBR	None	1			35.8216	35.8216			2.40806				0	TRUE	0.068387	TRUE	3	33	1	76.9559				N	N	N	N	N	N
E2	MCF10A	DSCC1	UNKNOWN	SYBR	None	1			Undetermined	35.8216			2.40806				0	TRUE	0.068387	TRUE	3	38	1	63.7864				N	N	N	Y	N	N
E3	549	DSCC1	UNKNOWN	SYBR	None				Undetermined									TRUE	0.068387	TRUE	3	39	1	61.7169				N	N	N	Y	N	N
E4	549	DSCC1	UNKNOWN	SYBR	None				Undetermined									TRUE	0.068387	TRUE	3	34	1	61.9051				N	N	N	N	N	N
E5	231	DSCC1	UNKNOWN	SYBR	None	0.330316	0.16253	0.671314	30.4417	30.2465	0.276034		4.00614	0.237793			1.59808	TRUE	0.068387	TRUE	3	28	1	77.8966				N	N	N	N	N	N
E6	231	DSCC1	UNKNOWN	SYBR	None	0.330316	0.16253	0.671314	30.0514	30.2465	0.276034		4.00614	0.237793			1.59808	TRUE	0.068387	TRUE	3	27	1	78.0847				N	N	N	N	N	N
E7	578	DSCC1	UNKNOWN	SYBR	None	4.2296	2.84222	6.29422	21.495	21.38	0.162663		0.327534	0.133291			-2.08052	TRUE	0.068387	TRUE	3	18	1	78.6492				N	N	N	N	N	N
E8	578	DSCC1	UNKNOWN	SYBR	None	4.2296	2.84222	6.29422	21.265	21.38	0.162663		0.327534	0.133291			-2.08052	TRUE	0.068387	TRUE	3	19	1	78.6492				N	N	N	N	N	N
E9	SKRB3	DSCC1	UNKNOWN	SYBR	None	1.64709			Undetermined	36.5225			1.68813				-0.719923	TRUE	0.068387	TRUE	3	35	1	77.7085				N	N	N	Y	N	N
E10	SKRB3	DSCC1	UNKNOWN	SYBR	None	1.64709			36.5225	36.5225			1.68813				-0.719923	TRUE	0.068387	TRUE	3	33	1	77.7085				N	N	N	N	N	N
E11	T17D	DSCC1	UNKNOWN	SYBR	None				36.911	36.911								TRUE	0.068387	TRUE	3	35	1	77.7085				N	N	N	N	N	N
E12	T17D	DSCC1	UNKNOWN	SYBR	None				Undetermined	36.911								TRUE	0.068387	TRUE	3	39	1	61.1525				N	N	N	Y	N	N
F1	MCF10A	TAGLN2	UNKNOWN	SYBR	None	1	0.163287	6.1242	31.9345	32.5306	0.843003		-0.882907	0.607653			0	TRUE	0.0905931	TRUE	3	28	1	84.6695				Y	N	N	N	N	N
F2	MCF10A	TAGLN2	UNKNOWN	SYBR	None	1	0.163287	6.1242	33.1267	32.5306	0.843003		-0.882907	0.607653			0	TRUE	0.0905931	TRUE	3	29	1	85.0458				Y	N	N	N	N	N
F3	549	TAGLN2	UNKNOWN	SYBR	None	1.26622	0.340427	4.70975	32.0261	32.3152	0.408748		-1.22344	0.440453			-0.340533	TRUE	0.0905931	TRUE	3	29	1	85.2339				N	N	N	N	N	N
F4	549	TAGLN2	UNKNOWN	SYBR	None	1.26622	0.340427	4.70975	32.6042	32.3152	0.408748		-1.22344	0.440453			-0.340533	TRUE	0.0905931	TRUE	3	28	1	85.422				N	N	N	N	N	N
F5	231	TAGLN2	UNKNOWN	SYBR	None	0.306922			Undetermined	27.0616			0.821147				1.70405	TRUE	0.0905931	TRUE	3	7	1	85.6102				N	N	N	N	N	Y
F6	231	TAGLN2	UNKNOWN	SYBR	None	0.306922			27.0616	27.0616			0.821147				1.70405	TRUE	0.0905931	TRUE	3	23	1	85.7983				N	N	N	N	N	N
F7	578	TAGLN2	UNKNOWN	SYBR	None	3.42428	2.32448	5.04445	18.2827	18.3938	0.157072		-2.65871	0.129895			-1.7758	TRUE	0.0905931	TRUE	3	15	1	85.9864				N	N	N	N	N	N
F8	578	TAGLN2	UNKNOWN	SYBR	None	3.42428	2.32448	5.04445	18.5048	18.3938	0.157072		-2.65871	0.129895			-1.7758	TRUE	0.0905931	TRUE	3	17	1	85.9864				N	N	N	N	N	N
F9	SKRB3	TAGLN2	UNKNOWN	SYBR	None	0.632251	0.0340794	11.7297	35.2055	34.6129	0.838025		-0.221476	0.979285			0.661431	TRUE	0.0905931	TRUE	3	33	1	85.0458				Y	N	N	N	N	N
F10	SKRB3	TAGLN2	UNKNOWN	SYBR	None	0.632251	0.0340794	11.7297	34.0203	34.6129	0.838025		-0.221476	0.979285			0.661431	TRUE	0.0905931	TRUE	3	32	1	85.422				Y	N	N	N	N	N
F11	T17D	TAGLN2	UNKNOWN	SYBR	None				32.5883	32.5883								TRUE	0.0905931	TRUE	3	30	1	85.422				N	N	N	N	N	N
F12	T17D	TAGLN2	UNKNOWN	SYBR	None				Undetermined	32.5883								TRUE	0.0905931	TRUE	3	39	1	85.2339				N	N	N	Y	N	N
G1	MCF10A	MRPL13	UNKNOWN	SYBR	None				Undetermined									TRUE	0.0001	TRUE	3	37	1	61.7169				N	N	N	Y	Y	N
G2	MCF10A	MRPL13	UNKNOWN	SYBR	None				Undetermined									TRUE	0.0001	TRUE	3	39	1	62.6576				N	N	N	Y	Y	N
G3	549	MRPL13	UNKNOWN	SYBR	None				Undetermined									TRUE	0.0001	TRUE	3	35	1	77.3322				N	N	N	N	Y	N
G4	549	MRPL13	UNKNOWN	SYBR	None				Undetermined									TRUE	0.0001	TRUE	3	14	1	61.3407				N	N	N	N	Y	N
G5	231	MRPL13	UNKNOWN	SYBR	None				Undetermined									TRUE	0.0001	TRUE	3	31	1	77.3322				N	N	N	N	Y	N
G6	231	MRPL13	UNKNOWN	SYBR	None				Undetermined									TRUE	0.0001	TRUE	3	30	1	77.5203				N	N	N	N	Y	N
G7	578	MRPL13	UNKNOWN	SYBR	None				Undetermined									TRUE	0.0001	TRUE	3	38	1	78.0847				N	N	N	Y	Y	N
G8	578	MRPL13	UNKNOWN	SYBR	None				Undetermined									TRUE	0.0001	TRUE	3	24	1	78.0847				N	N	N	N	Y	N
G9	SKRB3	MRPL13	UNKNOWN	SYBR	None				Undetermined									TRUE	0.0001	TRUE	3	20	1	61.7169				N	N	N	N	Y	N
G10	SKRB3	MRPL13	UNKNOWN	SYBR	None				Undetermined									TRUE	0.0001	TRUE	3	4	1	61.5288				N	N	N	N	Y	N
G11	T17D	MRPL13	UNKNOWN	SYBR	None				Undetermined									TRUE	0.0001	TRUE	3	30	1	76.2034				N	N	N	N	Y	N
G12	T17D	MRPL13	UNKNOWN	SYBR	None				Undetermined									TRUE	0.0001	TRUE	3	39	1	63.0339				N	N	N	Y	Y	N
H1	MCF10A	GAPDH	UNKNOWN	SYBR	None	1			Undetermined	28.9169			-4.49664				0	TRUE	0.0834171	TRUE	3	23	1	81.0949				N	Y	Y	N	N	N
H2	MCF10A	GAPDH	UNKNOWN	SYBR	None	1			28.9169	28.9169			-4.49664				0	TRUE	0.0834171	TRUE	3	27	1	82.9763				N	N	N	N	N	N
H3	549	GAPDH	UNKNOWN	SYBR	None	1.65655			28.3138	28.3138			-5.22481				-0.728178	TRUE	0.0834171	TRUE	3	24	1	83.1644				N	N	N	N	N	N
H4	549	GAPDH	UNKNOWN	SYBR	None	1.65655			Undetermined	28.3138			-5.22481				-0.728178	TRUE	0.0834171	TRUE	3	39	1	83.3525				N	N	N	Y	N	N
H5	231	GAPDH	UNKNOWN	SYBR	None	0.860724	0.4888	1.51564	21.8277	21.9601	0.18733		-4.28026	0.189722			0.216377	TRUE	0.0834171	TRUE	3	17	1	83.5407				N	N	N	N	N	N
H6	231	GAPDH	UNKNOWN	SYBR	None	0.860724	0.4888	1.51564	22.0926	21.9601	0.18733		-4.28026	0.189722			0.216377	TRUE	0.0834171	TRUE	3	19	1	83.5407				N	N	N	N	N	N
H7	578	GAPDH	UNKNOWN	SYBR	None	2.05304	1.29446	3.25617	15.3789	15.5181	0.196876		-5.5344	0.154652			-1.03776	TRUE	0.0834171	TRUE	3	10	1	83.9169				N	N	N	N	N	N
H8	578	GAPDH	UNKNOWN	SYBR	None	2.05304	1.29446	3.25617	15.6573	15.5181	0.196876		-5.5344	0.154652			-1.03776	TRUE	0.0834171	TRUE	3	12	1	83.9169				N	N	N	N	N	N
H9	SKRB3	GAPDH	UNKNOWN	SYBR	None	1.17675	0.0979132	14.1425	30.3983	30.1029	0.417646		-4.73144	0.833709			-0.234808	TRUE	0.0834171	TRUE	3	27	1	83.3525				N	N	N	N	N	N
H10	SKRB3	GAPDH	UNKNOWN	SYBR	None	1.17675	0.0979132	14.1425	29.8076	30.1029	0.417646		-4.73144	0.833709			-0.234808	TRUE	0.0834171	TRUE	3	27	1	83.3525				N	N	N	N	N	N
H11	T17D	GAPDH	UNKNOWN	SYBR	None				29.6593	29.6593								TRUE	0.0834171	TRUE	3	26	1	83.7288				N	N	N	N	N	N
H12	T17D	GAPDH	UNKNOWN	SYBR	None				Undetermined	29.6593								TRUE	0.0834171	TRUE	3	39	1	76.0153				N	N	Y	Y	N	N
Analysis Type	Singleplex
Endogenous Control	TCP1
RQ Min/Max Confidence Level	95.0
Reference Sample	MCF10A

## Sheet: Raw Data
Block Type	96fast
Chemistry	SYBR_GREEN
Experiment File Name	C:\Users\Administrator\Desktop\WHD0106.eds
Experiment Run End Time	2023-01-06 19:51:58 PM CST
Instrument Type	sds7500fast
Passive Reference	ROX
Well	Cycle	1	2	3	4	5
A1	1	256967	35525.6	20875.1	67811.3	5341.9
A2	1	255167	37920.9	23029.7	75870.4	3941.1
A3	1	275347	40889	24760.4	77680.5	3790.96
A4	1	291559	46313.3	27907.5	79429.5	4443.06
A5	1	309059	47588.4	29225.1	85071.2	4345.78
A6	1	333929	49896.2	30405.8	86386.4	3597.17
A7	1	394818	69382.2	46860.7	107031	9068.02
A8	1	364124	59759.2	34933.3	84447	5144.14
A9	1	314018	48923.1	28538.5	76564.2	4343.09
A10	1	237032	30427.7	17926.5	57519.1	2970.58
A11	1	41668.7	4253.03	2054.17	4581.34	0
A12	1	27403.5	2936.29	1227.61	2215.81	550.106
B1	1	324939	44618.4	27139.2	87635.8	7010.23
B2	1	277538	39392.4	23387.3	74987.5	2915.83
B3	1	302600	45820.1	26621	73425.7	3866.57
B4	1	293992	45079.8	26781.5	73633.8	3296.49
B5	1	306552	47820.8	29076.6	82116	5699.69
B6	1	332173	50758.4	30095	86300.2	3673.11
B7	1	326974	48419.9	28987.7	81303.1	3437.51
B8	1	310433	44436.5	27004.5	79641.1	3626.48
B9	1	272114	37329.5	22205	67993.9	2844.92
B10	1	253425	32960.8	19010.9	61754	2659.77
B11	1	239289	28879.9	16432.4	53527.7	2437.94
B12	1	237895	28812.2	14640.6	46338	3861.87
C1	1	263419	41153.7	22799.2	64770.2	5167.61
C2	1	291020	42698	24423	68579.6	3600.64
C3	1	284606	45722.8	27380.6	70807.5	6336.73
C4	1	283801	44603.2	26885.4	74716.3	3856.55
C5	1	274627	43805.9	26856.5	77381.2	4086.39
C6	1	331802	51150.4	30766	86445.5	4567.66
C7	1	334182	49064.4	29971.7	87748.2	3845.26
C8	1	333336	48302.3	28918.1	84553.4	4482.05
C9	1	291638	40870.1	24023.5	70884.4	3261.81
C10	1	267250	36356.4	21522.1	69646.4	2741.75
C11	1	262501	33533.5	18989.6	55675.3	1774.62
C12	1	298411	39042.2	19472	50240.4	3695.22
D1	1	294505	48723.2	26335.3	58943.2	4950.8
D2	1	285957	42718.8	24348.3	66308.2	3316.28
D3	1	265135	40815.1	24624.1	65753.3	4029.66
D4	1	262939	41741.4	24478.1	66981.5	4020.79
D5	1	247079	39071.8	23585.8	66811.3	4049.99
D6	1	240281	37618.6	22954.1	67364.4	3485.09
D7	1	253440	39650.6	24430.1	69369.4	3525.67
D8	1	271580	40907.9	25362.5	75126.7	3678.79
D9	1	283945	41161.1	23768	66462.1	3305.7
D10	1	277481	38244.7	21618.4	59880.7	3081.33
D11	1	263505	35505.3	18313.9	50857.1	3205.08
D12	1	371062	54340.2	26986	56448.2	4939.95
E1	1	354884	58605.1	30609.8	70033.4	5499.9
E2	1	305044	45875.3	25828.8	67961	3547.44
E3	1	250517	38537.2	21882.8	58769.1	3731.96
E4	1	238110	36732.6	21539.5	56804.6	3294.88
E5	1	213452	35073.2	20993.1	55185.7	3363.71
E6	1	198052	32433	19293.2	55654.9	2919.19
E7	1	206840	33168.7	19708.3	57839.6	3050.96
E8	1	222300	35500.9	21756.2	60130.4	2819.27
E9	1	233777	35477.1	20104.8	52997.2	2877.38
E10	1	241620	34547.4	19658.2	51891	3115.28
E11	1	248091	33860.9	18305.6	50645.2	2921.88
E12	1	366376	53713	27396.4	60222.4	4818.67
F1	1	323998	48200.5	24772.7	65888.7	4476.1
F2	1	307133	47521.9	26108.8	67169.5	3920.99
F3	1	257928	41701.7	23325.3	62541	4268.46
F4	1	239331	38618.8	22298.7	56624.1	3658.25
F5	1	206342	33477.2	19363.8	48990.7	3447.83
F6	1	189710	29971.6	17656	47462	2482.97
F7	1	177788	28257.3	16660.4	46350.7	2876.29
F8	1	193677	31452.5	17915.7	47592.7	3193.2
F9	1	204745	32183.8	18046.2	45326.8	3125.7
F10	1	228357	34375.3	19036.1	44915.3	3341.18
F11	1	240038	33625.4	17796.1	44917	2760.83
F12	1	264801	36361.3	18361.1	45441.7	3032.22
G1	1	358415	53137.2	26838.9	75912.1	4961.82
G2	1	309765	47491.4	25351.5	67378.8	3911.92
G3	1	308609	50767	27279.2	64504.3	4592.51
G4	1	270769	44183.2	24406.3	57439.6	3814.6
G5	1	240735	39955.5	22859.6	55449.7	3725.47
G6	1	251796	41313.2	23138.6	52716.6	3615.8
G7	1	218577	35168.6	19805.6	47296.2	4005.03
G8	1	205086	33458.3	18728.7	43505.3	3385.09
G9	1	216389	35017.5	19273.1	43317.8	3045.61
G10	1	218799	33014.1	17718.9	41084	3522.56
G11	1	190741	27037.9	14282.4	35674	2078.24
G12	1	178969	23017.8	11446.9	28862.3	2750.91
H1	1	15560.6	2243.27	1135.48	1193.13	775.837
H2	1	247225	37898.6	19211.9	48223.4	3681.52
H3	1	323836	52624.3	27944.4	71554.9	8682.53
H4	1	302369	49678.8	26538.9	61450	6460.03
H5	1	266314	45329.8	25094.9	57491.2	4314.14
H6	1	254130	42606.2	23964.9	55805.4	3863.56
H7	1	241343	39842.6	22323.4	53424.8	4063.51
H8	1	231327	37855.7	20992.2	50668.1	3378.57
H9	1	230874	34469.2	19188	46522.3	3228.21
H10	1	204766	29567.8	15247.1	36418.9	2638.47
H11	1	233479	32012.7	16728.4	48921.2	2909.46
H12	1	62287.1	7624.85	3698.81	5877.33	446.982
A1	2	257233	35652	21018	68106.7	4672.67
A2	2	255839	38177	23168	75785	4926.86
A3	2	277273	41879.8	25332.7	77605.8	3776.79
A4	2	291555	46338.9	28316.1	80240.2	3863.83
A5	2	308145	47850.7	29242.8	85522.9	4414.58
A6	2	333692	49908.5	30528	87453.8	4059.13
A7	2	396132	69738	46696.7	107493	9364.83
A8	2	363945	59769.8	35173	85301.2	5316.19
A9	2	314548	49621.8	28727.7	77413.2	4122.24
A10	2	236756	30856.7	17802.1	56001.8	3300.44
A11	2	40656.7	4562.16	2075.35	4710.22	343.23
A12	2	26624	2843.24	1365.65	1809.54	466.794
B1	2	327472	45141.9	27055.8	87740.9	6535.01
B2	2	276398	39557.4	23230	75591.1	2570.42
B3	2	302850	46361.2	26603.7	73829.9	3809.75
B4	2	296219	45892.1	27008	74501.2	3102.93
B5	2	306982	48203.5	29246.4	80774.4	6248.49
B6	2	332633	51000.7	30150.9	84819.7	3527.21
B7	2	327354	49141.6	29389.9	82397.4	3804.01
B8	2	310150	44844.6	26703.2	77708.1	3433.68
B9	2	273078	37833	22116.3	68666.1	3319.23
B10	2	251553	33159.9	18972.3	62241.5	3064.19
B11	2	239168	29284.1	16176.3	54763.3	2546.44
B12	2	239817	29356.7	14702.8	46045.8	3462.96
C1	2	263270	41723.9	22653.9	65382.7	5089.48
C2	2	290965	43420.2	24331.7	69458.3	3115.36
C3	2	283909	46308.3	27558.6	71332.9	6465.11
C4	2	284437	44741.5	26690.8	74119.9	3811.01
C5	2	274850	44267.1	26615.9	75238.7	4301.01
C6	2	332424	51202.9	30409.1	85748.7	4299.28
C7	2	334901	49595.3	30187.2	88668.7	4323.96
C8	2	331914	47915.2	28520.2	82601.2	4032.96
C9	2	290460	40638	24172.8	70222.7	3358.16
C10	2	267334	36521.9	21446.8	68606.1	2886.23
C11	2	264465	34391.6	18421.3	56860.4	2495.19
C12	2	299761	39011.9	19736.1	50706.7	3258.71
D1	2	295263	49253.3	26257	59391.6	5327.43
D2	2	286211	42962.8	24191	67776.9	3573.59
D3	2	265864	41051.3	24105.9	66309.8	3711.46
D4	2	263758	41468.8	24654.4	66858.8	3943.54
D5	2	247752	39136.4	23962	67441	3819.82
D6	2	240896	37410.1	22565.5	65182	3560.22
D7	2	254250	39449	24329.8	70189.5	3983.57
D8	2	270671	41205	24433.1	71408.7	3831.73
D9	2	284868	41465.6	23720.2	65291	3895.08
D10	2	276542	38610.7	21942.6	59779.8	3455.18
D11	2	262526	35331.6	17987.9	50760	3004.61
D12	2	371498	54769.7	26894.9	57085	4992.68
E1	2	353879	58736.5	30605.8	70887.8	5887.49
E2	2	305182	46113.8	25551.8	68836.2	4102.25
E3	2	249501	38512.6	22239.8	59820.5	3445.58
E4	2	237435	36868.8	21305.5	55453.9	3231.26
E5	2	214544	35165.4	21114.4	55496.3	3558.48
E6	2	198148	31957.7	18951.9	53092.8	2961.56
E7	2	206712	33267	20077.5	57978.8	3381.29
E8	2	221397	35589.1	21866.5	59859.4	2880.28
E9	2	233149	35468.9	20385.5	52640.8	3175.79
E10	2	241685	34645.8	19356	51479.7	2747.96
E11	2	247487	34047.6	18451.9	50171.5	2457.28
E12	2	367088	54743.7	27564.8	60473.3	5740.2
F1	2	325348	48230.9	24735	66784.2	4532.61
F2	2	306620	47603	26344.6	68436.9	4193.77
F3	2	257116	41867.8	23681.7	62999.9	3893.75
F4	2	239464	38722.6	22283.2	55531.6	4201.97
F5	2	206039	33707.6	19417.8	48613.9	3028.98
F6	2	189742	29926.1	17437.2	46437	2249.37
F7	2	178466	28411.2	16646.5	45554.7	3268.16
F8	2	194130	31494.3	17947.1	47106.3	2411.14
F9	2	204583	32133.5	18122.6	44152.8	3090.14
F10	2	228763	34266	18561.5	44814.3	3299.32
F11	2	239735	34009.4	18325.9	45083.9	3168.09
F12	2	263667	35952.2	18594.5	45302.9	3128.46
G1	2	357192	52891.3	27243.5	76177.9	4996.95
G2	2	309855	48019.1	25464.4	67650.7	3845.74
G3	2	306624	50707.8	27543.9	64467.5	4663.07
G4	2	270397	44685.8	24554	56888.5	3826.56
G5	2	241082	40037	22896.8	55011.7	3656.68
G6	2	252026	41329.7	23155.3	52906.9	3456.49
G7	2	217538	35243.9	20036.2	47395.4	3488.86
G8	2	205181	33565.1	18693.8	44476.8	3288.3
G9	2	215783	35067.3	19295.7	43291.2	3159.72
G10	2	218581	32954.2	17324.9	41165.1	3240.56
G11	2	190458	27166.7	14231.8	35969.3	2028.12
G12	2	179553	23766.8	12298.1	31949.3	3581.83
H1	2	13456.8	2049.84	1153.83	1075.4	1577.97
H2	2	247071	38081	19221.1	48486.8	3405.08
H3	2	323373	52659.4	28315.6	71266.3	8678.04
H4	2	302848	50087.9	26444.1	61012.8	6076.55
H5	2	265652	45486.7	25166.2	57046.5	4044.93
H6	2	253794	42860.7	23984	55144	4056.46
H7	2	241028	39971.2	22067.5	52252.8	4008.39
H8	2	231362	38266.8	21159.9	50268.2	3683.49
H9	2	229789	34774.8	18922.9	46472.5	3395.37
H10	2	204320	29550.1	15464.5	36072.9	2744.18
H11	2	233769	32131.5	16642.4	48170.5	3278.88
H12	2	62908.4	7705.22	3684.94	6184.89	634.376
A1	3	256869	36260.7	20756.7	68889.8	5183.89
A2	3	256532	38975.6	23959.3	76903.5	4086.27
A3	3	278573	42182.1	25381.3	78448.9	3799.81
A4	3	292689	46373.3	28186.6	81111.5	4486.03
A5	3	309546	48059.1	29613.4	86346.9	4176.28
A6	3	335016	50489	30544.8	88367.3	3880.13
A7	3	397583	70390	47618	109552	9652.65
A8	3	363827	60078.7	34992.2	86260.9	5369.33
A9	3	314962	49601.7	29048.9	78082.4	4127.45
A10	3	236410	31005	18086.5	57149.8	3092.5
A11	3	40516.8	4358.34	2343.96	3834.97	0
A12	3	27578.4	3050.02	1010.68	1627.59	831.897
B1	3	327077	45283.1	27736.2	88501.4	7502.53
B2	3	277701	39873.4	23399.6	76485.5	2620.22
B3	3	303423	46676.2	26852.2	75005.4	3933.99
B4	3	296317	46174	27185.8	76144.8	3293.08
B5	3	308278	48417	29614.9	83379.6	6562.8
B6	3	334213	51316.1	30693.5	86737.5	4118.14
B7	3	326955	49426.3	29524.3	83636	3682.45
B8	3	311510	45156.5	27092.4	79428.4	3172.82
B9	3	274276	38148.7	22598.4	70166.3	2824.17
B10	3	253917	33643.9	19583.4	63450.6	2793.22
B11	3	243892	29884.7	16441.3	54635	2414.69
B12	3	238893	29200.1	15171.6	46921.3	2656.57
C1	3	264891	41978.2	23304.4	66892.8	4730.07
C2	3	293122	43501.3	24839.9	70740.8	3626.24
C3	3	284201	46356.2	28047	72965.1	6690.9
C4	3	284659	44909.1	27007.9	75524.3	3805.76
C5	3	275627	44681.6	27059	76980.5	4081.28
C6	3	331915	51767.3	31028.2	87204.6	4659.18
C7	3	335830	50033.5	30260.7	90060.8	4432.89
C8	3	332349	48807.9	28894.4	83895.1	4009.67
C9	3	291723	40972.5	24318.9	71732.9	3233.67
C10	3	267001	36810.9	21538	68811.4	3206.3
C11	3	264720	34605.5	19028.8	57347	1963.99
C12	3	298065	39010.7	19340.5	50838.4	3816.14
D1	3	294915	49222.5	26540.5	59707.9	5370.37
D2	3	287881	43358.2	24524.4	68608	3929.71
D3	3	265761	41073.6	24660.2	67412.3	3572.54
D4	3	263451	42078.2	24975	69454.2	3966.15
D5	3	249027	39541.8	23963.7	69302	3622.15
D6	3	240760	37824.5	22983.1	66818.1	3454.16
D7	3	254048	40035.5	24697.3	71459.6	4188.52
D8	3	271529	41381.5	25090.3	72916.3	4104.99
D9	3	284507	41740.8	24074.1	66615.5	3496.91
D10	3	277400	38493.8	22234.7	61015	3314.1
D11	3	262841	35828.2	18202.5	51094.3	2908.78
D12	3	370618	54887.9	26970.2	57274.3	4880.79
E1	3	356383	59147.7	30287.9	71952.9	5464.05
E2	3	306747	46715.4	25600.2	69783.7	3549.64
E3	3	251198	39108	22489.3	60831.5	3424.55
E4	3	238406	37068.9	21699	56868.4	2917
E5	3	214099	35563.5	21254.8	56809.3	3622.26
E6	3	199720	32375	19210.9	54365.6	2898.4
E7	3	207927	33112	20378	59669.3	3206.06
E8	3	222414	35975.7	21917.8	61012.1	2696.34
E9	3	233255	35531.8	20340	53389.3	3264.82
E10	3	241256	34999.6	19468.5	51926.7	2682.63
E11	3	248122	34422.2	18158.1	50562.1	2732.95
E12	3	371738	55209.4	28195.7	60880.2	5560.78
F1	3	325521	48910.2	25181	66726.4	4321.02
F2	3	307780	48307.6	26159.4	69035.4	4395.55
F3	3	257872	42145.4	23951.5	64106.8	4208.39
F4	3	239953	39137.9	22216.5	57588.1	4045.67
F5	3	206126	33738	19567.1	49246	3802.31
F6	3	189753	29914.2	17765	47404.6	2494.89
F7	3	179463	28679.7	16928.2	46833.1	3343.61
F8	3	195304	31266.9	18153.2	47487	2963.69
F9	3	204838	32412.2	18277.9	44930.3	2843
F10	3	228700	34576.6	18711.7	44988	3212.55
F11	3	240998	34150.5	18180.4	45654.1	2693.97
F12	3	264839	36130.5	18651.9	46572.3	3072.44
G1	3	359448	53449.3	27635.2	77292.5	5164.63
G2	3	310691	48430.1	25638.6	68654.5	3945.01
G3	3	307695	50998.8	27915.6	65433.3	5021.19
G4	3	271857	44809	24746.9	57950.2	3773.19
G5	3	241650	40280.7	22841	55793.1	4154.13
G6	3	252667	41706.2	23426	54180.8	3506.44
G7	3	218049	35300.5	20013.4	48379.8	3986.92
G8	3	205764	33550.9	18913	45750.2	3295.56
G9	3	216126	35093.1	19449.4	43928.9	3126.26
G10	3	219127	33415.2	17547.9	41378.9	2989.23
G11	3	190887	26843.6	14183.3	36210.2	1921.2
G12	3	180225	23720.5	11857.2	31981	3529.39
H1	3	14490.2	1907.45	745.514	2128.16	1196.63
H2	3	247874	38360.8	19297.9	48542.1	3450.27
H3	3	323866	52731.8	28167.6	71653.4	8567.98
H4	3	303363	50198.8	26510.8	61938.7	6405.8
H5	3	266823	45701.2	25152.6	58213.5	4705.88
H6	3	254894	42813.4	23920.7	55934.4	4035.74
H7	3	241209	40169.6	22128.5	51938.1	3847.03
H8	3	231765	38194.4	20920.7	50289.6	3439.07
H9	3	230091	34847.2	19326.3	46822.5	3015.79
H10	3	204073	29711.8	15094.4	36509.9	2943.15
H11	3	233815	32051.1	16571.6	48283.9	3340.05
H12	3	63520.3	7481.65	4042.76	6613.45	330.244
A1	4	259094	36462.5	21709.5	69583.4	4591.67
A2	4	256439	38937	23455.9	77215.4	3951.89
A3	4	278690	42414	25199.4	79476.1	4021.09
A4	4	293349	46987.5	28118.8	81793.4	4302.98
A5	4	309724	48789.3	29589.8	86856	3940.48
A6	4	334956	50977.9	30509	88369.3	3819.56
A7	4	398463	71215.9	47183.5	109359	9096.8
A8	4	364330	60373.1	34761.5	85508.2	5065.78
A9	4	315786	50250.9	29148.1	77315	4367.43
A10	4	235661	31082.5	17898.9	57004.5	3100.07
A11	4	40116	4633.49	1911.5	4753.92	121.333
A12	4	26582.5	2966.01	1178.31	1481.78	618.716
B1	4	327284	45620.8	27291	89090.4	6570.58
B2	4	278583	40551.3	23741.3	77266.3	2698.62
B3	4	304453	46607.6	26685.1	75568.4	3681.67
B4	4	297258	46361	27555.7	76337.3	3407.34
B5	4	309486	48957.1	29280.9	83157.3	6032.5
B6	4	334773	52014.2	30492.3	87073.8	3535.47
B7	4	327571	49360.6	29198.6	83276	3889.01
B8	4	310705	45386.3	26899.3	79951.6	3271.11
B9	4	274047	38137.7	22624.8	70177.7	2811.91
B10	4	253351	33833.9	19371.9	64070.4	2900.18
B11	4	244644	30275.3	16410.1	55697.8	2433.52
B12	4	239265	29469.2	15058	47048.5	3116.66
C1	4	264404	42676.2	23215.1	66197.6	4683.19
C2	4	293361	43694.2	24812.2	71192.8	3640.1
C3	4	285585	46712	28122.2	73826.4	6210.18
C4	4	284721	45330.4	26873.2	75903.8	3870.56
C5	4	275381	44948.9	26886.5	77554.1	4036.14
C6	4	332777	51927.8	30741.3	87265	4963.56
C7	4	335898	50547	30379.8	90812.1	4330.24
C8	4	333034	49200.3	28928.9	84457.7	4402.21
C9	4	291537	41089.1	24196.6	71928	2973.85
C10	4	267216	36723.3	21885.8	69304.2	2760.64
C11	4	265360	34809.2	18924.6	58423.4	2191.48
C12	4	299784	39452.2	19416.2	50737.5	3580.35
D1	4	297022	49364.4	26326	60354.2	5059.05
D2	4	287093	43578.5	24482.6	68805.9	3781.5
D3	4	267590	41296.3	24688.5	67712.1	3786.55
D4	4	263915	41902.3	24950.5	69317.4	4350.52
D5	4	247424	39728.7	24176.3	69774.8	3753.93
D6	4	241738	38093.1	22604.8	67046.6	3789.14
D7	4	255039	39937.7	24873.1	71787.8	3885.71
D8	4	271617	41533.8	24725.9	73225.5	3363.73
D9	4	284879	42169.8	23950.8	67366.8	3621.76
D10	4	277129	38770.2	21768.4	61753.5	3298.82
D11	4	266864	36551.4	18068.5	50887	2656.61
D12	4	374533	55440.5	27079.5	58105.2	5107.14
E1	4	356708	59507.3	30780.2	72350.8	6086.13
E2	4	308726	46815.7	26096.7	70542	4270.34
E3	4	251811	39587.3	22245.7	61267.9	3491.64
E4	4	238922	37533	21334.7	56872.2	3212.95
E5	4	214707	35622.5	21495.9	56936.9	3368.88
E6	4	199137	32137.8	19168.7	54580.6	3081.5
E7	4	208165	33659.6	20083.9	59954.2	2843.03
E8	4	223087	36015.2	22349.4	61618.7	2821.06
E9	4	233330	35733.3	20244.2	53784.2	2984.03
E10	4	241967	35000.6	19402.2	52097.7	2777.94
E11	4	247023	34528.8	18376.5	51131.2	2880.29
E12	4	370221	55393.2	27975.6	61711.7	4840.2
F1	4	325758	48852.4	25049	68018.6	4486.61
F2	4	309203	48453.3	26353.3	69951.2	4546.26
F3	4	257957	42832.9	23751.4	64369.7	4109.62
F4	4	239937	38798.5	22354.4	57505.8	4338.37
F5	4	206135	33955.2	19556	49839.3	3353.36
F6	4	189985	30206.5	17591.2	47523.3	2290.69
F7	4	178509	28688.3	16882.1	46865.2	3044.12
F8	4	194092	31710.6	18359.3	47615.8	2848.5
F9	4	205228	32300.1	18094.1	45518.6	3384.4
F10	4	228757	34611.1	18616.4	45318.6	3587.2
F11	4	241638	34662.9	18137.2	46042.3	3163.23
F12	4	264734	36440.1	18758.6	46445.8	2859.85
G1	4	359900	54042.2	27532	77753.2	5806.62
G2	4	311299	48633	26147.9	69243.2	4309
G3	4	307514	51141.7	27712.9	66023.5	5202.92
G4	4	271331	45158.2	24973.7	58378.2	3613.1
G5	4	241445	40408.5	22917.8	55717.5	3821.94
G6	4	253057	41661.6	23433.5	54638	3795.77
G7	4	218273	35455.8	20102.3	48229	3843.67
G8	4	205550	33655.5	18826.5	45367	2872.12
G9	4	215854	35007	19294.9	44080.8	2940.95
G10	4	219060	33387.2	17714.3	42011.8	2995.17
G11	4	190555	27198.4	13830.5	36395.7	2272.03
G12	4	179794	23762.9	12459.1	31640.8	3748.55
H1	4	14127.3	1947.75	761.571	1788.56	661.872
H2	4	248616	38348.2	19296.5	48781.8	4167.96
H3	4	324504	53152.8	27859.4	72822.2	8701.62
H4	4	303156	50357.9	26585	62169.3	6586.89
H5	4	266430	46124.7	25167	58535	4364.15
H6	4	254586	43213.5	23738.4	56295.6	3744
H7	4	242086	40098.9	22142.2	52206.6	3813.48
H8	4	232426	38198.3	21030.7	50388.2	3309.09
H9	4	230502	35119.9	19023.5	46750.6	3258.69
H10	4	204395	30285.7	15250	36931.8	2992.89
H11	4	233776	32478.8	16736.1	48071.8	2461.22
H12	4	63426.1	7944.87	3990.05	6176.15	340.996
A1	5	259757	36774.3	21283.8	69993.6	5424.23
A2	5	257768	39562.6	23279.7	77709	4253.01
A3	5	277826	42593.5	25119	79239	4025.51
A4	5	292359	47117.2	28286.7	82075.7	4241.1
A5	5	309566	48908.6	29139.5	87162.7	3969.85
A6	5	334294	51176.5	30405.8	88518.2	3600.78
A7	5	399191	71546.9	47556.5	109372	9249.71
A8	5	364927	60492.2	35193	86332.5	5118.02
A9	5	315390	49679.5	28923.4	77836.4	4816.09
A10	5	236761	31131.6	17651	56775.7	3423.3
A11	5	41071.3	4327.77	1966.12	4214.88	252.504
A12	5	27690.1	2922.07	886.196	1904.25	162.949
B1	5	329026	46617.9	27666.2	89427	6725.67
B2	5	278836	41258.3	23619.6	77617.4	2890.4
B3	5	303962	47028.7	27229.8	75644.7	3702.86
B4	5	298116	47130.5	27411.3	76351	3303.31
B5	5	309091	49083.7	29150.3	84064.3	6447.66
B6	5	335458	52086.4	30400.9	86933.6	3874.98
B7	5	327980	49563.4	29655.8	83641.7	3618.47
B8	5	311245	45669.2	26981.3	80109.8	3721.94
B9	5	273714	38282.2	22240.8	70180.5	2989.19
B10	5	254300	33796.5	19704.4	64305.5	2598.65
B11	5	244283	30338.5	16436.8	55782.5	2823.23
B12	5	239060	29790.1	14668.1	46631.5	3540.05
C1	5	265479	42515.4	22989.8	66966.7	4785.36
C2	5	294692	44076.2	25080.1	70999.4	3605.97
C3	5	285540	46937.8	28147.9	73913.9	6188.33
C4	5	284462	45377.1	26751.6	76039.9	3908.21
C5	5	276278	45227.5	26883	77438.5	4128.97
C6	5	333425	52211.5	30567.5	87727.4	4529.62
C7	5	335846	50041.6	30241	91231.4	4706.28
C8	5	333120	48898.9	28905.2	84953.5	4549.69
C9	5	290929	41234.1	24096.1	71996.9	3722.99
C10	5	268188	37136.7	21863.5	69369.5	2601.72
C11	5	263746	34968.6	19221.6	58343.2	2059.27
C12	5	298496	39279.9	19526.7	50506.2	3638.39
D1	5	296479	49639.4	26680.4	60277.5	5017
D2	5	288610	43795.3	24781.9	69346.1	3627.11
D3	5	266222	41426	24728.5	68410.4	4029.66
D4	5	264250	42356.3	25126.8	70141	4102.75
D5	5	248751	39753.6	23948.8	69654.6	3737.69
D6	5	241506	38334.2	22980.6	67345.5	3477.14
D7	5	255266	40108.8	24932.5	72123.2	3943.87
D8	5	271390	41630.3	24825.8	73263.8	3867.42
D9	5	285798	41982.5	24169.7	67406.2	3462.04
D10	5	277049	39006.2	22052.8	61970.8	3087.2
D11	5	266988	36218	18125.4	52266.2	3216.43
D12	5	373387	55519.2	27280	58648.5	5499.41
E1	5	356792	59573.5	30993.5	72374.6	5632.65
E2	5	307986	47321.7	25623.9	70732.4	3903.4
E3	5	253159	39288.1	22509	61300.5	3598.78
E4	5	239620	37122.6	21846.2	57168.3	2755.05
E5	5	215191	35472.9	21528.1	57158.5	3926.48
E6	5	199263	32749.4	19262.4	54539.4	3216.62
E7	5	208872	33926.4	20337.3	59808.5	3104.62
E8	5	222686	35939.6	22223.8	61808.5	2792.35
E9	5	233871	35683.2	20404.1	53620.6	3109.26
E10	5	241431	35076.2	19643.2	52399	3683.93
E11	5	250095	34953.4	18297.8	51135.7	2805.43
E12	5	372537	55549.3	28300.4	62067	4765.56
F1	5	326069	48797.5	24848.2	67802.1	4461.64
F2	5	308527	48525.5	26632.2	70270.8	4530.07
F3	5	258371	42511.5	23738.5	64568.7	4189.04
F4	5	241706	38881.5	22486.8	57989.6	4302.38
F5	5	205801	33714.6	19687	50001.3	3395.16
F6	5	190059	30416.9	17718.5	47718.9	2387.62
F7	5	178825	28697.6	17060.6	47161.7	2900.15
F8	5	194071	32065.8	18282.8	47693.5	2825.98
F9	5	205082	32590.4	18416.4	45222.3	3353.28
F10	5	228790	34537.3	18880.2	45538.4	3649.47
F11	5	242531	34354.5	18161	45444.3	3144.99
F12	5	264806	36593.6	18790.6	46688	3510.54
G1	5	359375	54211.3	27454.6	77527.7	5174.22
G2	5	312409	48726.9	25757.7	69584.2	4278.36
G3	5	308500	51444.3	27784.3	66854.6	4892.9
G4	5	271462	45056.3	25088.4	58619.1	3860.6
G5	5	241213	40555.5	22793.4	56039.7	4050.95
G6	5	253343	41829.2	23623.2	54395.8	3625.27
G7	5	217881	35478.3	20091.3	48479.8	3571.18
G8	5	205757	33822.2	18919.8	45836.3	3164.9
G9	5	216112	35433.2	19493.9	43966.3	3391.35
G10	5	218713	33541.5	17900.1	41893.4	2829.92
G11	5	190998	27396.9	14358.7	36462.8	2386.74
G12	5	178548	24130.4	12045.1	31887.1	3478.3
H1	5	13296.8	1816.11	552.828	2089.67	970.892
H2	5	248704	38731	19471.2	48527.7	3670.89
H3	5	325514	53344.1	28242.7	72058.1	8630.87
H4	5	304144	50770.8	26942.8	62173.1	6275.07
H5	5	266748	46033.4	25376	58426.5	4643.37
H6	5	255072	43480.9	24015.3	56118.1	3988.71
H7	5	242118	40435	22247.3	52167.5	3823.87
H8	5	231754	38502.4	20963.8	50801.7	3691.66
H9	5	230417	35325.8	18915.5	46798	2762.44
H10	5	204250	29852.8	15202.6	37185.8	2785.63
H11	5	234000	32267.2	16692.5	48203.4	2475.33
H12	5	62834.4	7920.03	3845.82	5734.47	645.128
A1	6	259264	36974.5	20928.9	70190.5	5587.55
A2	6	257408	39623.4	23916.7	77081.9	4291.27
A3	6	278936	42789.7	25160.2	79479	3696.25
A4	6	292883	47085.8	28042	82106.9	4443.06
A5	6	309981	48992.9	29592.7	86652.7	3474.78
A6	6	334931	50895.4	30561.7	88380.2	3600.78
A7	6	398435	71640.3	47469.4	109682	9247.91
A8	6	365326	61124.5	35061.1	86370.2	5207.2
A9	6	315826	50132.8	29036.7	77909.8	4231.79
A10	6	236969	31476.2	17652	57137.1	3101.01
A11	6	41131.8	4598.39	2086.49	4529.79	48.096
A12	6	27144.2	2677.81	1132.7	1608.9	395.733
B1	6	329477	46426.7	27727.9	90156.7	6711.44
B2	6	279229	41339.6	23987.1	77538.6	3037.67
B3	6	304918	46844.4	27190.8	75816.9	3898.35
B4	6	299343	46968.6	27535.6	76753.2	3181.38
B5	6	308630	49151.6	29412.5	83140.3	6284.62
B6	6	336843	52495.8	30365.3	86814	3551.07
B7	6	327958	50040.4	29352.7	83644.6	3821.38
B8	6	312014	45650.6	26954.3	80173	3585.84
B9	6	272842	38270.2	22581.4	70467.9	2907.15
B10	6	254510	34247.2	19538.6	63935.1	2895.09
B11	6	244939	30737.1	16778.6	56073.6	2357.12
B12	6	238596	29699.1	14866.6	47293	3039.57
C1	6	264596	42453.6	22996.5	66906.8	4871.91
C2	6	295000	44164.6	25171.4	71554.3	3136.69
C3	6	285601	47209.5	28291.2	73488.5	6588.02
C4	6	284821	45836.9	27146.4	75688.6	3637.62
C5	6	276458	45245.7	27227.9	77927.9	3947.56
C6	6	333346	52432.7	30694	88406.8	5084.89
C7	6	337288	50390.1	30315.6	91362.6	3984.58
C8	6	333970	48898.9	28961.2	84417.9	4118.34
C9	6	291507	41652.8	24124	72312.1	3448.02
C10	6	267950	37376	21754.3	69822.8	2599.49
C11	6	264316	35220.1	19135.3	58303.1	2424.92
C12	6	299353	39363.6	19840.8	50985.5	3817.35
D1	6	296754	49563	26544.2	60375.5	5131.51
D2	6	288650	44218.9	24696	69553.6	3733.13
D3	6	267494	41883	24484.6	68502.4	4162.95
D4	6	264773	42600	25103.3	69846.8	4313.78
D5	6	248216	39943.9	24178.9	69758.1	3794.55
D6	6	241479	38361	23006.2	67525	3706.06
D7	6	255781	40648.1	24928.1	72028	4096.2
D8	6	272183	41932.1	25050.1	73550.4	3716.51
D9	6	285798	42028.6	24127.2	67204.8	3606.01
D10	6	277280	39020.4	22093.6	61673.7	3831.38
D11	6	266736	37186.5	18152.7	51966.7	2906.26
D12	6	374774	55482.3	27363.8	58092.9	4961.81
E1	6	356720	58927.9	30848	72582.5	5659.78
E2	6	308042	47365.4	26133.8	70962.9	3884.72
E3	6	251617	39727	22683.5	61755.6	3317.41
E4	6	239515	37391.3	21773.6	57067.4	3516.6
E5	6	214363	35710.7	21248.2	57081.3	3659.32
E6	6	199167	32797.6	19283.2	54765.3	2813.64
E7	6	209382	34057.8	20213.4	59998.7	2988.92
E8	6	222475	36190.1	22297.3	61794.7	2887.46
E9	6	234456	35690.5	20235.8	53345.1	2949.78
E10	6	241565	34962.9	19531.7	52002	2896.81
E11	6	249194	34675.5	18567.3	50090.7	2839.89
E12	6	372092	55705.4	28171.8	61186.8	4890.44
F1	6	325931	49605.4	24910.2	67782	4092.36
F2	6	310881	48970.3	26413.7	70202.9	4441.63
F3	6	258865	42646.9	23830.1	64707.7	4239.95
F4	6	241521	39293.2	22292.3	57874.9	4358.27
F5	6	206762	34085.3	19516.3	50307.7	3527.26
F6	6	190371	30548.9	17696.4	47607.1	2702.26
F7	6	179015	28772.1	16748.2	47281.2	3011.79
F8	6	194446	31840.8	18035.7	47563.8	3016.52
F9	6	205822	32593.7	18263.6	45345.6	3144.37
F10	6	229112	34547.9	18948.5	45826.9	3396.3
F11	6	243687	34500.1	18402	46255.5	2707.34
F12	6	265630	36604.6	18478.5	46058	3985.98
G1	6	361668	53616.7	27651.3	78597.2	4851.62
G2	6	312065	48890.5	25769.9	69576.9	3915.6
G3	6	308730	51434.8	27682.5	66069.8	5023.33
G4	6	271724	45114.8	24889.2	58540.9	4055.66
G5	6	242532	40840.8	23206	56229.5	3997.26
G6	6	253272	42203.3	23484.5	54406	3619.24
G7	6	218294	35668.5	20080.3	48439.5	3963.04
G8	6	206371	33767.6	18803	45129.2	3173.77
G9	6	216071	35482.3	19257.7	44127.3	3428.24
G10	6	218250	33483.5	17755.1	41790.3	2900.17
G11	6	192533	27710.5	14004.8	35556.7	2354.45
G12	6	179500	23813	12288.3	31934.1	3561.66
H1	6	14173.4	1582.38	371.61	1913.08	1409.22
H2	6	248082	39070.6	19477.8	48996.5	3543.3
H3	6	325655	53538.8	28007.4	72736	8846.5
H4	6	303613	51112.7	26641.3	61827.3	6504.58
H5	6	266193	46272.8	25540.9	58588.1	4447.5
H6	6	255459	43325.5	23916.1	55822.6	4142.55
H7	6	242033	40447.2	22031.7	52194.9	4093.06
H8	6	232343	38539.4	20961.5	50521	3640.16
H9	6	230686	35156.1	19057.9	47088.8	3406.69
H10	6	203847	30013.6	15435.5	37018.8	2924.49
H11	6	233919	32280.8	16576	48481.2	2887.11
H12	6	63566	7545.95	4220.28	6098.89	1185.81
A1	7	260345	36844.8	21260.8	70687.3	5218.41
A2	7	258142	39522.8	23641.4	77243.9	3946
A3	7	279846	43183.3	25028	79722	4023.74
A4	7	293060	47253.8	27893.3	82306.8	3790.78
A5	7	310110	49366	29420.7	87114.6	3547.78
A6	7	334928	51099.1	30654.3	88512.2	3925.33
A7	7	400124	72201.9	48115	110240	9809.15
A8	7	364847	61177.7	35127	86627.6	5047.76
A9	7	315522	50757.3	28830.7	77758.4	4439.6
A10	7	237521	31369.2	17757.7	56512.5	3065.1
A11	7	41888	4564.42	2008.47	4161.08	385.861
A12	7	26910.6	3203.81	1258.42	1865.62	323.448
B1	7	328728	46407.1	27694.5	89596.9	7045.8
B2	7	279109	41198.7	23759.7	77553.6	2721.93
B3	7	305637	47301.9	27132.2	75635.4	3684.56
B4	7	298641	47213.3	27402.7	77029.6	3208.67
B5	7	308384	49457.3	29347.1	83326.7	6456.91
B6	7	336896	52618.4	30684.4	87327.8	3245.51
B7	7	327816	50320.3	29575.3	83277.9	3581
B8	7	311568	45299.4	27247.8	80056.1	3534.8
B9	7	273471	38323.6	22148.3	70521.8	3113.66
B10	7	255586	34333.1	19953.5	64236.3	2874.71
B11	7	244562	31067.9	16586	56275.4	2726.91
B12	7	237828	29742.1	14940.8	47218.4	4104.16
C1	7	266361	42633.1	23453.8	66843.2	4958.46
C2	7	296360	44536.8	24680.1	71544	3661.43
C3	7	286497	46870.3	28014.4	73893	6611.69
C4	7	285070	45626.2	27085.6	76446.6	3824.15
C5	7	276528	45337.4	26988.2	77570.6	4475.61
C6	7	333069	52559.9	30962.4	88070.2	4514.19
C7	7	335248	50589.8	30619.1	91046.9	4211.88
C8	7	333336	49254.3	29055.1	84613.6	4030.74
C9	7	291515	41484.5	24357.2	71867.5	3497.82
C10	7	267985	37311.7	21832.8	69371.6	3097.39
C11	7	263743	35248.5	19051.3	57981.4	2477.32
C12	7	298980	39589.2	19522	51195.5	3658.95
D1	7	297342	49905.4	26293.4	60597.4	5131.51
D2	7	289351	44311.6	24893	70135.5	3600.35
D3	7	267225	41777.5	24892.5	68314.6	3600.7
D4	7	264684	42574	25288.1	69971.5	4109.35
D5	7	248335	39994.7	24230.5	69495	3829.75
D6	7	241451	38346.7	23227.4	67616.9	3463.88
D7	7	255151	40186.5	24721.3	72086.7	4190.36
D8	7	272370	41832.8	25019.8	73210.8	3986.71
D9	7	285062	42190.8	23794.6	67644.9	3638.63
D10	7	278311	38864.2	21928.2	61803.4	3416.38
D11	7	266881	36781.5	18510.6	51985.8	2675.52
D12	7	373653	55777.7	27526.5	58199.9	5161.16
E1	7	356894	59662.9	30953.6	72368.7	5645.25
E2	7	308680	47302.1	26102.3	70575.4	4176.95
E3	7	253269	39634.5	22395.6	61714.1	3888.16
E4	7	239429	37234.7	21712.2	57129.2	3118.48
E5	7	214802	35788.3	21344.8	57227.4	3499.02
E6	7	199007	33003.2	19305.4	54636.7	2987.15
E7	7	209246	34319	20050.4	59787.5	3073.6
E8	7	222389	36231.2	22192.2	61723.9	2810.3
E9	7	233690	36008.7	20238.6	53541.6	3241.34
E10	7	241572	35326.6	19697.4	52092.6	3380.86
E11	7	250154	34706.7	18445.3	51102	3084.67
E12	7	372092	55921	28243.4	61576	5814.85
F1	7	325977	48861.1	25093.4	67955.4	4587.8
F2	7	308870	48818.2	26647.1	70433.7	3584.69
F3	7	259016	42811	24418.5	64789.7	4153.4
F4	7	240780	39635.4	22625.6	57933.2	4612.13
F5	7	207499	34144.4	19709.2	50003	3446.16
F6	7	190587	30542.9	17550.8	47897.3	2538.59
F7	7	179378	28902.4	16865.2	47185.6	2669.19
F8	7	194682	31922.9	18178.2	47846.3	2439.72
F9	7	204664	32568.9	18407.2	45375.6	3127.48
F10	7	228885	34692.6	18967.8	45226.4	3611.7
F11	7	242178	34407.3	18169	46384.2	2324.4
F12	7	264439	36210.7	18935.9	46543.7	3800.69
G1	7	358911	55084.9	27382.1	78039.9	5043.26
G2	7	311926	49129	25673	70146.2	3528.33
G3	7	309185	51535.3	27865.2	65968.8	4667.34
G4	7	271576	45429.5	24708.7	58214.6	3812.76
G5	7	242462	41011.8	23080.9	55937.8	4227.96
G6	7	253204	42070.3	23355.8	54406	3160.27
G7	7	219195	35693.4	20432.8	48606.4	3519.32
G8	7	205747	33784.1	18836.4	45601.6	2756.78
G9	7	216096	35303.7	19494.7	44142.3	3069.63
G10	7	219177	33622.8	17841.6	41926.8	3359.29
G11	7	192783	27831.9	14448.5	36001.2	1974.66
G12	7	180150	23544.5	12295.7	32232.4	3561.66
H1	7	14342.6	2071.33	1429.09	1729.7	1404.83
H2	7	249866	39129.1	19518.8	48650.1	3326.66
H3	7	324546	53479.9	28272.5	72858.7	8977.9
H4	7	303483	50800.1	26681.7	62571.3	6266.35
H5	7	267595	46395.3	25321.5	58346.5	4314.14
H6	7	255233	43404.7	23938.3	56291.7	3877.91
H7	7	242132	40628.2	22222.9	52249.7	3977.24
H8	7	231257	38757.3	20977.6	50391.4	3275.57
H9	7	230573	35415.6	18921.3	46713.4	2965.29
H10	7	204232	30088.5	15445.2	37046.8	2651.94
H11	7	233468	32320.4	16751.3	48269.1	2794.16
H12	7	63839	7787.05	3870.78	6109.09	350.213
A1	8	257693	37027	21247	70154.7	5163.97
A2	8	257449	39912.2	23269.3	77503.2	4278.52
A3	8	279614	43107.8	25501.9	79832.2	3622.78
A4	8	293446	47847.4	28107.7	82189.3	3964.38
A5	8	310340	49085.7	29577	86786.7	4038.66
A6	8	335469	51197.9	30664.8	88042.6	4033.82
A7	8	404055	72591.5	47365.9	109621	9811.85
A8	8	364250	61367.5	35278.9	86600.5	5034.25
A9	8	315756	50891.9	28988	77388.5	4309.18
A10	8	236189	31490.9	18022.3	56782.5	3530.11
A11	8	40974.3	4163.58	1870.27	4753.92	0
A12	8	27382.1	2723.04	1262.12	1719.81	121.293
B1	8	328304	46877	27464.4	88815.3	7183.82
B2	8	278951	41319.3	23249.7	77236.2	2768.55
B3	8	305470	48009.1	27062.7	75364.3	3734.64
B4	8	300390	47605	27551.9	76464.1	3474.7
B5	8	308327	49179.6	29280	83333	6016.53
B6	8	336256	52612.4	30390.7	87062.1	3440.96
B7	8	327563	50091.8	29591	83166.1	3716.27
B8	8	312282	45577.7	27144.5	79947.8	3290.01
B9	8	271534	38808.7	22293.7	70852.7	3146.66
B10	8	255536	34300.8	19487.8	63495.4	3322.93
B11	8	244696	30881.6	16615	56340.1	2349.37
B12	8	239500	29589.2	15072.3	46545.9	2699.39
C1	8	265016	42890.2	23296.4	66810.1	4754.11
C2	8	297188	44813.2	25384	71362.1	3498.25
C3	8	287000	46772.6	28139	73500.9	6562.52
C4	8	285170	45739.8	26950.9	76248.7	3649.01
C5	8	279178	46107.5	26996.2	76869.2	4270.35
C6	8	332526	52932.4	31135.2	87756.1	4814.45
C7	8	336348	50629.6	30347.7	91111.4	4715.71
C8	8	332939	48958.1	28865.3	84406.1	4176
C9	8	291030	41466.3	24295.1	71833.1	3711.08
C10	8	267373	37401.3	21444.7	69642.1	2799.54
C11	8	264023	35071	19312.4	58184.1	2049.75
C12	8	298177	39552.9	19588.3	50276	3721.83
D1	8	296698	50100	26438.8	60649.2	5237.97
D2	8	287772	44725	24757.7	69142.8	3821.64
D3	8	267273	41803.6	24789	68533	3723.66
D4	8	265500	42624.2	25196.6	70016.4	3746.65
D5	8	248865	40374.3	24207.8	69790.5	4332.5
D6	8	241255	38134.1	22917.4	67588.5	3761.74
D7	8	254908	40718.8	24808.3	72383.8	3893.1
D8	8	272448	41960.1	25069.7	73731.9	3784.83
D9	8	284243	42109.1	23961.4	67278.4	3251.71
D10	8	278315	38999.7	21961.3	61519.6	3130.7
D11	8	266398	36511.5	18292.5	52068.5	2683.09
D12	8	375153	55583.2	26984.8	58191.3	4743.17
E1	8	357219	60077.2	30885.8	72205.6	5653.97
E2	8	308859	47531.4	25872.7	71391.5	3894.61
E3	8	252782	39708.3	22560.3	61547.3	3707.93
E4	8	239876	37387.6	21616.9	56808.4	3156.07
E5	8	215837	36062.6	21474.4	57242.5	3462.82
E6	8	199335	32796.1	19341.6	54716.2	2712.9
E7	8	208629	34186	20191	59954.2	2832.97
E8	8	222391	36248.9	22075.1	61896.5	2926.94
E9	8	233953	35857.3	20169.8	53052.7	3065.23
E10	8	242022	35092.1	19526.7	52294.2	2817.56
E11	8	249755	34841.1	18675.9	51025.7	3353.21
E12	8	369796	55596.3	27967.7	61936.8	5036.85
F1	8	327748	49205.1	24927.7	67522.4	4838.81
F2	8	310014	49377	26485.3	70600.3	3822.59
F3	8	258518	43142.3	24081	64348.7	3356.12
F4	8	241336	39518.9	22343.4	57827.7	3970.84
F5	8	206815	34202.1	19717.9	50358.7	3482.11
F6	8	190532	30702.5	17855.7	47514	2567.99
F7	8	179077	28842.9	17127.1	47055.7	2920.17
F8	8	194685	32119.5	17891.6	47899.9	2867.55
F9	8	205514	32524.4	18085.7	45526.3	3198.6
F10	8	228400	34796.2	18876.3	45222.5	3853.63
F11	8	242547	34745.5	18354.3	45847.6	2949.26
F12	8	265048	36737.3	18479.8	46347.8	3738.92
G1	8	360795	54458.9	27698	77853	5661.29
G2	8	313424	49356.1	25772.4	69726.2	4376.4
G3	8	309362	51820	27956.5	66246.5	4433.23
G4	8	271707	45184.8	24867.8	58010.5	3683.03
G5	8	241984	40803.2	22820.9	56041.3	3811.03
G6	8	253677	42242.9	23508.7	54626.1	4087.68
G7	8	218806	35893.7	20219.6	48667.6	4101.35
G8	8	205811	33790.8	18918.3	45273.1	3063.27
G9	8	215841	35625.4	19204.3	44130.7	3186.31
G10	8	219051	33600.4	17637.1	41765.5	3214.83
G11	8	192368	27652.4	14534.1	36196.3	2187.39
G12	8	178419	23669.1	11750.3	32038.1	3646.37
H1	8	15025.4	1762.38	385.374	1242.94	1027.87
H2	8	249151	39179.2	19287.3	48567.2	3750.64
H3	8	326199	53897.5	28280.2	72981.5	8357.96
H4	8	303666	50663.8	26898.6	62448.4	6201.47
H5	8	267853	46366.5	25356.7	58348.1	4229.96
H6	8	254318	43435.9	24019.9	55960.2	4030.16
H7	8	242051	40613.7	21945.7	52032.8	3783.93
H8	8	231482	38690.3	21056.8	50278.5	3927.09
H9	8	231146	35590.2	19108.6	47120.1	2955.71
H10	8	204327	30085.5	15355.3	36816.8	2534.84
H11	8	233896	32478.8	16727.3	48373.5	3101.23
H12	8	62794.1	7785.59	3984.51	5864.21	245.763
A1	9	257884	36757.9	21194.7	69963.8	5931.46
A2	9	258789	39883	23230.2	77891.7	3995.05
A3	9	278918	43182.3	25384.5	79369.8	3551.97
A4	9	293804	47813	28261.4	82303.9	4366.57
A5	9	309501	49335.7	29415.8	87184.8	4042.86
A6	9	335024	51439.3	30614.3	88712.8	3864.76
A7	9	403101	72257.5	48060.7	109546	9580.7
A8	9	365448	60955	35277.9	86217.4	5104.51
A9	9	315024	50468.9	28847.6	77147.1	4492.64
A10	9	237091	31177.8	18019.4	57002.5	2833.54
A11	9	40610	4242.84	2162.29	4025.48	66.6785
A12	9	27281.7	2867.79	1320.05	1849.42	169.075
B1	9	331498	46517.8	27782.9	89237.7	6835.23
B2	9	280554	41389.1	23507.8	77418.1	2939.14
B3	9	304396	47918	26960.7	75476.6	3839.61
B4	9	300693	47590.1	27724.9	76965.7	3060.3
B5	9	307806	49205.9	29520.7	83203.9	6138.39
B6	9	336342	53162.2	30744.3	87325.8	3555.66
B7	9	328847	49967.1	29605.8	83097.4	3599.28
B8	9	312054	45701	27086.6	79699.6	3834.41
B9	9	273043	38911.8	22441.8	70388.5	3036.34
B10	9	256299	34508.9	19754.2	64550.8	2936.85
B11	9	245348	30678.4	16441.3	55915.2	2144.55
B12	9	239495	29913.9	14737.4	47152.4	2951.47
C1	9	265474	43365.7	23477.8	66379.7	5329.89
C2	9	295838	44986.4	25093.3	71260.3	3533.45
C3	9	286740	46833.2	28332.8	73345.7	6503.34
C4	9	285191	46127.2	27048.2	75994.5	3663.9
C5	9	279667	46146.4	27066.9	77479.4	4031.03
C6	9	333489	52896.1	30953.1	87262.9	4366.12
C7	9	336063	50558.2	30406.8	91341.1	4385.76
C8	9	334072	49443.6	28726.2	84483.5	4282.46
C9	9	290997	41746.1	24030.8	71960.4	3031.22
C10	9	267893	37318	21747.9	69523.4	2710.63
C11	9	264192	35144.9	18943.7	58275.7	1574.53
C12	9	297396	39389.1	19716.3	50802.8	3606.95
D1	9	296329	49300.9	26613.2	60395.8	5254.07
D2	9	288664	44060.8	24576.1	69755.7	3792.82
D3	9	267516	42086.3	24931.5	68644.1	3872.91
D4	9	264684	42715.4	24999.5	69900.2	4215.8
D5	9	248971	40282.2	24021.5	69823	3971.46
D6	9	241358	38409.5	23219.7	67429.6	3535.47
D7	9	254802	40637.6	24774.5	72473.6	4062.04
D8	9	272767	41992.9	24575.1	72994.8	3514.63
D9	9	285368	42190.8	24198.4	67428.6	3630.76
D10	9	276983	39155.9	22025.2	62024.1	3009.61
D11	9	268651	37139.6	18360.1	52086.5	2876
D12	9	374276	56138.2	27352.8	58145.8	5054.41
E1	9	357257	59996.3	31008.4	72320.9	5559.01
E2	9	308937	47704.3	26325.2	71098.7	3815.51
E3	9	252734	39984.9	22570.1	61510.7	3263.33
E4	9	239381	37599.7	21824.5	57323.4	3378.75
E5	9	215032	36048.8	21378.6	57747	3405.08
E6	9	199608	33027.4	19267.8	54550.3	3032.72
E7	9	209257	34075.1	20326.9	59870	3044.25
E8	9	222844	36466.6	22562.3	61580.7	3094.74
E9	9	233270	36256.7	20089.9	53260.5	3116.11
E10	9	241369	35165.6	19440.3	52569.1	3055.31
E11	9	249449	35054.5	18481.9	50437.5	2927.82
E12	9	372135	55885	28061.8	61467.5	5289.49
F1	9	326542	49361.2	25356.2	67570.9	4802.01
F2	9	310020	49131.2	26737.2	70095.5	4384.34
F3	9	259396	42808	23911.7	64337.7	4011.87
F4	9	241660	39421.4	22522.4	58033.1	4624.44
F5	9	207009	34131.2	19517	50269.6	3539.8
F6	9	190141	30870.3	17922.8	47500.8	2223.15
F7	9	179767	28941.7	16838.2	47188.6	3084.16
F8	9	194602	31976.6	18100.9	47686	2838.97
F9	9	205174	32780.1	18183	45451.8	3011.02
F10	9	228747	34573.8	18746.4	45145.9	3434.07
F11	9	243659	34954.1	18402	45527.8	2906.71
F12	9	265778	36762.2	18806.6	46028.1	2917.31
G1	9	363080	54593.2	27812.5	77861.1	4996.95
G2	9	313469	49754.4	25405.5	69602.4	3893.54
G3	9	309886	52045.4	28078.4	66310.7	4483.47
G4	9	272832	45895.8	24866.9	58537.3	3833
G5	9	242155	41030.1	23199.6	55699.5	3660.03
G6	9	254430	42488.1	23538.8	54563.2	3602.02
G7	9	218561	35417	20007.8	48350	3827.21
G8	9	206387	33966.4	18826.5	45352.1	2943.9
G9	9	216216	35536.9	19586.9	44159.7	3277.25
G10	9	219341	33351.6	17592.5	41545	3156.45
G11	9	191310	27529.9	14232.9	36182.5	2384.52
G12	9	179623	24058.4	11916.1	31524.1	3858.8
H1	9	13979.6	1867.15	974.903	1113.89	138.073
H2	9	248955	39005.2	19140.4	48913.5	3297.42
H3	9	326354	53585.1	28274.7	72180.8	8782.49
H4	9	304643	50837.1	26535.2	62173.1	6441.63
H5	9	268058	46350.5	25480.9	58273.9	4314.14
H6	9	255416	43486.2	24002.3	55905.5	3671.46
H7	9	241688	40451.8	22115.5	52154.1	3882.98
H8	9	233003	38496.2	21149.1	50319	3572.31
H9	9	230752	35422.2	19330.4	47199.6	3112.42
H10	9	204675	30097.4	15454.8	36703.8	2914.13
H11	9	235454	32629.2	16334.2	48148.9	3214.17
H12	9	64262.6	7433.43	3795.89	6375.85	1069.07
A1	10	259055	37575	21196.3	70063.7	5622.07
A2	10	258675	39685.4	23526.2	77541.5	4432.51
A3	10	278646	43496.1	25283	79151.4	3932.57
A4	10	292556	47561.4	28418.2	82140.1	4035.7
A5	10	310589	49733.5	29599.6	86714.6	3996.7
A6	10	335594	51336.5	30772.2	88313.7	4129.65
A7	10	402556	72782.3	47996.1	109368	9479.06
A8	10	366034	61506.9	35297.8	86049	5104.51
A9	10	314955	50782.1	28903.7	77215	4180.49
A10	10	236488	31442.8	17672.8	56461.4	3014.06
A11	10	40679.3	4223.59	2038.57	4743.84	0
A12	10	26698.5	2866.5	797.453	1855.65	121.293
B1	10	329855	47014.6	27541.1	88626	6388.46
B2	10	279319	41465.2	23662.6	76775.1	3210.38
B3	10	305155	47810.9	27195.1	75550.9	3795.31
B4	10	300288	47710.2	27851	76779.7	3088.44
B5	10	308577	49634.7	29647.6	82910	6060.23
B6	10	335763	52972.4	30861.2	87157.2	3605.21
B7	10	326232	50465.1	29392.9	82827.2	3455.78
B8	10	311684	45987.7	27052.8	79661.3	3629.32
B9	10	277132	39322.3	22768.3	69470.6	2963.73
B10	10	255509	34526.1	19575.2	63809.9	2469.28
B11	10	244896	30996.7	16625	55580.7	2409.16
B12	10	240185	30111	14857	47670.9	3462.96
C1	10	265821	43164.6	23236.5	66477.7	5045
C2	10	297810	45098.1	25372	71425	3231.62
C3	10	286410	47310.2	28070.8	73551.3	6148.27
C4	10	285803	46174.8	26988.3	75763	3864.43
C5	10	279580	46178.4	27424.2	77668.9	4025.07
C6	10	332521	53130.3	30876	87959.7	4816.51
C7	10	336759	51223.6	30401.6	91409.7	4392.04
C8	10	332790	49534.6	28955.9	84296.3	4390.02
C9	10	291478	41593	23958.2	71875.8	3792.28
C10	10	267900	37430.9	21659.9	69187.7	2787.32
C11	10	263945	35517.1	18976.2	57436.4	1777
C12	10	297903	39410.9	19786.1	50449.2	3556.17
D1	10	297257	49725.7	26499.5	60198.9	5027.74
D2	10	289039	44171.5	24582.7	69101.1	3634.32
D3	10	268261	42284.8	24762.7	68433.4	4022.15
D4	10	264779	42838.2	25046.7	69423.3	3746.65
D5	10	248520	40260.7	23916.5	69287.1	3734.08
D6	10	241213	38695.8	22647.5	67038.9	3542.54
D7	10	255513	40758.9	24833.1	72490.5	3836.78
D8	10	272814	41833.8	24829.7	72749.4	4180.44
D9	10	284706	42424.1	24115.5	67085.5	3653.25
D10	10	277705	39105.6	22013.1	62059.6	3419.91
D11	10	267161	36889.5	18400.4	51640.7	2423.35
D12	10	373797	55765.3	27078.3	57635.7	4785.62
E1	10	357480	59972.1	31180.8	72376.6	5605.52
E2	10	308488	47026.6	26375.9	71160	3827.59
E3	10	253049	39948.5	22831.5	61372.5	3781.02
E4	10	239542	37873	21758.5	57393.9	3282.35
E5	10	214997	36256.7	21722.1	57821.7	3492.98
E6	10	200029	33190.8	19294.7	54492.6	3331.76
E7	10	209382	34145.9	20361.2	59492.9	3159.11
E8	10	222451	36316.1	22351.1	61635.1	2900.03
E9	10	233405	36185.6	20131.7	52960.5	3109.26
E10	10	241169	35419	19817.9	52438.8	3090.65
E11	10	248552	34920	18398.7	50965.1	3306.87
E12	10	370561	56370	28177.1	61490.6	5246.42
F1	10	327021	49868.5	24881.9	67656.9	4181.72
F2	10	311179	49373.2	26565.6	69792	3988.25
F3	10	259146	42932.4	24015.2	64633.7	4085.18
F4	10	241402	39950.5	22791.8	57898	4298.59
F5	10	207130	34304.1	19652	50161.8	3449.51
F6	10	190197	30557.1	17645.3	47293.6	2783.31
F7	10	179254	29004.7	16632.6	47492.5	2947.12
F8	10	194910	31900	18513.1	47684.4	2946.37
F9	10	205752	32749.6	18368.5	45369.6	3193.26
F10	10	229086	34829.7	18927.3	45521.7	3603.53
F11	10	242344	34571.2	18256.5	45897.4	3538.87
F12	10	265616	37277.8	18598.5	46086.6	2822.51
G1	10	361819	54387.4	27551.4	77882	5678.86
G2	10	313434	49422	26134.4	69323.3	4131.3
G3	10	309366	52062.3	27786.4	66301.2	4849.07
G4	10	273038	45347.1	24748.7	58190.3	3890.96
G5	10	241708	40998.2	23149.5	55794.8	3749.79
G6	10	253807	42678.9	23728.5	54468.9	3459.94
G7	10	219434	35552.1	20011	48553.2	3965.51
G8	10	205943	33994	18966.9	45275.4	3205.23
G9	10	216587	35385	19514.1	44065.9	3090.22
G10	10	218379	33656.5	17555.3	41656.7	2665.67
G11	10	193187	27603.9	14341.2	36386.1	1741.89
G12	10	179706	23953.1	12319	32168.9	3475.61
H1	10	14287.2	1799.99	734.045	1503.3	705.705
H2	10	249102	39243.2	19428.8	48937.3	3551.27
H3	10	325740	53678	28071.5	71870.1	9281.13
H4	10	304312	50847.5	27062	62291.2	6439.69
H5	10	267477	46296.8	25492.9	58104.9	4362.49
H6	10	254884	43390.2	23868.9	55649	3959.22
H7	10	242102	40707.3	22234.3	51682	3975.64
H8	10	232474	38527.8	20776.9	50375.5	3803.66
H9	10	230206	35197.3	19133.2	47234.2	3091.53
H10	10	204749	30176.3	15557.3	36585.9	3144.19
H11	10	233896	32498	16804.7	48088.8	2815.34
H12	10	62753.7	7715.45	3739.03	6008.52	563.719
A1	11	258207	37068	21439.1	69834	5503.9
A2	11	257752	40300.4	23731.2	77482.4	4146.1
A3	11	278309	43697.6	25512.5	79268.5	3977.72
A4	11	292327	47720.6	28101.7	82249	4358.84
A5	11	310450	49781.8	29518	87018.5	3993.35
A6	11	335858	51315.1	30693.3	87993.9	3826.79
A7	11	402118	72895.6	47905.9	109652	9101.3
A8	11	366468	61456.6	34988.2	85974.5	5261.24
A9	11	315632	50600.7	29065.7	77536.2	4222.23
A10	11	237706	31677.5	17965	56694.1	2915.76
A11	11	41841.4	4461.38	2005.13	4297.81	233.921
A12	11	25987.8	2986.69	1136.4	2342.93	121.293
B1	11	329557	46780.5	27245.9	88910.8	6711.44
B2	11	279840	41563	23243.5	76465.8	2533.34
B3	11	305452	47931.9	27155	75278.7	4039.92
B4	11	301857	47759.5	27917.9	76531.6	2973.32
B5	11	308387	49765.8	29587.9	83077.6	5794.66
B6	11	335920	52913	30670.2	86686.6	3836.44
B7	11	328163	50227	29543	83037.2	3063.68
B8	11	311822	45802.8	27310.6	79714	3790.94
B9	11	276708	39590.1	22965.5	69269.2	2947.7
B10	11	256153	34877.8	19509.2	63645	2664.87
B11	11	243805	31184.1	16783.1	55855	2754.59
B12	11	239803	29776.2	15102.2	47216	3529.04
C1	11	266374	43414.5	23675.1	66626.7	4560.58
C2	11	298418	44959.3	25397.2	71149.3	3851.28
C3	11	286297	47285.8	28217.1	73124	6427.78
C4	11	285353	46085.1	26959.3	76468.4	4037.82
C5	11	279603	46344.5	26936	77768.8	4166.45
C6	11	333826	53115.2	30853.4	87431.8	4917.28
C7	11	335579	51051.4	30046.3	91309.3	4565.92
C8	11	333156	49754.6	28938.6	84298.5	5034.27
C9	11	292279	41780.5	24455.7	71969.8	3580.09
C10	11	268134	37659.7	21780.8	69383.4	2637.28
C11	11	264134	35389.6	18956	57274.9	2041.41
C12	11	298635	39281.1	19682.6	50484.8	3359.07
D1	11	296783	49927.2	26561	59973.2	5010.74
D2	11	288573	44436.9	24711.4	69324.7	3842.23
D3	11	267804	42284.8	24846.6	68693.9	3520.91
D4	11	266040	42712.6	25198.5	69726.9	3480.04
D5	11	248419	40240.9	24472.8	69451.1	3688.95
D6	11	242722	38945.2	23048	67379	3782.95
D7	11	255388	40864.5	25049.7	72116.9	4142.36
D8	11	272316	42228.2	24801.3	72954.6	3692.04
D9	11	285360	42268.2	24213.3	66842.5	3726.36
D10	11	277284	38818.3	22076	61485.2	3442.24
D11	11	267512	36792.1	18803.4	51706.6	2540.61
D12	11	373530	55745.7	27402.6	57579.1	4682.73
E1	11	357122	60066.7	30979.5	72341.8	5697.57
E2	11	308891	47654.7	26158.6	70841.5	3750.69
E3	11	253138	39657.2	22441.9	61422.9	3543.71
E4	11	239917	37578.4	21582	56816.1	3357.54
E5	11	215096	36107.9	21424	56915.1	3547.28
E6	11	199839	33021.3	19173.3	54534.7	3124.67
E7	11	210531	34224.6	20298.9	59784.2	2999.82
E8	11	222581	36624.6	22459.7	61615.2	3063.33
E9	11	233214	36318.7	20215.4	53214.4	3183.61
E10	11	242184	35584	19445.4	51727.1	2771.52
E11	11	249917	35099	18403.1	50695.7	2609.38
E12	11	370145	55437.4	27912	60910.1	4708.15
F1	11	327874	49093.8	24991	67144.6	4695.57
F2	11	309939	49616.5	26753.2	70017.8	4405.51
F3	11	259024	42684.7	23679.7	64372.7	4523.02
F4	11	241577	39456.6	22753.4	57699.1	4253.12
F5	11	206409	34327.4	19702.9	49981.9	3156.05
F6	11	190880	30602.6	17502	47371.2	2505.22
F7	11	179485	29057	16782.6	46960.1	3027.18
F8	11	194940	31697.2	18486.5	47797.5	3213.98
F9	11	205733	32851.8	18278.7	45754.9	2974.57
F10	11	229317	34645.7	18801.2	45293.1	3527.99
F11	11	243365	34670.9	18275.9	46013.3	2797.3
F12	11	265000	36227.2	18718.6	46705.7	2729.14
G1	11	359806	54957.6	27606.2	77563.1	5052.84
G2	11	313634	49281.2	25606.7	69256.5	4256.3
G3	11	309886	52221	28047.9	66394.9	4843.73
G4	11	272355	45656.4	24746.9	58149.8	3654.51
G5	11	242781	41230.7	22948.4	55557.3	4377.28
G6	11	253795	42246.2	23587.3	54413.7	3719.99
G7	11	218918	35724.4	20182.6	48504.8	4133.45
G8	11	206020	33816.2	18841.7	45080.7	3307.66
G9	11	217540	35691.3	19358	43841.7	3609.27
G10	11	219205	33631.2	17723.6	42022.3	3128.75
G11	11	192279	27768.6	14168.9	36293.3	2164
G12	11	178723	23757.8	12120	31532.9	3803.68
H1	11	14890.1	1966.55	1279.99	1231.62	593.932
H2	11	249129	39194.5	19073	48762.1	3508.74
H3	11	324264	53745.9	28187.4	72175.3	8873.46
H4	11	304791	50991.4	26838.5	62467.5	6757.32
H5	11	267309	46487.3	25327.1	57975.2	4250.8
H6	11	254777	43596.7	24074.8	55754.6	3924.14
H7	11	241706	40489.8	22226.7	52060.2	4104.24
H8	11	232648	38925.9	21187.6	50439.9	3647.52
H9	11	230953	35267.3	18844.4	46852.1	3445.87
H10	11	205121	30321.2	15175.5	37090.8	2799.1
H11	11	234008	32677.9	16580.3	48050.3	2758.87
H12	11	63535.1	7905.42	4107.94	6667.38	677.385
A1	12	259658	37082.8	21660.3	70229.3	5675.19
A2	12	257789	39833.9	23763.5	77472.6	4238.3
A3	12	279574	43534.9	25413.1	79016.6	4061.8
A4	12	293787	48026.2	28365.6	81964.9	4312.43
A5	12	310548	49697.5	29389.2	86340.5	3883.42
A6	12	335341	51674.6	30847	88239.2	3831.31
A7	12	402641	72694.8	48180.6	110112	9605.88
A8	12	366087	61359.8	34983.2	85724.9	5277.45
A9	12	316884	50673.1	29070.4	77357.2	4150.06
A10	12	236587	31798.2	18167.5	56390.7	2961.13
A11	12	42433.7	4330.03	2172.32	4285.48	507.194
A12	12	27668.6	2850.99	1206.66	1701.12	581.961
B1	12	330099	47028.9	27260.9	89627.6	6692.95
B2	12	279724	41542.7	23375	77440.1	2922.18
B3	12	306184	47927.7	27297.1	74984.8	3403.36
B4	12	300755	47970.7	27743	76948.4	3342.54
B5	12	309109	49574.1	29336	83093.7	5979.55
B6	12	336549	53047.5	30838.8	86668.9	3425.36
B7	12	329060	50584.1	29656.8	82936	3493.26
B8	12	311561	45873.8	27221.8	79955.5	3879.78
B9	12	277905	39431.8	22706.9	70051	3130.63
B10	12	256017	34840.4	19675.9	63884.2	2813.59
B11	12	244066	30942.5	16561.5	55605.2	2703.66
B12	12	239285	29690.3	15305.5	46942.1	3625.7
C1	12	266170	43112.9	23012.5	66477.7	5117.13
C2	12	297816	45297.1	25016.4	71755.7	3752.09
C3	12	286633	47468.5	28153.8	73335.3	6500.61
C4	12	286291	46459.6	27342.8	76377.6	3544.8
C5	12	279958	46204.4	27350.8	77561.1	4111.94
C6	12	333200	52860.8	30556.1	87578.1	4295.17
C7	12	335693	51272.5	30432.7	90700.4	4492.6
C8	12	333482	49332.5	28782.2	83827.4	4204.83
C9	12	290366	41828.2	24080.5	71744.3	3336.51
C10	12	267216	37837.9	21540.1	69127.8	2871.78
C11	12	264552	35125.6	18956	57807.3	1842.51
C12	12	298248	39652.3	19438.3	50400.6	3903.2
D1	12	297302	49675.1	26512.5	60397.7	5181.61
D2	12	290301	44509.2	24641	68589.8	4114.98
D3	12	267881	42441.6	24706.1	68056	3564.09
D4	12	265544	43013.1	25149.5	69402.7	4271.39
D5	12	249525	40378.6	23945.3	69113.5	3822.53
D6	12	241410	38807.1	23009.6	67111.9	3908.46
D7	12	255210	41038.2	24680.4	72446	4206.06
D8	12	272841	42334.3	24878.7	73179.3	4020.36
D9	12	285493	42170.9	24223.9	67280.5	3466.54
D10	12	277508	39260.8	22267.8	61480.7	3078.97
D11	12	266757	37194.8	18625.6	51909.2	3163.47
D12	12	375036	55653.4	27188.9	58006.9	5109.72
E1	12	357830	59702.9	30712.4	72662.1	5809.97
E2	12	308753	47561.4	25805.1	71129.9	4035.23
E3	12	254032	40077.4	22451.8	61123.7	3406.52
E4	12	239614	37625.7	21852.8	56615.2	2845.67
E5	12	215036	36257.5	21500.8	56868.1	3207.72
E6	12	199839	33181.8	19361.6	54294	3147.06
E7	12	209484	34454.3	20068.7	59663.6	3080.3
E8	12	223105	36696.9	22158	61457.3	2913.48
E9	12	233690	35915.7	20242.4	53072.4	2811.83
E10	12	241593	35644.6	19754.6	52161.8	3542.57
E11	12	248966	35041.2	18342.2	50796.7	2686.61
E12	12	372447	56153.1	27605.8	61260	5005.27
F1	12	328025	50001.5	25276.7	67802.1	4982.06
F2	12	309671	49629.2	26516.2	70038.8	4425.44
F3	12	259850	43103.5	23685.7	64250.7	4098.42
F4	12	242348	39695	22685.9	57666.7	4721.06
F5	12	207076	34373.4	19687	49737.1	3407.7
F6	12	190424	30575	17765	47742.1	2521.11
F7	12	179794	28918.8	16912.1	47171.4	2796.22
F8	12	194918	32192.1	18249	47558.9	2905.66
F9	12	205463	32834.5	18152.8	45665.8	3300.83
F10	12	228869	34703.2	18905.2	45510.9	3373.84
F11	12	242129	34677.8	18286.1	46167.5	2983.3
F12	12	266177	36975.1	18853.2	46330.1	3486.12
G1	12	359973	54628.1	27731.9	77854.6	4899.53
G2	12	313329	49579.3	25830.1	69265	4054.09
G3	12	310816	51969.2	27718.2	66712.6	5094.95
G4	12	272286	45496.9	24661.5	57973.6	3793.44
G5	12	243080	41173.2	23030	55812.9	4010.69
G6	12	254085	42522.8	23715.1	54341.4	3624.41
G7	12	219304	35972.9	20099.9	48450	3730.07
G8	12	206074	34344.5	18856.9	45256.7	2970.52
G9	12	215799	35405.1	19206	44090	3296.12
G10	12	219761	33779	17641.8	41476.3	2984.28
G11	12	192540	27954.4	14284.4	36454.3	1843.24
G12	12	179333	23947.9	12592.9	31903.6	4356.28
H1	12	15277.6	1571.63	704.224	1208.98	1181.29
H2	12	248955	38530.6	19587.6	48550	3454.25
H3	12	325471	54068.4	27842.8	72146.6	8670.18
H4	12	304021	51186.5	26800	62254.1	6114.32
H5	12	268096	46377.7	25262.3	58728.4	4204.96
H6	12	255621	43394.8	23954.3	55581	3940.08
H7	12	241536	40846.4	22184	51868.4	3716.03
H8	12	233057	38744.9	20979.9	50191	3656.51
H9	12	230680	35381.8	19064.5	46439.5	2921.76
H10	12	204148	30159.5	15227.7	36859.8	2647.8
H11	12	234008	32806.8	16652.2	47778.1	3503.59
H12	12	62704	7903.96	3795.89	6262.15	932.364
A1	13	259040	37791.6	21064.1	69726.6	5048.45
A2	13	256563	39818.7	23542.3	77480.2	4470.76
A3	13	279195	43637.8	25243.8	78915.3	3682.97
A4	13	294343	47963.3	28216.9	82003.7	3702.26
A5	13	310415	49807.4	29399.1	86576	4234.17
A6	13	335730	52032.1	30580.6	87784.4	3655.93
A7	13	403830	72719.7	47918.2	109744	9500.65
A8	13	365402	61261	35150	86051	5865.64
A9	13	315705	50636.4	28696.8	76975.4	4479.6
A10	13	236705	31612.7	17903.8	56271.9	3275.86
A11	13	40744.9	4026.57	2028.54	4214.88	517.032
A12	13	27377.8	2920.78	940.428	1606.4	330.799
B1	13	329711	47372	27756.2	88660	6974.66
B2	13	280107	42012.3	23807.7	77014.9	2735.71
B3	13	306524	47574.1	26865.2	75115.8	3898.35
B4	13	301036	47866.5	27651.3	76116.6	3218.04
B5	13	308820	49662.7	29238.9	83011.3	6323.28
B6	13	336496	52925.9	30881.5	86592.4	3263.86
B7	13	327483	50512.7	29353.6	83104.1	4193.37
B8	13	311075	46053.1	27384	79457.1	3883.56
B9	13	277541	39855.2	22886.2	70717.5	3019.36
B10	13	255800	35167.8	19647.4	64260.7	2883.88
B11	13	244675	30740.5	16764.1	55629.8	2086.98
B12	13	239897	29768.6	14967.1	46428.5	2996.74
C1	13	264987	43061.2	23248.5	66186.1	5492.17
C2	13	297238	45283.6	25214.7	71310.6	3888.6
C3	13	286524	47238.8	28253.7	73484.7	6791.96
C4	13	285754	46241.7	27281.1	76028.1	3890.7
C5	13	279884	46657.7	27281.8	77599.3	4234.58
C6	13	332829	52950.6	30944.9	87785.8	4757.9
C7	13	337090	50820.1	30451.3	91024.3	4688.48
C8	13	334119	50136.4	28946.2	84258.7	4716.02
C9	13	291723	41712.6	24107.5	71684.9	3384.15
C10	13	267652	37637.5	21886.9	68992	3024.04
C11	13	264221	35279.2	18877.5	57018.4	1975.9
C12	13	298823	39767.6	19751.2	51161.1	3938.27
D1	13	297873	50119.8	26476.1	59661.6	5227.24
D2	13	289034	44520.5	24639.9	69001.6	3642.55
D3	13	267152	42150.2	25003.7	68174.8	3772.47
D4	13	265086	43038.2	25080.6	69321.2	4152.68
D5	13	248946	40500	24172.8	69479.2	3906.47
D6	13	241717	38915.9	22985.7	67348.9	3864.27
D7	13	255407	41220.6	24910.3	71902.6	4289.15
D8	13	272394	42475.1	25134.3	72397.1	4257.93
D9	13	285132	42250.4	24094.3	67102.5	3607.14
D10	13	277049	39449.8	21969	61685.9	2926.14
D11	13	266456	37210	18494	51820.5	2736.04
D12	13	373997	56011.5	27267.8	58025.3	4268.6
E1	13	357885	60158.2	30818.1	72262.2	5491.18
E2	13	308180	47950.9	25968.3	70711.2	3982.5
E3	13	253347	40382.5	22533.6	61386.3	4065.4
E4	13	239593	37684.9	21897.2	56688.5	3518.53
E5	13	215129	36124.1	21589.2	57529.6	3841.16
E6	13	199743	33448.4	19532.9	54475.5	3010.34
E7	13	209368	34400.8	19971.2	59572.2	2656.91
E8	13	222609	36470.8	22442.6	61479.8	3368.41
E9	13	233561	36308.7	20333.4	53040.5	3188.5
E10	13	242596	35655.6	19672.3	51898.2	2789.72
E11	13	248706	34936.7	18514	50488	3482.73
E12	13	372140	55799.4	28326.9	61083.7	4911.97
F1	13	328053	49715.3	25345.4	68033.4	4495.81
F2	13	310457	49347.9	26680.4	70170.8	4029.35
F3	13	259238	42836.9	24018.2	64822.7	3998.63
F4	13	241041	39766.3	22641.1	57546.5	4255.02
F5	13	207118	34340.7	19450.3	49998.1	3791.45
F6	13	190402	30660.7	17655.2	47403.1	2607.71
F7	13	179787	29080.6	16971.3	46956.3	3097.24
F8	13	194685	32121.9	18039.7	47558.9	2922.12
F9	13	204959	32708.3	18256.1	45101.5	2883.89
F10	13	228305	35188.3	18697.3	45028.2	3318.72
F11	13	241689	34995.4	18026.9	45712	2594.28
F12	13	266672	36767.7	18694.5	45879.8	3539.27
G1	13	360358	55529.6	27791.5	78114	4546.6
G2	13	314111	49500.7	25846	69246.8	3766.08
G3	13	310393	52282.4	27685.6	66468.5	5189.02
G4	13	272335	45613.9	25111.5	57660.8	3843.12
G5	13	242253	41198.7	22887.9	55283.7	4237.18
G6	13	253299	42408.1	23558.9	54265.8	3675.21
G7	13	218721	35875.1	20193.6	48411.3	3882.37
G8	13	205532	33889.4	18606.6	45365.4	3307.66
G9	13	216376	35504.8	19356.4	44136.5	3419.67
G10	13	219840	33615.3	17549.8	42311.5	3061.46
G11	13	191935	27929.1	14192.6	35938.3	2018.1
G12	13	180365	23981.3	12147.1	32010.2	3733.76
H1	13	15219.2	2221.78	986.373	2202.87	642.148
H2	13	249212	39028.9	19491	48481.6	3551.27
H3	13	325856	53905.4	28164.2	71921	9023.95
H4	13	304415	51031.2	26692	61975.9	6511.35
H5	13	266858	46318.4	25307.9	58295.1	3864.06
H6	13	255173	43540.3	23895.5	55613.1	3825.3
H7	13	243067	41103.5	22049.3	51891.9	3601.8
H8	13	232140	39309.3	21059.1	50125	3532.26
H9	13	230780	35613.2	19071	46921.4	2878.23
H10	13	204087	30311.4	15385.2	36722.8	2834.34
H11	13	233649	32947.1	16690.3	48444.9	2641.22
H12	13	63206.9	8086.61	3915.16	5480.84	892.428
A1	14	260046	37726	21217.8	70356.1	6295.29
A2	14	258216	40312.1	23843	77601.7	3955.81
A3	14	279147	43319.8	25279.8	78913.3	3727.23
A4	14	292625	48148.1	28357.5	81964.9	3807.11
A5	14	310684	49765.7	29485.6	86731.2	3843.15
A6	14	334839	51763.2	30745.9	87751.7	3615.25
A7	14	402417	73018.9	47704.1	109222	9261.4
A8	14	365832	61495.3	34947.2	85926.2	5581
A9	14	315830	50659.3	28869.1	76971.7	4375.26
A10	14	236410	31789.4	17826.8	56513.4	3133.15
A11	14	41421.7	3948.43	1929.34	4315.74	19.6756
A12	14	26847.6	3289.11	892.359	1975.29	121.293
B1	14	329313	47702.6	27255.9	89135.7	6496.6
B2	14	278737	42257.3	23607.3	77133.1	3210.38
B3	14	305749	47760.5	27041	75534.4	3807.83
B4	14	301204	47928.8	27696.2	76324.5	3515.63
B5	14	308419	49805.6	29038.3	82432.3	6248.49
B6	14	336398	53078.2	30515.7	86980.7	3537.31
B7	14	327848	50461.3	29307.5	83404.9	3857.03
B8	14	312329	46090.4	26744.8	79113.1	3662.4
B9	14	277726	39598.4	22686.2	70564.3	3223.04
B10	14	255916	34725.2	19399.3	63693.9	2941.95
B11	14	244770	31321.9	16627.2	55081.1	2768.98
B12	14	238727	30109.8	15069.9	46407.7	3436.04
C1	14	265276	43410.2	23124.5	66202.7	5010.14
C2	14	298353	45211.1	25022.5	71285.4	3108.96
C3	14	287299	47332.7	28163.7	72884.2	6435.06
C4	14	284918	46619	27426	76241.5	3870.56
C5	14	279408	46418.9	27044.8	77557.6	4229.47
C6	14	333222	53007.1	30771.1	87551.5	4721.91
C7	14	336934	51174.7	30266.9	91159.6	4132.27
C8	14	333737	49864.6	28789.8	83930.6	3977.52
C9	14	291358	42181	24356.2	71705.7	3685.1
C10	14	267544	37763	21420.3	69223	2419.45
C11	14	263920	35539.8	18969.4	57032.2	1900.87
C12	14	297405	39962.8	19385.9	50370.9	3667.41
D1	14	295831	49947.1	26511.6	59528.5	5090.36
D2	14	289460	44597.3	24305.4	68314.9	4039.85
D3	14	267107	42571.4	24883.7	68295.5	3836.3
D4	14	265193	42826.1	25057.1	69419.6	4037.75
D5	14	249378	40523.2	24179.8	69193.3	3963.34
D6	14	242260	38995.4	22983.1	66979.6	3490.39
D7	14	256018	41176.9	24842.9	71811	4158.05
D8	14	273296	42141.4	24880.7	72818.1	3791.97
D9	14	285532	42290.2	24161.2	66933.1	3670.12
D10	14	277222	39190.9	21888.5	61932	2820.34
D11	14	267231	36971.7	18330.5	51520.9	2939.04
D12	14	374302	55810.9	27209.5	58191.3	4707.16
E1	14	357624	60287.6	30923.7	72588.5	5684.98
E2	14	308405	47522.2	26094.4	70330.4	4134.11
E3	14	254384	39843.2	22701.3	61602.6	3986.29
E4	14	240015	37570.1	21738.6	57056.9	3261.14
E5	14	215468	35910.5	21495	57326.4	3365.43
E6	14	200592	33336.2	19414.6	54741.9	3307.77
E7	14	208681	34488.2	20163	59444.3	2473.3
E8	14	221930	36743.9	22099.8	61164	3083.07
E9	14	233565	36231.2	20109.4	53156.1	3128.82
E10	14	242659	35517.4	19903.3	52301.3	3211.66
E11	14	249209	35209	18241.2	50566.6	2464.41
E12	14	371073	55970.7	28094.9	60328.2	4777.04
F1	14	326496	49203.6	25043.6	67223.9	4229.03
F2	14	310970	49544.3	26540.9	69859.8	3863.7
F3	14	258957	42808	23940.6	64065.8	3965.03
F4	14	241786	39608.3	22430.2	57334.6	4000.21
F5	14	207468	34301.7	19594.1	49581.5	3434.46
F6	14	189510	30580.2	17586.6	47341	2331.21
F7	14	179261	29111.4	16887.2	47025	2837.79
F8	14	195503	32244.2	17988.2	47677	2747.17
F9	14	205746	33058.8	18290.5	45283.9	3241.27
F10	14	228875	34735.8	18899.4	44823.1	3312.59
F11	14	243953	34844.1	18289.5	45461.7	3055.03
F12	14	265425	36969.6	18686.5	46209	3662.79
G1	14	360744	55119.8	27585.2	77822.4	5067.22
G2	14	312887	49692.2	25889	69732.3	3793.05
G3	14	310402	52129	27832.6	66415.9	4655.58
G4	14	271697	45806.2	24854.5	57649.1	3936.97
G5	14	242105	41043.7	22993.7	55517.9	3729.66
G6	14	254114	42459.2	23533.8	54441.7	4175.52
G7	14	219290	35901.4	20102.3	48418.5	3807.45
G8	14	205967	33949.9	18785.6	45036.9	3331.85
G9	14	216359	35579.6	19421.9	44124	3383.63
G10	14	219401	33811.7	17508	42394.6	3387
G11	14	192329	27802.4	14347.4	36744.3	2211.89
G12	14	179070	24004.5	11946.8	32406.3	3724.35
H1	14	15333	1018.2	470.247	1931.19	138.073
H2	14	248561	38740.8	19389.2	48567.2	3572.54
H3	14	324936	53530.8	28173.1	72644.2	8902.66
H4	14	303557	50824.8	26650.7	62189.3	6154.99
H5	14	267139	46402.5	25467.2	58313	4718.39
H6	14	254889	43586.8	24058	55228.4	4030.16
H7	14	244122	41015.3	22011.9	51660.1	3935.7
H8	14	233495	39244.6	20910	50199	3458.69
H9	14	230660	35532.5	19138.9	46912.1	3344.01
H10	14	203654	30069.8	15498.3	36809.8	2886.15
H11	14	234019	32966.3	16784	47907.4	2983.58
H12	14	62919.2	7844.04	3644.72	6243.2	784.906
A1	15	259539	37939.3	21439.1	70054.8	5105.54
A2	15	258090	40241.9	23461.7	77423.3	4115.69
A3	15	280196	43697.6	25200.4	78722.4	3522.77
A4	15	292810	48203.1	28291.8	81740.4	3734.06
A5	15	309479	50146.4	29538.7	85647.6	4148.58
A6	15	335606	51687.9	30472.2	87597.8	3860.24
A7	15	403156	72897.6	47645.7	109406	9377.43
A8	15	365498	61738.4	35120	86117.7	5051.37
A9	15	315804	50750	29002.1	76742.3	4520.46
A10	15	236673	32003.4	17597.7	56403.5	3309.89
A11	15	41081.4	4091.11	1895.9	4295.57	43.7236
A12	15	28092.8	3042.26	1379.21	1655.01	121.293
B1	15	328321	47143.3	27998	89027.3	6745.59
B2	15	279971	41856.2	24037.5	77126.1	2786.56
B3	15	306585	48035.9	27023.6	74742.5	3893.54
B4	15	301230	47946.5	27926.5	76192.3	3522.45
B5	15	309317	49774	29324.8	82737.9	6292.19
B6	15	337020	53091	30761.6	86594.4	3475.83
B7	15	328079	50701.2	29479.2	83397.2	3704.39
B8	15	311651	46443.4	26983.3	79138	4126.46
B9	15	277326	39613.1	22556.9	70019.8	2715.73
B10	15	256078	35088.9	19542.7	63665.4	2823.78
B11	15	244314	31154.8	16513.7	55243.9	2722.48
B12	15	239069	29862.1	14930	46556.9	3822.71
C1	15	265336	43168.9	23009.8	66765.5	4885.13
C2	15	297307	45600.5	25191.8	71639	3442.79
C3	15	286357	46942.7	28180.5	73341.9	6921.24
C4	15	288771	47087	27603.8	76097.1	3784.74
C5	15	279667	46798.8	27667.4	77533.3	4112.79
C6	15	333478	53359.5	30508.8	87280.3	4917.28
C7	15	336637	51042.2	30311.5	90965.9	4843.5
C8	15	333285	49526.1	28968.8	83638.1	4346.77
C9	15	291645	41985.3	24340.7	71494.9	3502.15
C10	15	267549	37578.5	21758.6	69824.9	2712.85
C11	15	265624	35478.4	19043.4	57678	1950.89
C12	15	298348	40049	19738.4	50223.8	3066.46
D1	15	298355	49776.4	26585.3	60150.8	4835.39
D2	15	289383	44475.3	24778.6	68824.1	3990.44
D3	15	267295	42338	24605.6	68369.2	3788.43
D4	15	265278	42988.9	25152.3	69268.7	4256.31
D5	15	249682	40399.3	23955.8	69256.4	4153.79
D6	15	241904	38878.2	23088.2	66960.7	3681.31
D7	15	256971	41251.1	24844.6	71621.5	3670.61
D8	15	273954	42428.8	24952.2	72487.4	3458.55
D9	15	284672	42210.7	23916.8	66913.9	3553.15
D10	15	277365	39733.9	21915	61585	3481.04
D11	15	267930	37457.7	18611.4	51547.3	2620.05
D12	15	374312	55924.1	26865.7	57922.1	4533.54
E1	15	356961	60360.1	30780.2	72372.6	5419.48
E2	15	308153	48265.6	26021.2	70733.5	3774.86
E3	15	254535	40245.7	22685.5	61715.1	3893.17
E4	15	239900	37938.8	21508.4	57027.4	3580.22
E5	15	215325	36122.4	21465.3	57609.4	3149.98
E6	15	200605	33223.2	19041.8	54575.2	3281.39
E7	15	210057	34198.6	20157.4	59037.3	2976.34
E8	15	223068	36713.7	22034	61318.4	3317.26
E9	15	233120	36107.2	19953.3	53033.9	2747.26
E10	15	242648	35691.3	19562.9	52135.4	3185.96
E11	15	249252	35186.8	18557.3	50354.5	2648.59
E12	15	371614	55623.9	27852.4	61394.3	5148.82
F1	15	327096	49741.3	25327.9	66687.4	4727.11
F2	15	311283	49792.7	26459.4	69773.4	3861.21
F3	15	259153	43167.2	23813.1	64098.8	4025.1
F4	15	242573	39703.1	22422.9	57515.9	4325.11
F5	15	206431	34340.7	19478.9	50058.1	3482.11
F6	15	190434	30811.4	17673.5	47433.3	2111.12
F7	15	179677	29182.3	16673.6	46656.1	3134.2
F8	15	195725	32148.7	18341.6	47953.6	2373.9
F9	15	206453	32771.8	18151.1	45719.8	3351.5
F10	15	228684	34795.2	18639.5	45416.8	3549.43
F11	15	243412	35044.7	18397.5	45774.6	3059.89
F12	15	266092	37334.5	18734.6	45753.2	3316.62
G1	15	359943	54736.2	27922.1	77202.3	4768.58
G2	15	313350	49630.1	25843.6	69462.8	3949.92
G3	15	310248	51768.1	28393.4	65618.5	4916.42
G4	15	272149	45668.8	24887.4	58128.3	3591.02
G5	15	242671	41104.5	22834.6	55701.9	3988.87
G6	15	253828	42518.7	23709.3	54611.7	3585.66
G7	15	218496	35923.2	19783.6	48167.8	3900.48
G8	15	206553	34103.1	18812.1	44764.7	3444.77
G9	15	216518	35451.7	19193	44305.9	3439.4
G10	15	219205	33305.8	17823	41681.5	2982.3
G11	15	192208	27581.7	14277.2	36068.4	2507.03
G12	15	179816	23861.8	12107.7	31723.3	4060.48
H1	15	14173.4	1969.24	607.881	2055.71	289.295
H2	15	248676	39481.3	19483.1	48920.1	3734.69
H3	15	325681	53856.8	28047.2	71988.4	8948.7
H4	15	304031	51285	26752.1	61984.5	6479.4
H5	15	267367	46687.5	25320.7	58085.3	4394.99
H6	15	255648	43732.4	23900.1	55446.5	3748.78
H7	15	245633	41756.7	22192.4	51835.5	4017.18
H8	15	235450	39919.1	20999.9	50313.5	3455.42
H9	15	230851	35481.5	19229.7	47013.6	3152.47
H10	15	204280	30267	15422.9	36820.8	2943.15
H11	15	233923	32621.3	16576	48082	2985.93
H12	15	63147.8	7532.79	3707.13	6138.25	66.0489
A1	16	258096	37814.6	20905.8	69737.1	5012.6
A2	16	257090	40865.2	23526.2	78039.5	3968.56
A3	16	279419	43576.9	25242.8	78969.4	3532.5
A4	16	293188	48259.1	28272.6	81529.2	4042.58
A5	16	310412	49915.3	29481.6	86365.4	4041.18
A6	16	335826	51666.5	30438.5	87928.4	3506.76
A7	16	403075	73052.6	47872.1	109363	9211.03
A8	16	366300	61707.4	35479.6	85831.4	5419.77
A9	16	315885	50675.8	28853.2	76899.2	3947.47
A10	16	236335	31563.6	17896.9	56630.3	2975.31
A11	16	40801.6	4161.31	1881.41	4602.63	224.083
A12	16	27399.2	3153.41	1338.54	2332.96	121.293
B1	16	330099	47604.3	27149.2	89040.3	6537.86
B2	16	280066	41772.4	23845.8	77111.1	2841.66
B3	16	305516	48182.7	26888	75256	3292.61
B4	16	301097	48020	27628.3	76596.3	3271.76
B5	16	309106	49477.2	29405	82779.2	6127.47
B6	16	335906	53109.8	30676.2	87033.6	3647.42
B7	16	329949	50630.7	29454.7	83425.9	3505.14
B8	16	311565	46341.6	27200.5	79346.9	4013.04
B9	16	277467	40178.3	22539.9	70427.3	2682.73
B10	16	256978	35128.4	19509.2	63926.9	2598.65
B11	16	243822	31102.8	16452.4	55452.4	2821.02
B12	16	238321	29587.9	14943.1	46514.1	3727.27
C1	16	265076	43309.7	23381.8	66228.2	4932.01
C2	16	299015	45137.4	25367.2	71492.5	3264.68
C3	16	286123	47147	28180.5	73028.8	6185.6
C4	16	288958	46814.1	27387.7	75923.7	3675.28
C5	16	279270	46566	27372.1	77540.2	4237.99
C6	16	333399	53032.4	30745.4	86968.3	4751.73
C7	16	336634	51493.6	30233.8	90899.2	3818.03
C8	16	333147	49728.1	29070.2	83534.8	4190.42
C9	16	291239	42206.3	24280.5	71385.3	2745.42
C10	16	267281	38040.3	21426.6	69248.6	2620.61
C11	16	265149	35050.5	18888.7	57304.7	2735.77
C12	16	299129	39869.4	19577.9	50144.3	3479.99
D1	16	297540	49815.1	26810	59814.2	5105.57
D2	16	289143	44826.7	24468.3	68754.5	3947.21
D3	16	268095	42383.5	24883.7	68024.4	4432.35
D4	16	265418	43127.5	25246.6	69402.7	3914.34
D5	16	249212	40469.9	23963.7	68842.5	3884.81
D6	16	241684	38745.2	22908.8	66881.7	3584.97
D7	16	258982	41895.1	24903.2	71726.5	4411.01
D8	16	276256	42911	24645.6	72531.5	3432.04
D9	16	285040	42433.5	24016.7	67095.1	3620.63
D10	16	277222	39514.3	21605.2	61435.3	3477.51
D11	16	267005	37316.9	18835.4	51815.7	2621.31
D12	16	374241	55758	27130.5	58033.9	4474.38
E1	16	357172	60555.7	30504.2	72352.8	5840.98
E2	16	308731	47803.4	26133.8	70333.8	4014.36
E3	16	254721	40464.1	22236.8	61198.8	3954.25
E4	16	239849	37734	21524.4	57210.1	3068.35
E5	16	215085	36201.7	21358	57020	3418.01
E6	16	200547	33343	19188.6	54443.5	2982.35
E7	16	210059	34396.9	20337.3	59509.1	3396.38
E8	16	222896	36785.1	22115.2	61425.4	2915.28
E9	16	233105	36122.7	20222.8	52970.9	3245.25
E10	16	241761	35782.8	19737.6	52352.2	2926.8
E11	16	249073	34776.7	18399.8	50849.5	3141.71
E12	16	372078	56338.2	28639.7	60702.5	5092.83
F1	16	325060	49907.5	24931.7	67326.1	4544.43
F2	16	311622	49882.6	26605.1	70476.9	4165.12
F3	16	258846	43236.8	23730.5	64050.8	4458.87
F4	16	241934	39589.4	22561.7	57601	4309.01
F5	16	207155	34348.4	19835.5	49722.6	3467.9
F6	16	190357	30620.5	17815.3	47126	2662.54
F7	16	179772	29092.8	16903.3	46758.4	2692.28
F8	16	196202	32512.6	18250.6	47576.2	2963.69
F9	16	205713	32963.2	18497	44981.7	3162.15
F10	16	228470	35045.5	18904.2	45055.7	3296.26
F11	16	242821	34988.5	18356.6	45764.2	3530.36
F12	16	266129	36845.2	19116	45781.8	3601.03
G1	16	360517	55100.6	27836.7	77629.1	5139.08
G2	16	312468	49740.4	25909.8	69323.3	4469.54
G3	16	310168	52165	28215.9	65820.5	4446.05
G4	16	272207	45533.2	24932.7	57955.6	3974.69
G5	16	242039	41079.7	22661.8	55374.1	3747.28
G6	16	253633	42639.2	23703.4	53927.6	3463.38
G7	16	218771	35822.3	20304.5	48320.1	4002.56
G8	16	205611	33964.9	18880.4	45106.5	2842.28
G9	16	215991	35903.6	19290.9	43914.8	3237.79
G10	16	219389	33844.4	17672.4	41748.3	3582.92
G11	16	191914	27754.9	14477.4	35989.5	1886.68
G12	16	179574	23675.6	12050	31563.4	4376.45
H1	16	14776.3	1920.88	1130.89	953.144	813.095
H2	16	247841	39396.4	19168.2	48309	3545.96
H3	16	325994	54351.3	28331	72170.9	8950.95
H4	16	304477	50854.1	26758.7	61774.9	6454.22
H5	16	267401	46799.6	25393.6	58188.2	4745.06
H6	16	254490	43612	24096.1	55609.9	3863.56
H7	16	248330	42388.6	22065.3	51595.1	3928.51
H8	16	237947	40687.5	20959.2	49981.1	3761.15
H9	16	230726	35479.8	19087.4	46702.4	3308.31
H10	16	204242	30426.7	15414.2	36848.8	2442.61
H11	16	233707	33072.7	16538.9	48249.9	3573
H12	16	63087.3	7586.86	3683.55	6762.13	720.393
A1	17	260644	37458.5	21250	69383.5	4928.94
A2	17	258805	40714.3	23733.5	77520.7	4004.86
A3	17	279800	43915.9	25242.8	78809	3927.26
A4	17	293192	47943.7	28408.1	81488.5	4245.4
A5	17	311096	49692.8	29606.5	86409.8	3979.08
A6	17	334731	52001.6	30421.6	87295.9	3699.32
A7	17	404759	73489	47551.4	109387	9560.91
A8	17	366654	61668.6	35147	86036.5	5302.67
A9	17	316101	51004.6	28838.2	76751.5	4159.63
A10	17	235642	31750.1	17744.8	56061.7	2936.56
A11	17	40395.8	4648.21	1938.25	4454.7	0
A12	17	27387.8	2774.74	1047.66	1779.63	485.171
B1	17	329484	47366.6	27491.1	88452.9	6570.58
B2	17	279503	41434.8	23652.8	76414.8	3041.91
B3	17	305878	48323	26933.6	74847.7	3315.72
B4	17	301120	48259.1	27986.8	76461.3	3108.9
B5	17	309197	50144	29128.8	82857.1	6523.3
B6	17	337264	53186	30494.4	86538.5	3459.31
B7	17	328716	50748.8	29236.9	83892.8	3538.96
B8	17	313374	46649.8	26966.8	79363.2	3721.94
B9	17	277188	39739.2	22705.1	70647.5	3091.03
B10	17	255823	34761.5	19511.2	63612.4	2602.73
B11	17	244209	31203.3	16820.9	55432.4	2019.44
B12	17	239627	29955.6	14895.3	45914.9	3380.97
C1	17	266092	43163.2	23565.7	65958.2	4939.22
C2	17	298218	45749.2	24897.5	71004	3612.37
C3	17	286853	47530.1	28187.4	73035.5	6822
C4	17	288511	46789.4	27373.7	75520.6	3660.39
C5	17	280714	46705.3	27724.9	78291.2	4232.88
C6	17	333519	53084.9	30554.1	87048.1	5091.06
C7	17	336694	51357.1	30367.4	90512.8	4006.57
C8	17	334634	49783.1	28931.1	84263	4125
C9	17	292201	42129.3	24416.3	71336.3	3452.35
C10	17	267078	37623.8	21685.4	69543.7	2482.8
C11	17	263726	35377.1	18606.3	57012.7	2314.15
C12	17	298778	40034.4	19341.7	50177.5	3811.3
D1	17	296799	49951.1	26306.4	59953.8	5280.91
D2	17	290373	44987.1	24678.4	68696.8	3676.52
D3	17	268358	42299.3	24687.5	67983.2	4067.21
D4	17	265653	42892.1	25027.8	69101	3940.72
D5	17	248353	40321.8	24076.6	68525	3790.94
D6	17	241621	39052.3	22871.2	66573.4	3665.4
D7	17	261672	42490.3	25028.4	71440	3846.94
D8	17	278850	43669.1	25049.1	72303.8	3672.67
D9	17	284551	42888.8	23872.2	66722.1	3415.93
D10	17	277327	39844.2	22001	61794.5	3350.55
D11	17	267178	37334.5	18478.6	51904.4	2801.61
D12	17	373496	55578.3	27047.9	57704.5	4819.05
E1	17	357493	60411.6	30763.3	72279.2	5792.53
E2	17	307986	47836.8	26088.8	70375	3703.45
E3	17	253582	40492.7	22376.8	61306.4	3491.64
E4	17	239549	37897.1	21987.8	57030.2	3582.15
E5	17	215310	36264	21386.9	57001.6	3293.9
E6	17	200680	33438.6	19117.2	54324.4	3075.9
E7	17	210046	34617.2	20164.6	59444.3	3202.71
E8	17	222979	36664.1	22212.7	61120.8	2788.76
E9	17	233734	36091.7	20060.2	52724.5	2909.67
E10	17	244831	36364.2	19891.2	52385.8	3124.92
E11	17	250416	35334.6	18837.8	50506	2759.09
E12	17	370935	56063.3	27764.9	60859.9	5682.79
F1	17	326577	49883	25070.5	66938.9	4349.94
F2	17	311727	49491.1	26355.7	69947.5	4124.02
F3	17	259456	43266.7	23761.4	63708.8	3834.69
F4	17	241680	39512.6	22372.6	57339.2	4470.04
F5	17	207343	34520.5	19939.5	49727.4	3427.77
F6	17	190598	30717.4	17760.4	47082.6	2475.82
F7	17	181272	29512.3	16857.9	46751.7	2943.27
F8	17	196883	32578.9	17995.4	47565.5	2961.96
F9	17	205382	32964	18497	45353.3	3024.35
F10	17	228971	34907.4	18687.6	44938.9	3488.18
F11	17	242920	34521.9	18303.1	45993.6	2477.58
F12	17	266854	37588.9	18841.2	46577.8	3648.43
G1	17	361871	55276.7	27527.2	77033.2	5797.04
G2	17	314888	50004.3	25981	68609.6	3786.92
G3	17	310639	52264.4	27966	65941.4	5187.95
G4	17	272237	45617.4	24634.9	57702.1	3694.99
G5	17	242178	41049.3	22946	55673.2	3597.96
G6	17	253520	42445.2	23343.3	54049.9	3397.94
G7	17	219078	35739.2	20018.9	48185.5	3976.22
G8	17	205645	34207.7	18854.6	45061.9	3214.1
G9	17	216581	35283.6	19590.9	43881.6	3226.63
G10	17	218834	33836	17662.2	42082.4	3182.18
G11	17	192461	28070.6	14114.2	36166.5	2180.7
G12	17	180189	23865.7	12261.3	31307	4321.32
H1	17	15139.2	1705.96	1146.94	1682.15	756.112
H2	17	248856	38815.9	19603.5	48506.6	3355.9
H3	17	325407	53905.4	28031.7	71644.5	8856.61
H4	17	303648	51004.7	26658.2	61951.1	6506.51
H5	17	267749	46885.2	25355.1	57962.9	4208.29
H6	17	255088	43601.3	24055.7	55358.2	4009.43
H7	17	251786	43621.3	22158.2	52033.6	3695.26
H8	17	241698	41574.4	20929.2	50230	3981.86
H9	17	229758	35514.4	19071	46627.2	3265.65
H10	17	203580	30594.4	15604.6	37220.7	2747.28
H11	17	233406	32711.8	16689.2	47783.7	3065.93
H12	17	63406	7468.5	3750.12	5785.49	153.602
A1	18	258604	37786.7	20753.7	69928	5314.02
A2	18	257460	40766.9	23483.6	77525.1	4131.39
A3	18	279540	44072.3	25164.5	78525.7	3923.72
A4	18	294436	48097	28304.9	81577.5	3983.28
A5	18	310896	50329.2	29665.5	85897	4029.43
A6	18	336179	52129.9	30678.5	87876.8	3647.79
A7	18	404925	73439.3	47857.8	109616	9375.63
A8	18	367191	62354.2	35195.9	85519.8	5251.33
A9	18	316002	50728	28913.1	76869.9	4256.14
A10	18	236185	32069.2	17510.8	56281.7	3512.15
A11	18	41238.9	4120.55	2132.19	4283.24	640.551
A12	18	27621.4	2884.59	1168.45	1198.88	121.293
B1	18	328943	47296.9	27099.2	88561.3	7481.19
B2	18	279776	42240.8	23378.7	76851.6	3674.45
B3	18	306636	48324.1	27437.1	74888.9	3399.5
B4	18	301496	48023.7	28164.5	76180.4	2966.5
B5	18	308563	49915.1	29407.8	82664.4	5615.65
B6	18	337087	53089.1	30382.6	86897.4	3814.42
B7	18	329627	51001.1	29556.7	83563.4	3638.58
B8	18	315630	46984.2	27057.6	78880.2	3664.29
B9	18	278107	40294.3	23058.9	71301.7	2881.69
B10	18	256571	35030.3	19400.4	63729.5	1957.9
B11	18	244722	31256.4	16759.7	55714.5	2291.8
B12	18	239051	30267.7	14988.6	46319.7	3633.05
C1	18	265821	43515.1	22943.2	66172.1	4615.87
C2	18	298004	45352.4	24671.7	71024.6	3561.18
C3	18	286671	47471.5	28227	73317.2	6707.29
C4	18	288584	46943.2	27325	75774.8	3749.71
C5	18	283642	47396.7	27613.5	78173.8	4243.95
C6	18	333125	53402.9	31024.1	87233.3	5086.95
C7	18	336367	51511	30510.4	90609.2	4071.52
C8	18	333552	49566.3	28765	83755.3	4808.06
C9	18	291291	42100.9	23962.4	71439.6	3197.94
C10	18	268053	37954.9	21565.6	68864.8	3017.37
C11	18	264955	35502.3	18804.7	57571.5	2629.77
C12	18	298886	39740.9	19235.8	50253.4	3616.63
D1	18	297399	49757.5	26520.9	60094.4	5034
D2	18	288310	44645.9	24638.8	69092.5	3909.13
D3	18	267918	42563.6	24638.7	67777.2	3795
D4	18	265882	43169.4	25107	69076.6	3896.44
D5	18	250205	40523.2	24129	69086.3	3700.68
D6	18	241277	39075.8	23112.1	66734.8	3787.37
D7	18	265808	43457.2	24902.3	71889.2	4202.37
D8	18	283767	45411.8	24731.8	72482.5	3754.24
D9	18	284764	42811.3	24233.5	66757.3	3143.73
D10	18	278211	39437.8	21884.1	61702.5	3431.66
D11	18	269815	37262.9	18676.5	52090.1	3007.13
D12	18	374477	55653.4	26927.7	57983.5	5068.56
E1	18	357417	60167.7	31064.2	72168.8	5987.3
E2	18	308588	47923.3	26029.1	70575.4	3595.78
E3	18	253937	39883.5	22553.4	60882.8	3237.3
E4	18	240456	37730.3	21579.2	56946.5	3441.41
E5	18	215143	36183.1	21562.7	57200.5	3306.83
E6	18	200448	33275.2	19142.5	54119.5	3111.08
E7	18	210379	34543.2	20118.3	59403.9	2729.85
E8	18	223543	36840.6	22251.1	61094.9	2734.03
E9	18	233990	36102.6	19832.4	52405.7	3002.61
E10	18	244931	36338.3	19851	51630.4	3178.46
E11	18	250231	35689.1	18816.8	50412.8	2554.72
E12	18	371001	56006.6	27802	61287.1	5055.51
F1	18	326628	50036.2	25311.7	67167.5	4493.18
F2	18	311298	49826.9	26290.3	70045	4541.28
F3	18	259725	43362.2	23572.2	64407.7	3980.3
F4	18	242239	40031.8	22663	57419.7	4556.24
F5	18	207216	34579.7	19542.5	49428.4	3251.36
F6	18	189898	30871.8	17595.8	47256.4	2274
F7	18	182623	29941.1	16667	46580	3338.99
F8	18	198112	33189.1	18244.2	47745.5	2665.76
F9	18	206287	33179.2	18060.5	45453.5	3213.71
F10	18	228862	34982.2	18919.6	44833.9	2876.7
F11	18	243758	35013.7	17982.6	45187	2900.64
F12	18	267720	37869.5	18809.2	46501.6	3876.82
G1	18	361108	55411	27335.4	77429.4	5174.22
G2	18	316038	50311.2	25920.9	68660.5	4077.37
G3	18	310236	52770.3	27825.3	65832	5032.95
G4	18	271923	45830.2	24708.7	57866.6	3725.35
G5	18	244966	41628.6	23210.1	55506.4	3634.03
G6	18	253515	42657.4	23539.6	54226.7	3434.1
G7	18	218838	35667.8	20093.6	47908.1	3988.56
G8	18	206120	34171.1	18943.4	44602.7	3344.76
G9	18	215799	35908.4	19542.4	43561.9	3182.02
G10	18	219309	33994	17695.7	41895.3	3271.23
G11	18	192444	28000.9	14294.8	35938.3	2306.56
G12	18	180378	23983.9	12172.8	31828.7	3962.33
H1	18	13318.3	2721.48	1270.82	1347.08	138.073
H2	18	247928	39173.6	19360.1	48411.8	3060.85
H3	18	325912	54032.2	27910.2	72163.1	9095.83
H4	18	303718	51157.2	26493.9	61744.4	6418.39
H5	18	266768	46677.1	25215	58107.4	4232.46
H6	18	255388	43786.4	23760.6	55381.6	4090.74
H7	18	256022	44908.7	21992.9	51545.8	3915.73
H8	18	246241	42974.1	20846.1	50187	3885.4
H9	18	230425	35645.4	18927	46420.9	3276.1
H10	18	203753	30609.2	15413.3	36787.8	3150.41
H11	18	233799	32720.9	16873.3	47458.3	2515.34
H12	18	63232.5	7725.68	3461.65	6297.13	156.674
A1	19	259933	37788.3	20776.7	69586.4	5356.51
A2	19	258252	40736.5	23675.9	77696.9	4216.72
A3	19	279350	43947.4	25348.5	78842.5	3645.8
A4	19	293245	47947.6	28590.1	81670.3	4183.52
A5	19	310502	50095.3	29464.9	86196.4	4066.35
A6	19	336252	52440.6	30593.2	87490.5	3493.2
A7	19	405131	74380.5	47731.7	109307	9269.49
A8	19	367564	62283.5	35322.8	85682.4	5417.97
A9	19	315870	51232.6	28834.4	76813.9	4305.7
A10	19	235059	32214.5	17625.4	56297.4	3326.9
A11	19	41267.9	4143.2	2184.58	4424.44	369.464
A12	19	26873.4	2831.6	1101.89	1966.57	287.917
B1	19	329260	47858	27274.3	88266.8	6890.72
B2	19	279315	42264.9	23863	77181.8	2988.93
B3	19	310475	49106.2	27398	74897.2	3868.5
B4	19	300236	48267.5	27988.7	76465.9	3292.23
B5	19	309081	50136.8	29262.2	82447.6	5957.7
B6	19	336673	53220.6	30669.1	86492.4	3663.02
B7	19	331142	51500	29638.1	84001.7	3413.74
B8	19	317882	47243.8	26863.5	78449.9	3381.69
B9	19	280365	40566.7	23045.7	71015.3	2740.25
B10	19	256915	34934.3	19782.7	63716.2	2527.34
B11	19	244330	31414.4	16832	55755.8	1949.69
B12	19	239529	29987.2	14855.8	46430.9	3154.6
C1	19	265647	43555.3	23660.4	66183.6	4829.84
C2	19	297731	45221	25101.7	71873.5	2913.79
C3	19	288404	48354.1	28266.5	73662.7	6001.69
C4	19	289165	47217	27586	75646.8	3465.99
C5	19	283135	47592.2	27787.7	78353.8	3878.58
C6	19	333129	53244.4	30869.8	87487	4329.1
C7	19	336995	51381.6	30373.6	90715.8	4347
C8	19	332809	49921.7	28632.4	83619.8	4225.9
C9	19	291619	42215.5	24289.9	71446.9	3478.33
C10	19	268249	37972.9	21575.1	69001.7	2850.66
C11	19	263705	35506.8	19038.9	57514.2	1800.82
C12	19	297297	39537.1	19426.6	49428.8	4135.36
D1	19	296916	49752.5	26678.5	59940.9	5226.34
D2	19	289803	44827.8	24809.4	68661.5	3727.98
D3	19	267509	42319.6	24723.7	67866.3	3751.82
D4	19	265506	42997.3	25234.3	69015.7	4105.58
D5	19	249507	40506.9	23994.3	68925.8	3649.23
D6	19	241216	38972.8	22818.3	66965.9	4029.55
D7	19	272497	44868.3	24600.5	71836.8	4123.89
D8	19	291824	46996.3	24666.2	72331.3	4126.4
D9	19	285165	42541.3	24159.1	66499.4	3805.1
D10	19	276975	39335.1	21949.2	61321.1	3342.32
D11	19	268936	37343.9	18283	52076.9	2902.48
D12	19	373374	55947.5	27478	57822.5	4856.35
E1	19	356332	60454.8	31216.7	71758	5470.83
E2	19	308832	48067.3	26029.1	70595.4	3973.71
E3	19	254894	40502.5	22628.3	61379.4	3352.45
E4	19	240097	37959.2	21770.7	57037.8	3521.42
E5	19	214942	36350.6	21572.7	56807.6	3534.35
E6	19	200750	33451.4	19255.5	54351.6	3128.67
E7	19	210157	34641.6	20234.2	59359.4	2976.34
E8	19	224471	36886.8	22501.6	61515.1	3071.41
E9	19	233327	36429	20300	53049.9	3295.15
E10	19	245182	36333.4	19850	51732.2	3364.8
E11	19	250857	35644.6	18943.2	50240	2736.52
E12	19	370221	56267.8	28389.2	60737.8	4518.67
F1	19	324714	49789	25132.5	66622.9	4687.68
F2	19	310721	49410	26494	69980.8	4009.43
F3	19	259274	43472.6	23591.1	64152.8	4181.91
F4	19	240383	39765.4	22542.5	57529.8	4198.18
F5	19	207196	34506.5	19522.6	49977.8	3458.7
F6	19	190455	30854.7	17754.3	47018.2	2415.43
F7	19	185586	30758.7	16886.5	47048.9	2830.86
F8	19	201173	33391.2	18170.1	47402.8	2984.47
F9	19	206175	32942.5	18304.8	45474	2802.11
F10	19	228489	35234.4	18901.4	45135.1	3376.91
F11	19	242241	34808.5	18109.9	45287.9	2776.64
F12	19	266529	37235	18577.2	46302.9	2997.75
G1	19	362170	55208.7	27847.9	77234.5	5043.26
G2	19	314937	50138.7	26165.1	68369.2	3675.39
G3	19	310611	52149.1	28204.4	66186.6	4427.88
G4	19	272197	45897.5	24611.8	57441.4	3456.69
G5	19	245355	42060.1	23261.7	55630.4	3782.51
G6	19	253370	42337	23700.1	54073.7	3546.05
G7	19	219350	35736.1	20180.2	47872.7	3907.89
G8	19	205365	33972.4	18922.1	44866.3	2905.19
G9	19	215733	35932.6	19527.1	43672.3	3426.53
G10	19	218518	34050.1	17797	41690.1	3124.79
G11	19	192043	27740.1	14167.9	35831.7	1940.14
G12	19	180062	23918.4	12161.8	31585	3721.66
H1	19	14182.7	1875.21	727.163	1754.6	460.242
H2	19	248763	39250.2	18957.9	48320.9	3589.82
H3	19	325223	53937.1	27916.8	72029.3	8831.9
H4	19	304130	51289.8	26908.9	62034	6388.37
H5	19	268110	47080.5	25444	57968.6	4644.21
H6	19	255676	43720.2	23818.5	55291.7	3802.98
H7	19	260061	46284.4	22056.1	51711	3964.45
H8	19	251171	44641.8	20927.6	50218.1	3768.5
H9	19	230263	35316.7	18955.6	46442.9	2993.15
H10	19	203384	30232.5	15349.5	37033.8	3015.69
H11	19	233606	32671.1	16462.7	47724.8	3070.64
H12	19	63271.5	7830.89	3684.94	5865.66	721.929
A1	20	259393	38016.4	20905.8	69480.5	4817.4
A2	20	257866	40505	23677.1	77577.6	4407.99
A3	20	280425	43829.8	25348.5	78760.8	3686.51
A4	20	293394	48451.7	28470.8	81185.4	3712.57
A5	20	309988	49870.8	29841.4	86580.7	4078.94
A6	20	337038	52212.4	30653.3	87518.3	3833.12
A7	20	409917	75011.6	47786.1	109522	9344.15
A8	20	370379	63411.6	34963.2	85964.9	5374.73
A9	20	315375	51054	28872.8	77025.9	4481.34
A10	20	236319	32366.7	17666.8	56470.2	2982.87
A11	20	41454.4	4311.91	1753.23	4254.1	195.663
A12	20	27896.5	2955.67	1053.82	1942.89	230.334
B1	20	327860	47355.9	27417.7	88124.4	6459.6
B2	20	280066	41871.4	23950.2	76961.6	2777.03
B3	20	310049	48753.7	27392.6	75539.5	3743.31
B4	20	302181	48244.2	27727.7	76465.9	3413.31
B5	20	308831	50191	29525.4	82356.2	6164.44
B6	20	337144	53233.4	30616.3	86614	3373.06
B7	20	334683	52150.3	29638.1	83770.6	3601.11
B8	20	319696	48067.5	27512.4	78928.1	3787.16
B9	20	280690	40404.7	22815.4	71176	2825.11
B10	20	256064	35294.1	19626.1	63471	2369.45
B11	20	244870	31294.8	16668.4	55473.6	2236.44
B12	20	239246	30244.9	15154.8	46500.6	3303.88
C1	20	265516	43604.1	23029.8	65510	5133.96
C2	20	297905	45681.6	25152.2	70643.6	3016.18
C3	20	290197	47891.8	28495.9	73037.4	6185.6
C4	20	288905	46956	27449.4	75798.4	3559.69
C5	20	283362	47291.1	27646.2	78221.6	3912.65
C6	20	333174	53272.7	30699.1	87002	4339.38
C7	20	336702	51523.2	30442	91081.7	4396.23
C8	20	332990	50202	28899.8	83759.6	4875.7
C9	20	291765	42191.1	24259.8	71524.1	3292.13
C10	20	267694	37956	21585.7	68976	2818.43
C11	20	263635	35541	18564.8	56976	2268.89
C12	20	298469	39573.5	19563.9	49736.1	4490.86
D1	20	296909	49794.2	26350.2	59959.4	4911.44
D2	20	289438	44565.7	24424.2	68841.2	3920.45
D3	20	268375	42251.9	24820.3	67966.9	3631.67
D4	20	264974	42830.7	25127.8	69447.7	4423.06
D5	20	248805	40791.8	23906	69006.5	3802.67
D6	20	241804	39101.7	23232.5	66487.5	3712.25
D7	20	281618	47517.8	24866.8	71726.5	4285.45
D8	20	302200	49461.4	24836.6	72186.1	3445.3
D9	20	285665	42626.1	23794.6	66686.9	3929.95
D10	20	277420	39847.5	21615.1	61164.7	3319.98
D11	20	269382	37713.7	18368.4	51940.3	2727.22
D12	20	373020	55823.2	27329.8	57338.2	5059.56
E1	20	356750	60573.6	30892.8	71442.7	6069.66
E2	20	308515	48037.4	26156.3	70289.2	4100.05
E3	20	254561	40326.4	22594.8	61328.1	3435.56
E4	20	240095	37675.7	21594.3	56810.3	3546.48
E5	20	215103	36280.2	21586.7	56917.6	3526.6
E6	20	200280	33523	19190.2	53968.4	3050.31
E7	20	211501	35113.7	20211	58940.2	2602.41
E8	20	224766	37354.1	22436.6	61441.8	3153.06
E9	20	233252	36441.8	20179.1	52645.5	3315.69
E10	20	245120	36322.4	19977.6	52292.1	2857.19
E11	20	251213	35558	18559.5	50307.3	2970.6
E12	20	371222	56283	27595.2	61266.8	5355.51
F1	20	326675	49887.3	25485.5	67241.4	4953.14
F2	20	310103	49545.6	26745.8	70038.8	4264.76
F3	20	258448	43461.7	24103.9	64234.8	3655.48
F4	20	242381	39923.4	22503.2	57334.6	4034.31
F5	20	207183	34571.1	19557.5	49736.3	3394.33
F6	20	190804	30847.9	17429.6	47485.3	2793.64
F7	20	189897	31660	16835.3	46633	3014.1
F8	20	205975	34542.1	17910.1	47311.1	2957.63
F9	20	205786	32857.6	18197.3	45492.9	3148.81
F10	20	229036	34831.7	19278.7	45222.5	3376.91
F11	20	242341	35306.1	18357.7	45534.7	2614.95
F12	20	267168	37268.2	18178.4	46542.4	3004.93
G1	20	360765	55275	27496.5	77804.7	5303.57
G2	20	315789	50249.1	25741.7	69510.2	4179.09
G3	20	311186	52422.1	28017.4	65721.6	5160.16
G4	20	271740	45550	24800.3	57764.2	3691.31
G5	20	245036	41748.4	23149.5	55415.2	3643.26
G6	20	253470	42290.8	23421.8	54321	3677.8
G7	20	218822	35822.3	20125.1	47964.6	3802.51
G8	20	206195	34051.6	18941.8	44912.5	3039.08
G9	20	216513	35497.5	19167.9	43504.6	3308.99
G10	20	218723	33897.7	17484.7	41617.6	3048.6
G11	20	192408	27995.6	14277.2	36091.9	2230.82
G12	20	179716	24197.2	12510.6	31784.3	4079.3
H1	20	16437.2	1598.5	931.319	1947.04	832.819
H2	20	247858	39322.6	19299.2	48523.7	2894.71
H3	20	324178	54117.1	27952.2	72007.2	8882.44
H4	20	302798	51051.1	26612.2	61816.8	6049.44
H5	20	269504	47070.9	25183.8	58135.1	4319.15
H6	20	256284	44092.8	23730.8	55458.3	3660.3
H7	20	263977	47302.6	22051.5	51748.6	3886.97
H8	20	254770	45426.3	20899.2	50219.6	4095.49
H9	20	230337	35409.8	19255.1	46456.4	3466.76
H10	20	203803	30355.7	15504.1	36868.8	2397.01
H11	20	233491	32896.2	16627.2	47721.4	2794.16
H12	20	62799.5	7855.73	3691.87	6249.03	387.077
A1	21	259643	37732.5	21154.8	69070.3	5530.45
A2	21	258951	40950.5	23962.8	77909.2	3844.98
A3	21	279445	43964.2	25277.7	78607.3	3619.24
A4	21	293534	48496	28063.2	81245.1	4239.38
A5	21	310548	50095.3	29536.7	86152	3817.97
A6	21	336557	52381.5	30582.7	87492.5	4132.36
A7	21	414006	76338.5	47732.8	109049	9754.29
A8	21	374408	65007.3	35133	85429.9	5365.73
A9	21	316617	50878.2	28806.3	76645.9	4267.44
A10	21	237020	32108.5	17526.6	56459.4	3244.67
A11	21	41235.1	4310.78	1864.69	4066.95	0
A12	21	27096.9	2783.79	977.404	2359.13	654.246
B1	21	330026	47227.2	27289.3	88575.9	6964.7
B2	21	279871	41189.8	23858.1	76633.8	3190.24
B3	21	309583	49158.7	27343.8	75846.8	3791.46
B4	21	301131	48494.5	27978.2	76144.8	3459.36
B5	21	308894	50038.1	29389.1	82742.4	5998.04
B6	21	335612	53287.8	30752.5	86455.2	3632.73
B7	21	338232	53674.7	29749	83382	3475.89
B8	21	324214	49189.1	27276.8	78618.6	3649.17
B9	21	280061	40583.3	23140	70880.1	2896.78
B10	21	255676	35034.4	19431.9	63506.6	2946.02
B11	21	243687	31580.4	16862.1	55605.2	1872.19
B12	21	239446	30359.9	14918	46514.1	3256.16
C1	21	265341	43298.2	23049.8	65939.1	4641.11
C2	21	296969	45566.1	24927.6	71206.5	3118.56
C3	21	289638	48168.4	28421.7	73387.6	5888.79
C4	21	288985	47127.3	27271.7	76020	3696.3
C5	21	283422	47608.6	27729.4	78304.2	4147.71
C6	21	332975	53087.9	31242.1	86986.7	5058.16
C7	21	336672	51592.5	30056.6	90800.8	4248.54
C8	21	334347	49747.2	29054	84370.6	4691.63
C9	21	291298	42175.9	24336.5	71446.9	3520.55
C10	21	266967	38121.5	21898.5	68423.2	2850.66
C11	21	264159	35772	18593.9	57518.8	1600.73
C12	21	298514	40133.9	19249.8	50028	3831.86
D1	21	297087	50263.7	26373.6	60178.5	5222.76
D2	21	289880	44618.8	24534.3	68491.4	3962.65
D3	21	268386	42761.1	24780.3	67789.7	4078.47
D4	21	266019	43339.6	25322	69290.3	4320.37
D5	21	249353	40879.7	24191.1	69326.6	3769.28
D6	21	242282	38944.4	23168.4	67113.6	3698.1
D7	21	289947	49750.9	24828.7	71802.1	4021.42
D8	21	312329	52154.1	24804.3	72480.5	3554.4
D9	21	285368	43045.7	24019.9	66967.2	3418.18
D10	21	277674	39887.9	21803.6	61283.4	3289.41
D11	21	269307	37867.5	18657.6	51485	2414.53
D12	21	373535	56133.3	27085.6	57750	5085.28
E1	21	355986	60402.2	30802.1	72177.7	5793.5
E2	21	308832	47919.8	25878.3	70161.2	4063.8
E3	21	254986	40421.8	22584.9	61271.8	3350.45
E4	21	239698	37864.7	21806.6	56778.9	3405.74
E5	21	215123	36386.2	21453.8	56628.8	3324.07
E6	21	200387	33648	19365.4	54214.5	2952.77
E7	21	213658	35435.5	20186.2	59280.1	2682.9
E8	21	227072	37987	22149.4	61183	3214.07
E9	21	233486	36273.1	20004.4	52819.5	2964.46
E10	21	244828	36769.6	19762.7	52084.5	3519.01
E11	21	252257	35696.9	18321.1	50554.3	3359.15
E12	21	370800	56218	28201	60868	5651.21
F1	21	326773	49932.1	25168.9	67219.9	4979.43
F2	21	312363	49938.4	26750.7	69706.8	4124.02
F3	21	258968	43261.7	23841	63852.8	3957.9
F4	21	242537	40104	22534.3	57083	4459.62
F5	21	207202	34702.7	19642.5	49694.2	3403.52
F6	21	190259	30718.9	17633.1	47271.1	2498.07
F7	21	196376	32837.7	16728.5	47060.9	2943.27
F8	21	212367	35974.1	18088.8	47675.3	2745.44
F9	21	206335	32838.6	18115.9	45474	3119.48
F10	21	228512	34918.9	18942.8	44621	3027.78
F11	21	242531	34809.7	18106.5	45496.5	2898.21
F12	21	267715	37775.5	18953.3	46205	2872.78
G1	21	362738	55405.8	27925.3	77307	4937.86
[truncated: 10,391 more rows]

## Sheet: Multicomponent Data
Block Type	96fast
Chemistry	SYBR_GREEN
Experiment File Name	C:\Users\Administrator\Desktop\WHD0106.eds
Experiment Run End Time	2023-01-06 19:51:58 PM CST
Instrument Type	sds7500fast
Passive Reference	ROX
Well	Cycle	SYBR	ROX
A1	1	254475	68864.4
A2	1	254693	77249.6
A3	1	275385	79344.8
A4	1	292485	81528.3
A5	1	310197	87336.1
A6	1	335181	88794.4
A7	1	397577	111097
A8	1	366134	87385.7
A9	1	315174	78790
A10	1	236990	58763.9
A11	1	41451.5	4749.31
A12	1	27225.6	2317.72
B1	1	321764	89375.9
B2	1	277562	76522.4
B3	1	303561	75512.3
B4	1	295114	75792.1
B5	1	308054	84482.1
B6	1	333499	88372.4
B7	1	328431	83704.5
B8	1	311596	81811.2
B9	1	272929	69709.7
B10	1	253853	63142.7
B11	1	239209	54693.4
B12	1	237521	47374.8
C1	1	263774	66446.2
C2	1	291522	70444.8
C3	1	286018	73037.3
C4	1	285201	76875.2
C5	1	276044	79587
C6	1	333571	88798.5
C7	1	335563	90044.3
C8	1	334810	86907
C9	1	292787	72811.3
C10	1	268113	71196.1
C11	1	262973	57149.1
C12	1	298672	51804.2
D1	1	295418	61100.2
D2	1	286733	68232.3
D3	1	266286	67737.2
D4	1	264332	69049.9
D5	1	248479	68701.9
D6	1	241545	69088.2
D7	1	254911	71438.1
D8	1	273019	77193.9
D9	1	285276	68453.5
D10	1	278549	61673.2
D11	1	264311	52337.8
D12	1	372267	58533.5
E1	1	355923	72507.2
E2	1	305852	70018.7
E3	1	251629	60516.4
E4	1	239303	58651.2
E5	1	214793	57042.6
E6	1	199331	57138.5
E7	1	208134	59434.1
E8	1	223683	61886.6
E9	1	234926	54707.2
E10	1	242684	53047.3
E11	1	248897	52125
E12	1	367759	62583.2
F1	1	324198	67510
F2	1	308113	69185.6
F3	1	259167	64474.5
F4	1	240697	58582.7
F5	1	207544	50701.3
F6	1	190839	48987.8
F7	1	178872	47771.3
F8	1	194922	49153.6
F9	1	205948	46925
F10	1	229513	46595.2
F11	1	240882	46412.8
F12	1	265518	46941.1
G1	1	358026	77704.6
G2	1	310558	69132
G3	1	310323	66866.1
G4	1	272368	59624.1
G5	1	242245	57489.5
G6	1	253340	54840.8
G7	1	219917	49111.1
G8	1	206394	45243.1
G9	1	217733	45092.9
G10	1	219877	42664.8
G11	1	191432	36859.3
G12	1	179222	29769.3
H1	1	15527	1279.69
H2	1	247509	49318.2
H3	1	325401	73816.3
H4	1	304036	63717.8
H5	1	268096	59662.5
H6	1	255801	57954.1
H7	1	242879	55416.6
H8	1	232766	52517.1
H9	1	231949	48188.4
H10	1	205567	37703.1
H11	1	234090	50155.2
H12	1	62283.8	6202.25
A1	2	254754	69169.1
A2	2	255388	77180.7
A3	2	277408	79333.6
A4	2	292482	82374.6
A5	2	309325	87784.1
A6	2	334948	89861.2
A7	2	398914	111532
A8	2	365959	88256.7
A9	2	315779	79649.6
A10	2	236775	57254.1
A11	2	40501.5	4880.02
A12	2	26450.5	1930.36
B1	2	324307	89469.3
B2	2	276465	77102.2
B3	2	303872	75909.5
B4	2	297402	76674.5
B5	2	308520	83185.7
B6	2	333984	86924.8
B7	2	328881	84834
B8	2	311361	79873.1
B9	2	273937	70359.7
B10	2	252028	63618.6
B11	2	239139	55883
B12	2	239481	47092.6
C1	2	263710	67037.2
C2	2	291560	71301.9
C3	2	285398	73577.7
C4	2	285846	76263.7
C5	2	276317	77453
C6	2	334192	88065.2
C7	2	336324	90977.4
C8	2	333363	84937.3
C9	2	291598	72182.1
C10	2	268214	70163.9
C11	2	265007	58248.6
C12	2	299998	52293.5
D1	2	296235	61535.6
D2	2	287013	69662.5
D3	2	267032	68220.4
D4	2	265116	68952.3
D5	2	249151	69371.2
D6	2	242140	66895
D7	2	255696	72226.9
D8	2	272146	73420.9
D9	2	286220	67298.8
D10	2	277655	61616.8
D11	2	263325	52201.5
D12	2	372745	59151.1
E1	2	354952	73351.8
E2	2	306016	70849.3
E3	2	250622	61596.3
E4	2	238651	57294.3
E5	2	215883	57364.1
E6	2	199384	54580
E7	2	208016	59623.8
E8	2	222796	61637.3
E9	2	234303	54396.7
E10	2	242757	52603.2
E11	2	248319	51676.6
E12	2	368578	62852
F1	2	325523	68389.4
F2	2	307617	70463.7
F3	2	258382	64971
F4	2	240840	57508.6
F5	2	207267	50339.2
F6	2	190866	47952.4
F7	2	179559	46989.9
F8	2	195375	48680.3
F9	2	205783	45783
F10	2	229904	46436.2
F11	2	240623	46642.1
F12	2	264353	46830.7
G1	2	356794	78010.5
G2	2	310713	69413.6
G3	2	308357	66862.6
G4	2	272054	59102.1
G5	2	242598	57064.3
G6	2	253570	55029.6
G7	2	218895	49239.7
G8	2	206498	46191.8
G9	2	217138	45070
G10	2	219656	42694.4
G11	2	191166	37144.4
G12	2	179885	32913.4
H1	2	13444.7	1168.36
H2	2	247380	49579.6
H3	2	324950	73574.4
H4	2	304555	63275.5
H5	2	267458	59234
H6	2	255494	57306.6
H7	2	242581	54231.6
H8	2	232843	52146
H9	2	230908	48106.8
H10	2	205124	37388.2
H11	2	234390	49405
H12	2	62905.5	6505.05
A1	3	254512	69921.1
A2	3	256186	78368.7
A3	3	278720	80171.6
A4	3	293600	83219.5
A5	3	310730	88640.2
A6	3	336320	90763.2
A7	3	400420	113674
A8	3	365877	89179.5
A9	3	316183	80347.5
A10	3	236451	58419.7
A11	3	40336.4	4045.25
A12	3	27414.4	1713.79
B1	3	323946	90294.3
B2	3	277786	78004
B3	3	304475	77098.1
B4	3	297528	78315.6
B5	3	309824	85794.9
B6	3	335574	88879.5
B7	3	328517	86068.5
B8	3	312738	81614.1
B9	3	275154	71896.5
B10	3	254416	64884.5
B11	3	243865	55786.8
B12	3	238553	48008
C1	3	265333	68598.1
C2	3	293689	72625.6
C3	3	285690	75245
C4	3	286080	77685.4
C5	3	277123	79222.5
C6	3	333742	89580.1
C7	3	337283	92352.2
C8	3	333883	86258.9
C9	3	292882	73684
C10	3	267915	70378.2
C11	3	265283	58801.4
C12	3	298328	52379.4
D1	3	295889	61879.1
D2	3	288704	70521.6
D3	3	266931	69374.4
D4	3	264869	71544.4
D5	3	250452	71194.9
D6	3	242041	68557.5
D7	3	255549	73524.2
D8	3	273013	74990.7
D9	3	285888	68646.7
D10	3	278493	62868.5
D11	3	263688	52557.6
D12	3	371889	59347.4
E1	3	357460	74367.7
E2	3	307629	71788.6
E3	3	252363	62622.3
E4	3	239631	58735.4
E5	3	215479	58671.1
E6	3	200980	55862.7
E7	3	209207	61321
E8	3	223839	62773.8
E9	3	234413	55124.8
E10	3	242367	53058.4
E11	3	248986	52025.5
E12	3	373221	63326
F1	3	325787	68381.3
F2	3	308845	71032.4
F3	3	259157	66094.5
F4	3	241365	59519.3
F5	3	207355	50980.5
F6	3	190875	48946.8
F7	3	180572	48282.4
F8	3	196520	49082.3
F9	3	206061	46567.1
F10	3	229872	46626.2
F11	3	241887	47185.7
F12	3	265531	48090
G1	3	359079	79153.1
G2	3	311585	70423.9
G3	3	309447	67859.7
G4	3	273511	60170.6
G5	3	243183	57825
G6	3	254240	56316.7
G7	3	219406	50202.8
G8	3	207074	47471
G9	3	217480	45716.6
G10	3	220242	42933.3
G11	3	191556	37375.6
G12	3	180542	32895.7
H1	3	14428.6	2168.12
H2	3	248205	49641.4
H3	3	325444	73939
H4	3	305076	64195.8
H5	3	268639	60381.1
H6	3	256578	58075.4
H7	3	242780	53930.3
H8	3	233234	52136.1
H9	3	231214	48501.5
H10	3	204898	37775.3
H11	3	234426	49508.9
H12	3	63481.3	6966.15
A1	4	256697	70697
A2	4	256088	78624.2
A3	4	278860	81167.3
A4	4	294324	83884.6
A5	4	310990	89139.7
A6	4	336317	90761.4
A7	4	401380	113430
A8	4	366407	88409.8
A9	4	317075	79604.5
A10	4	235725	58254.8
A11	4	39980.8	4904.66
A12	4	26428.5	1586.97
B1	4	324204	90829.1
B2	4	278744	78813
B3	4	305480	77633.3
B4	4	298478	78550.5
B5	4	311077	85533.6
B6	4	336199	89182.9
B7	4	329118	85671.6
B8	4	311967	82102.8
B9	4	274927	71911.1
B10	4	253879	65468.9
B11	4	244654	56831.8
B12	4	238953	48121.8
C1	4	264956	67901.9
C2	4	293949	73068.8
C3	4	287096	76101.9
C4	4	286185	78041.8
C5	4	276905	79762.6
C6	4	334611	89599.4
C7	4	337398	93106
C8	4	334599	86815.9
C9	4	292709	73859
C10	4	268118	70906.9
C11	4	265938	59849.2
C12	4	300074	52288.5
D1	4	297974	62493.3
D2	4	287956	70712.2
D3	4	268762	69672.9
D4	4	265311	71406.8
D5	4	248881	71689.4
D6	4	243035	68727
D7	4	256522	73870.1
D8	4	273113	75242.3
D9	4	286296	69367.6
D10	4	278252	63533.9
D11	4	267742	52336.8
D12	4	375814	60176.9
E1	4	357827	74816.4
E2	4	309589	72595.3
E3	4	253019	63020.6
E4	4	240189	58690.8
E5	4	216087	58829.8
E6	4	200381	56067.5
E7	4	209491	61558.4
E8	4	224510	63428.4
E9	4	234504	55499.1
E10	4	243071	53216.2
E11	4	247910	52613.3
E12	4	371743	64120.2
F1	4	326007	69643.5
F2	4	310263	71957.6
F3	4	259315	66328.9
F4	4	241314	59456.7
F5	4	207383	51560.6
F6	4	191133	49038.9
F7	4	179626	48307.2
F8	4	195358	49237.7
F9	4	206438	47120
F10	4	229931	46939.9
F11	4	242573	47563.8
F12	4	265461	47977.1
G1	4	359609	79598.9
G2	4	312209	71062.6
G3	4	309285	68416.6
G4	4	273028	60621
G5	4	242993	57760.9
G6	4	254621	56766.4
G7	4	219642	50067
G8	4	206872	47082.9
G9	4	217202	45845.5
G10	4	220173	43576.9
G11	4	191265	37517.2
G12	4	180122	32626.8
H1	4	14081.4	1833.16
H2	4	248931	49877.9
H3	4	326123	75057.4
H4	4	304889	64432.5
H5	4	268295	60699.6
H6	4	256313	58407
H7	4	243641	54195.7
H8	4	233888	52246.9
H9	4	231648	48393.3
H10	4	205277	38210.2
H11	4	234436	49317.5
H12	4	63444.7	6528.65
A1	5	257392	71062.6
A2	5	257480	79093.7
A3	5	278037	80925.1
A4	5	293366	84182.9
A5	5	310848	89388.2
A6	5	335685	90895.6
A7	5	402137	113489
A8	5	367010	89274.6
A9	5	316615	80090.7
A10	5	236813	57999.9
A11	5	40876	4378.25
A12	5	27504.3	1973.21
B1	5	326064	91200.9
B2	5	279088	79147.5
B3	5	305049	77772.8
B4	5	299412	78547.2
B5	5	310700	86409.3
B6	5	336884	89032.8
B7	5	329544	86091.5
B8	5	312531	82269.6
B9	5	274614	71864.4
B10	5	254812	65741.1
B11	5	244306	56919.2
B12	5	238793	47667.8
C1	5	265985	68638.9
C2	5	295306	72908.4
C3	5	287078	76191.5
C4	5	285934	78160.2
C5	5	277821	79649
C6	5	335280	90028.2
C7	5	337296	93497
C8	5	334654	87298.4
C9	5	292122	73913.8
C10	5	269122	70968.1
C11	5	264361	59806.6
C12	5	298785	52073
D1	5	297480	62456.6
D2	5	289475	71279.7
D3	5	267423	70366.2
D4	5	265687	72239.4
D5	5	250199	71539
D6	5	242826	69073.7
D7	5	256764	74207.2
D8	5	272898	75294.3
D9	5	287190	69435.5
D10	5	278195	63784.5
D11	5	267830	53701.6
D12	5	374690	60737.7
E1	5	357919	74862.9
E2	5	308923	72727.2
E3	5	254319	63085.3
E4	5	240837	59049.1
E5	5	216552	59051.6
E6	5	200562	56041.4
E7	5	210216	61452.5
E8	5	224105	63596.9
E9	5	235036	55360.3
E10	5	242548	53546
E11	5	250992	52607.9
E12	5	374048	64508.1
F1	5	326304	69407.3
F2	5	309606	72306.1
F3	5	259688	66522.5
F4	5	243072	59949.1
F5	5	207030	51737.4
F6	5	191225	49248.7
F7	5	179940	48622.7
F8	5	195369	49303.6
F9	5	206320	46873.1
F10	5	229957	47189.2
F11	5	243424	46977.2
F12	5	265549	48220.7
G1	5	359121	79367.4
G2	5	313311	71354.3
G3	5	310292	69243.8
G4	5	273147	60872.7
G5	5	242778	58061.3
G6	5	254921	56554.5
G7	5	219256	50311.4
G8	5	207092	47556.6
G9	5	217499	45759.8
G10	5	219845	43484.1
G11	5	191725	37646.5
G12	5	178934	32824.2
H1	5	13249.9	2111.78
H2	5	249070	49645.2
H3	5	327141	74347.5
H4	5	305910	64479.9
H5	5	268600	60619.1
H6	5	256822	58268.6
H7	5	243707	54171.4
H8	5	233255	52645.7
H9	5	231585	48426.2
H10	5	205087	38454.3
H11	5	234633	49442.1
H12	5	62858.8	6077.17
A1	6	256952	71224
A2	6	257140	78540.8
A3	6	279151	81165.6
A4	6	293876	84185.4
A5	6	311268	88939.4
A6	6	336283	90778.2
A7	6	401401	113784
A8	6	367476	89296.2
A9	6	317099	80176.4
A10	6	237061	58356.5
A11	6	40972.4	4702.61
A12	6	26935.2	1707.16
B1	6	326462	91928.7
B2	6	279485	79109.5
B3	6	305967	77937.8
B4	6	300603	78957.8
B5	6	310253	85534.4
B6	6	338296	88908.9
B7	6	329572	86054.9
B8	6	313288	82327.9
B9	6	273750	72191.2
B10	6	255070	65356.5
B11	6	245000	57245.6
B12	6	238326	48342.5
C1	6	265112	68580.6
C2	6	295620	73465.8
C3	6	287169	75790.8
C4	6	286338	77866
C5	6	277999	80175.7
C6	6	335224	90712.8
C7	6	338758	93634.9
C8	6	335496	86780.6
C9	6	292735	74227.2
C10	6	268912	71400
C11	6	264952	59757.2
C12	6	299639	52582.1
D1	6	297738	62538.6
D2	6	289568	71475
D3	6	268730	70426.8
D4	6	266229	71947.9
D5	6	249687	71673.4
D6	6	242802	69253.4
D7	6	257324	74114.2
D8	6	273712	75606.8
D9	6	287194	69232.3
D10	6	278425	63498.3
D11	6	267681	53410.9
D12	6	376056	60197.5
E1	6	357759	75051.1
E2	6	308984	73014.9
E3	6	252842	63556.4
E4	6	240761	58941.5
E5	6	215754	58936.9
E6	6	200471	56265.4
E7	6	210734	61620.9
E8	6	223918	63594.3
E9	6	235618	55066.6
E10	6	242670	53140.1
E11	6	250072	51612.2
E12	6	373626	63625.2
F1	6	326281	69395
F2	6	311978	72212.5
F3	6	260191	66670.9
F4	6	242932	59811.3
F5	6	208017	52014.6
F6	6	191547	49136.6
F7	6	180135	48695.9
F8	6	195721	49142.1
F9	6	207054	46973.1
F10	6	230277	47481.4
F11	6	244582	47805.1
F12	6	266364	47564
G1	6	361271	80443.2
G2	6	312993	71348.5
G3	6	310518	68458.5
G4	6	273411	60770.4
G5	6	244112	58302.5
G6	6	254887	56546.3
G7	6	219684	50270.9
G8	6	207696	46846.7
G9	6	217463	45887.2
G10	6	219380	43364.4
G11	6	193275	36711.3
G12	6	179837	32897.3
H1	6	14069.6	1918.4
H2	6	248501	50110.5
H3	6	327304	74989.8
H4	6	305425	64103.4
H5	6	268077	60799.1
H6	6	257189	57965.3
H7	6	243623	54170.6
H8	6	233840	52369.3
H9	6	231835	48730.6
H10	6	204706	38317.8
H11	6	234554	49703.7
H12	6	63534.2	6477.75
A1	7	257971	71746
A2	7	257841	78670.8
A3	7	280096	81392.1
A4	7	294071	84364.6
A5	7	311438	89374.6
A6	7	336303	90920.3
A7	7	403131	114414
A8	7	367009	89557.8
A9	7	316874	80003.5
A10	7	237591	57752.6
A11	7	41709.6	4330.19
A12	7	26783.6	1974.68
B1	7	325737	91372.6
B2	7	279347	79099.3
B3	7	306732	77752.2
B4	7	299938	79214.4
B5	7	310043	85710
B6	7	338360	89455.3
B7	7	329460	85724.7
B8	7	312810	82251.7
B9	7	274377	72188
B10	7	256142	65704.4
B11	7	244669	57423.4
B12	7	237577	48278.5
C1	7	266866	68565.4
C2	7	297005	73400.9
C3	7	288014	76154.7
C4	7	286562	78603.1
C5	7	278079	79793.3
C6	7	334962	90419.8
C7	7	336757	93369.9
C8	7	334904	86986
C9	7	292726	73822.2
C10	7	268940	70967
C11	7	264389	59430.3
C12	7	299299	52753
D1	7	298362	62730.5
D2	7	290268	72071.7
D3	7	268453	70291.9
D4	7	266138	72094.7
D5	7	249810	71422.9
D6	7	242773	69374.8
D7	7	256656	74141.8
D8	7	273888	75269.8
D9	7	286481	69619.1
D10	7	279431	63603.8
D11	7	267783	53473.6
D12	7	374984	60323.6
E1	7	358030	74852.7
E2	7	309604	72629.4
E3	7	254465	63478.3
E4	7	240660	58993.3
E5	7	216196	59093.5
E6	7	200331	56143.3
E7	7	210622	61391.4
E8	7	223836	63510.2
E9	7	234887	55261
E10	7	242712	53251.7
E11	7	251025	52593
E12	7	373650	64018.7
F1	7	326223	69585.9
F2	7	309980	72467.4
F3	7	260358	66826
F4	7	242234	59913.9
F5	7	208753	51742.2
F6	7	191761	49400.3
F7	7	180508	48618.5
F8	7	195962	49438.3
F9	7	205904	47022.1
F10	7	230066	46893.3
F11	7	243080	47903.3
F12	7	265144	48095
G1	7	358796	79867.1
G2	7	312886	71899.4
G3	7	310978	68381
G4	7	273299	60426.6
G5	7	244060	58000
G6	7	254807	56528.1
G7	7	220578	50482.2
G8	7	207079	47314.6
G9	7	217471	45932.4
G10	7	220312	43510.2
G11	7	193535	37201.9
G12	7	180448	33192.5
H1	7	14311.2	1842.26
H2	7	250264	49769.1
H3	7	326204	75141.7
H4	7	305261	64840.3
H5	7	269476	60533.3
H6	7	256973	58429.1
H7	7	243740	54249.4
H8	7	232788	52244
H9	7	231749	48344
H10	7	205095	38346.2
H11	7	234114	49514.3
H12	7	63832.2	6449.48
A1	8	255444	71221.1
A2	8	257223	78889.9
A3	8	279857	81551.7
A4	8	294526	84274.5
A5	8	311633	89070.3
A6	8	336848	90459.3
A7	8	407056	113710
A8	8	366442	89550.5
A9	8	317123	79658.1
A10	8	236296	58051
A11	8	40758	4899.14
A12	8	27174.3	1829.99
B1	8	325415	90576.5
B2	8	279209	78730.6
B3	8	306654	77477.6
B4	8	301710	78676.1
B5	8	309956	85706.8
B6	8	337727	89156.8
B7	8	329186	85616.9
B8	8	313546	82131.6
B9	8	272516	72533.1
B10	8	256089	64917.6
B11	8	244778	57489.7
B12	8	239200	47626.6
C1	8	265586	68516.4
C2	8	297855	73301
C3	8	288500	75783.3
C4	8	286673	78391.1
C5	8	280781	79106.7
C6	8	334460	90137.1
C7	8	337850	93395
C8	8	334481	86756
C9	8	292245	73780.2
C10	8	268343	71182.9
C11	8	264646	59660.9
C12	8	298504	51853.5
D1	8	297758	62798.1
D2	8	288766	71078.2
D3	8	268503	70494.2
D4	8	266951	72126.2
D5	8	250372	71710.2
D6	8	242559	69302.8
D7	8	256465	74445.6
D8	8	273977	75787.5
D9	8	285660	69282
D10	8	279449	63329
D11	8	267277	53527.6
D12	8	376442	60249.9
E1	8	358407	74684.7
E2	8	309807	73406.4
E3	8	253992	63335.5
E4	8	241118	58665.8
E5	8	217248	59126.8
E6	8	200637	56225.4
E7	8	209999	61574.6
E8	8	223840	63663
E9	8	235135	54771.4
E10	8	243135	53425.6
E11	8	250645	52546.8
E12	8	371346	64341.8
F1	8	328008	69139
F2	8	311176	72612.9
F3	8	259904	66349.3
F4	8	242772	59771.7
F5	8	208081	52092.6
F6	8	191721	49067.8
F7	8	180203	48528.3
F8	8	195982	49451.8
F9	8	206741	47126.5
F10	8	229596	46878.3
F11	8	243481	47398
F12	8	265804	47850
G1	8	360545	79714.6
G2	8	314389	71496
G3	8	311186	68665.9
G4	8	273402	60245.9
G5	8	243566	58066.5
G6	8	255291	56765.9
G7	8	220212	50514.2
G8	8	207143	47003.6
G9	8	217249	45883.5
G10	8	220185	43325.5
G11	8	193106	37404.5
G12	8	178755	32940.5
H1	8	14930.1	1254.95
H2	8	249568	49664.1
H3	8	327883	75263
H4	8	305427	64745.6
H5	8	269728	60539.1
H6	8	256072	58114
H7	8	243659	54000.1
H8	8	233004	52143.6
H9	8	232334	48767.7
H10	8	205188	38108.7
H11	8	234554	49615
H12	8	62802.8	6219.54
A1	9	255581	71028.1
A2	9	258525	79268.3
A3	9	279187	81082.4
A4	9	294873	84405.6
A5	9	310834	89443.9
A6	9	336435	91113.3
A7	9	406077	113722
A8	9	367577	89172.2
A9	9	316350	79403.3
A10	9	237143	58266.3
A11	9	40411.9	4212.95
A12	9	27097.2	1964.47
B1	9	328439	91024.6
B2	9	280791	78937.7
B3	9	305585	77576.8
B4	9	302006	79190.7
B5	9	309444	85611
B6	9	337869	89463.4
B7	9	330444	85550.8
B8	9	313333	81880.8
B9	9	274018	72095.9
B10	9	256866	65989.4
B11	9	245396	57049.7
B12	9	239237	48189.2
C1	9	266102	68110.9
C2	9	296550	73168.2
C3	9	288250	75654.2
C4	9	286734	78154.4
C5	9	281267	79714.7
C6	9	335411	89627
C7	9	337561	93628.1
C8	9	335651	86813.2
C9	9	292240	73869.4
C10	9	268849	71104.9
C11	9	264821	59705.6
C12	9	297714	52387.7
D1	9	297285	62566.3
D2	9	289561	71660.1
D3	9	268774	70621.8
D4	9	266153	71986.6
D5	9	250467	71715.3
D6	9	242687	69190.6
D7	9	256352	74528.8
D8	9	274296	74995.7
D9	9	286783	69461.9
D10	9	278144	63833.2
D11	9	269571	53554.3
D12	9	375640	60249.7
E1	9	358432	74811.9
E2	9	309906	73171.6
E3	9	253975	63300.9
E4	9	240650	59199.9
E5	9	216449	59607.8
E6	9	200929	56052.8
E7	9	210612	61511.3
E8	9	224309	63422.1
E9	9	234495	54965.2
E10	9	242495	53686.2
E11	9	250364	51943.7
E12	9	373688	63890.1
F1	9	326848	69234.9
F2	9	311151	72145.4
F3	9	260734	66317.1
F4	9	243082	59997.7
F5	9	208266	51977.4
F6	9	191349	49064.3
F7	9	180897	48618
F8	9	195887	49270.9
F9	9	206429	47066.8
F10	9	229918	46786.1
F11	9	244602	47088.8
F12	9	266528	47570.5
G1	9	362798	79732.3
G2	9	314485	71332.2
G3	9	311728	68744.2
G4	9	274589	60764.7
G5	9	243758	57781.4
G6	9	256062	56707.9
G7	9	219924	50172.6
G8	9	207731	47068.8
G9	9	217612	45962
G10	9	220448	43102.4
G11	9	192047	37355.3
G12	9	179987	32451.5
H1	9	13926.6	1185.79
H2	9	249350	49989.8
H3	9	327998	74472.6
H4	9	306410	64430
H5	9	269929	60481.6
H6	9	257163	58057.4
H7	9	243283	54141.3
H8	9	234490	52194.5
H9	9	231927	48873.7
H10	9	205534	38009.5
H11	9	236109	49348.6
H12	9	64206.6	6705.88
A1	10	256860	71125.4
A2	10	258385	78953.5
A3	10	278963	80857.1
A4	10	293615	84261.9
A5	10	311954	89002.9
A6	10	336987	90739.7
A7	10	405598	113540
A8	10	368218	89009.5
A9	10	316320	79477.1
A10	10	236584	57692.8
A11	10	40477.1	4908.17
A12	10	26526.5	1915.95
B1	10	326940	90394.8
B2	10	279591	78320.2
B3	10	306320	77677
B4	10	301620	79023.1
B5	10	310253	85338.6
B6	10	337277	89313.6
B7	10	327908	85258.2
B8	10	312999	81838.8
B9	10	278103	71235.9
B10	10	256087	65237.7
B11	10	244989	56742
B12	10	239941	48715.2
C1	10	266413	68182
C2	10	298504	73361.6
C3	10	287979	75825.2
C4	10	287345	77919.2
C5	10	281185	79949.1
C6	10	334476	90301.2
C7	10	338314	93695.4
C8	10	334391	86661.9
C9	10	292700	73776.8
C10	10	268868	70763.7
C11	10	264617	58883.5
C12	10	298216	52046.7
D1	10	298254	62359.1
D2	10	289945	71015.2
D3	10	269531	70393.5
D4	10	266260	71524.3
D5	10	250020	71175.4
D6	10	242570	68726.9
D7	10	257068	74553.6
D8	10	274329	74791.1
D9	10	286149	69114.5
D10	10	278854	63866.8
D11	10	268071	53120
D12	10	375125	59714.3
E1	10	358648	74885.9
E2	10	309380	73237.4
E3	10	254283	63198.7
E4	10	240837	59260.4
E5	10	216434	59729.7
E6	10	201362	56000.4
E7	10	210743	61147.2
E8	10	223906	63445.6
E9	10	234622	54676.6
E10	10	242322	53608.4
E11	10	249463	52453.2
E12	10	372188	63926.7
F1	10	327386	69267.7
F2	10	312323	71825
F3	10	260500	66621.7
F4	10	242882	59901.6
F5	10	208403	51890.5
F6	10	191375	48822.4
F7	10	180394	48886.8
F8	10	196186	49326.4
F9	10	206999	47011.1
F10	10	230279	47179
F11	10	243262	47435.7
F12	10	266425	47604.7
G1	10	361536	79727.2
G2	10	314409	71138.8
G3	10	311218	68699.8
G4	10	274735	60407.5
G5	10	243313	57868.5
G6	10	255463	56641.5
G7	10	220802	50372.5
G8	10	207294	47012.9
G9	10	217965	45859.9
G10	10	219526	43207.7
G11	10	193910	37567.9
G12	10	180057	33132.6
H1	10	14215.3	1547.78
H2	10	249527	50044.9
H3	10	327405	74143.7
H4	10	306085	64611.1
H5	10	269349	60317.1
H6	10	256627	57788.5
H7	10	243718	53693.1
H8	10	233969	52202.6
H9	10	231364	48882.9
H10	10	205615	37905.8
H11	10	234556	49342.5
H12	10	62754.4	6336.4
A1	11	255950	70922.4
A2	11	257579	78917.7
A3	11	278658	80998.4
A4	11	293409	84333.4
A5	11	311822	89292.7
A6	11	337246	90414.6
A7	11	405178	113808
A8	11	368641	88897.7
A9	11	316964	79812.7
A10	11	237812	57956.3
A11	11	41649.6	4464.45
A12	11	25848.2	2433.6
B1	11	326609	90646.7
B2	11	280115	77968.2
B3	11	306627	77404.2
B4	11	303175	78786.5
B5	11	310079	85495.8
B6	11	337429	88826.1
B7	11	329794	85483.3
B8	11	313115	81924.7
B9	11	277713	71064
B10	11	256763	65067.6
B11	11	243937	57032
B12	11	239522	48292.9
C1	11	266991	68374.6
C2	11	299083	73092.9
C3	11	287865	75422.4
C4	11	286890	78609.1
C5	11	281223	79981.5
C6	11	335766	89779.3
C7	11	337129	93547.9
C8	11	334775	86662.1
C9	11	293512	73936.1
C10	11	269123	70971.6
C11	11	264791	58722.3
C12	11	298922	52069.3
D1	11	297818	62143.3
D2	11	289519	71251.5
D3	11	269080	70660
D4	11	267495	71842
D5	11	249918	71414.1
D6	11	244089	69116.4
D7	11	256955	74219
D8	11	273871	74988.5
D9	11	286783	68889.1
D10	11	278409	63310.3
D11	11	268408	53235
D12	11	374861	59696.4
E1	11	358310	74829.7
E2	11	309855	72898.2
E3	11	254338	63197.6
E4	11	241178	58669
E5	11	216519	58799.2
E6	11	201158	56024
E7	11	211889	61423.1
E8	11	224062	63441.9
E9	11	234444	54937.5
E10	11	243343	52857.9
E11	11	250832	52187.8
E12	11	371673	63322
F1	11	328118	68772
F2	11	311133	72071.4
F3	11	260353	66322.7
F4	11	243005	59700.3
F5	11	207692	51721
F6	11	192057	48878
F7	11	180628	48386.4
F8	11	196197	49433.7
F9	11	206989	47377.1
F10	11	230490	46937.9
F11	11	244282	47551.5
F12	11	265700	48228.7
G1	11	359653	79418.4
G2	11	314587	71013.2
G3	11	311749	68824
G4	11	274092	60367.9
G5	11	244398	57609.2
G6	11	255409	56567.7
G7	11	220307	50349.1
G8	11	207353	46804.7
G9	11	218938	45619.9
G10	11	220341	43588.9
G11	11	193031	37456.7
G12	11	179065	32482.8
H1	11	14830.3	1332.43
H2	11	249547	49833.1
H3	11	325958	74458
H4	11	306574	64757.6
H5	11	269203	60168.8
H6	11	256542	57918.8
H7	11	243305	54063.7
H8	11	234181	52318.9
H9	11	232109	48471
H10	11	205998	38357.7
H11	11	234687	49279
H12	11	63547.2	7027.24
A1	12	257354	71333.8
A2	12	257543	78910.9
A3	12	279880	80737.9
A4	12	294885	84083.5
A5	12	311910	88608.8
A6	12	336776	90675.6
A7	12	405671	114295
A8	12	368254	88651.5
A9	12	318208	79636.3
A10	12	236727	57681.5
A11	12	42212.7	4471.17
A12	12	27473.3	1806.44
B1	12	327173	91357.2
B2	12	279997	78945.7
B3	12	307348	77130.1
B4	12	302111	79176.8
B5	12	310772	85479
B6	12	338064	88829.8
B7	12	330718	85399.8
B8	12	312864	82150.3
B9	12	278879	71798.5
B10	12	256624	65323.8
B11	12	244165	56759.4
B12	12	239001	48044.9
C1	12	266747	68158.6
C2	12	298534	73648.7
C3	12	288218	75623
C4	12	287857	78569
C5	12	281561	79833.5
C6	12	335121	89881.2
C7	12	337265	93005.5
C8	12	335056	86177.5
C9	12	291623	73664.5
C10	12	268233	70690.1
C11	12	265174	59246.2
C12	12	298586	51959.7
D1	12	298291	62557.1
D2	12	291230	70518.6
D3	12	269174	70014.9
D4	12	267035	71518.4
D5	12	251027	71009
D6	12	242775	68850.5
D7	12	256794	74489.1
D8	12	274401	75219.9
D9	12	286905	69319.9
D10	12	278675	63330.9
D11	12	267703	53413.4
D12	12	376334	60092.4
E1	12	358954	75115.8
E2	12	309708	73140.7
E3	12	255268	62904.7
E4	12	240883	58508.1
E5	12	216473	58763.9
E6	12	201173	55815.3
E7	12	210870	61273
E8	12	224588	63244.5
E9	12	234880	54800.6
E10	12	242764	53327.7
E11	12	249885	52279.9
E12	12	374025	63632.5
F1	12	328389	69454.4
F2	12	310871	72064.3
F3	12	261215	66203.4
F4	12	243792	59660.2
F5	12	208357	51479
F6	12	191602	49278.4
F7	12	180922	48611.3
F8	12	196221	49167
F9	12	206720	47273.1
F10	12	230051	47165.3
F11	12	243061	47704.9
F12	12	266946	47874.7
G1	12	359767	79719.3
G2	12	314326	71047.2
G3	12	312638	69096.3
G4	12	274007	60183.6
G5	12	244688	57870.5
G6	12	255723	56514.4
G7	12	220713	50283.9
G8	12	207457	46979.9
G9	12	217186	45843.6
G10	12	220906	43041.4
G11	12	193308	37628.9
G12	12	179689	32901.8
H1	12	15147.2	1252.84
H2	12	249290	49678.9
H3	12	327186	74389.9
H4	12	305835	64542.6
H5	12	269968	60901.3
H6	12	257356	57732.5
H7	12	243172	53869.8
H8	12	234568	52047.3
H9	12	231852	48092.2
H10	12	205019	38136.1
H11	12	234701	49019.7
H12	12	62728.2	6593.86
A1	13	256885	70777.5
A2	13	256344	78896.8
A3	13	279522	80618.8
A4	13	295424	84103.5
A5	13	311792	88842.8
A6	13	337201	90195.4
A7	13	406848	113900
A8	13	367568	88994.1
A9	13	317042	79215.8
A10	13	236820	57533.3
A11	13	40514.7	4385.39
A12	13	27199.2	1684.66
B1	13	326865	90452.2
B2	13	280439	78572.6
B3	13	307639	77208.9
B4	13	302378	78345.9
B5	13	310496	85386.1
B6	13	337999	88759.9
B7	13	329151	85525.5
B8	13	312403	81682.7
B9	13	278565	72477.3
B10	13	256447	65691.4
B11	13	244740	56805.8
B12	13	239613	47499.5
C1	13	265582	67895.5
C2	13	297965	73232.2
C3	13	288083	75782.4
C4	13	287304	78217.7
C5	13	281533	79862.5
C6	13	334763	90139.6
C7	13	338605	93323.9
C8	13	335766	86624.3
C9	13	292956	73609.4
C10	13	268644	70601.1
C11	13	264865	58459.9
C12	13	299166	52746.1
D1	13	298914	61826.4
D2	13	289983	70924.4
D3	13	268421	70168.8
D4	13	266585	71429.2
D5	13	250465	71399.9
D6	13	243090	69079
D7	13	257006	73989.9
D8	13	273971	74489.6
D9	13	286555	69127.9
D10	13	278238	63493.7
D11	13	267407	53309.3
D12	13	375350	60120.2
E1	13	359071	74732.8
E2	13	309192	72748
E3	13	254624	63174.9
E4	13	240869	58586.8
E5	13	216552	59424.8
E6	13	201102	56017.9
E7	13	210751	61169.1
E8	13	224077	63306.7
E9	13	234789	54782.9
E10	13	243759	53054.9
E11	13	249617	51998
E12	13	373684	63541.6
F1	13	328377	69689.1
F2	13	311609	72212.5
F3	13	260579	66807.7
F4	13	242506	59536.1
F5	13	208395	51702.5
F6	13	191589	48930.9
F7	13	180930	48409.4
F8	13	195983	49138
F9	13	206209	46732.7
F10	13	229540	46664.8
F11	13	242659	47224.8
F12	13	267412	47412.1
G1	13	360277	79982
G2	13	315085	71029.7
G3	13	312256	68852.6
G4	13	274069	59934.1
G5	13	243873	57332.4
G6	13	254934	56419.2
G7	13	220127	50258.9
G8	13	206876	47052.4
G9	13	217767	45909.1
G10	13	220967	43851.3
G11	13	192707	37109.7
G12	13	180710	32957
H1	13	15188.3	2264.67
H2	13	249608	49601
H3	13	327546	74204.5
H4	13	306207	64255.5
H5	13	268739	60480.8
H6	13	256928	57756.5
H7	13	244714	53875.4
H8	13	233717	51993.1
H9	13	231974	48567.5
H10	13	204975	38020.2
H11	13	234363	49681.2
H12	13	63246	5834.29
A1	14	257845	71417.2
A2	14	258033	79046.7
A3	14	279432	80620.5
A4	14	293756	84082.5
A5	14	312052	89005.4
A6	14	336291	90183.1
A7	14	405486	113360
A8	14	368018	88845.8
A9	14	317167	79232.9
A10	14	236551	57762.7
A11	14	41167.4	4472.84
A12	14	26734.1	2044.6
B1	14	326536	90870.5
B2	14	279128	78669.2
B3	14	306898	77642.6
B4	14	302550	78556.6
B5	14	310116	84791.3
B6	14	337917	89094
B7	14	329507	85814.2
B8	14	313647	81259.7
B9	14	278720	72300.7
B10	14	256512	65102.2
B11	14	244905	56250.6
B12	14	238508	47491.3
C1	14	265915	67898.6
C2	14	299052	73184
C3	14	288859	75179.4
C4	14	286516	78447
C5	14	281038	79789.2
C6	14	335158	89885.5
C7	14	338483	93430.9
C8	14	335362	86280.3
C9	14	292640	73664.3
C10	14	268551	70767.5
C11	14	264596	58484.8
C12	14	297794	51924.7
D1	14	296888	61698.8
D2	14	290412	70208.4
D3	14	268423	70273.4
D4	14	266668	71522.2
D5	14	250895	71120.6
D6	14	243636	68716.4
D7	14	257607	73890.3
D8	14	274834	74865.7
D9	14	286956	68970.8
D10	14	278384	63724.8
D11	14	268149	52994
D12	14	375628	60277.1
E1	14	358831	75067.3
E2	14	309361	72387.2
E3	14	255590	63407.6
E4	14	241275	58926.4
E5	14	216868	59211.7
E6	14	201934	56261.3
E7	14	210077	61071.6
E8	14	223427	62949.8
E9	14	234784	54865.4
E10	14	243807	53481.3
E11	14	250143	52040.8
E12	14	372649	62769.6
F1	14	326781	68857.1
F2	14	312138	71889.2
F3	14	260302	66053.3
F4	14	243227	59299.2
F5	14	208739	51313.3
F6	14	190697	48860.3
F7	14	180411	48464.8
F8	14	196805	49246.5
F9	14	207022	46917.1
F10	14	230061	46487.7
F11	14	244881	47010.1
F12	14	266203	47736.5
G1	14	360594	79672.2
G2	14	313904	71515.3
G3	14	312247	68818
G4	14	273459	59890.1
G5	14	243711	57575.8
G6	14	255746	56588.7
G7	14	220693	50253.4
G8	14	207313	46754.3
G9	14	217758	45905.5
G10	14	220553	43928.5
G11	14	193083	37922.5
G12	14	179435	33326
H1	14	15114.4	1942.49
H2	14	248931	49675.4
H3	14	326595	74918.5
H4	14	305337	64460.2
H5	14	269025	60519.3
H6	14	256652	57399.5
H7	14	245749	53642.7
H8	14	235052	52046.4
H9	14	231848	48567.2
H10	14	204522	38119.3
H11	14	234731	49161.7
H12	14	62932.9	6558.71
A1	15	257394	71138.7
A2	15	257900	78830.6
A3	15	280514	80422.7
A4	15	293946	83853.4
A5	15	310910	87945.2
A6	15	337039	89998.1
A7	15	406202	113534
A8	15	367716	89055.5
A9	15	317154	79023.4
A10	15	236838	57627.7
A11	15	40853.2	4449.45
A12	15	27916.4	1778.34
B1	15	325478	90840.5
B2	15	280284	78707.4
B3	15	307756	76859.8
B4	15	302578	78454.5
B5	15	310999	85128.3
B6	15	338535	88745.9
B7	15	329760	85829.7
B8	15	313014	81316.7
B9	15	278326	71748.3
B10	15	256714	65092.1
B11	15	244435	56397.8
B12	15	238812	47623.5
C1	15	265939	68442.8
C2	15	298073	73553.4
C3	15	287885	75632.7
C4	15	290376	78327.1
C5	15	281332	79850.1
C6	15	335445	89583.9
C7	15	338177	93248
C8	15	334881	86018
C9	15	292905	73454.9
C10	15	268536	71403
C11	15	266272	59129.7
C12	15	298732	51818.9
D1	15	299338	62320.5
D2	15	290321	70765.8
D3	15	268583	70311
D4	15	266770	71387.2
D5	15	251184	71150.9
D6	15	243272	68713.2
D7	15	258560	73704.6
D8	15	275513	74551.7
D9	15	286096	68918.7
D10	15	278579	63388.2
D11	15	268890	53054.9
D12	15	375651	59971.5
E1	15	358192	74838.3
E2	15	309205	72776.3
E3	15	255782	63516.6
E4	15	241198	58867.3
E5	15	216747	59484.9
E6	15	201936	56044.8
E7	15	211416	60671.7
E8	15	224553	63091.3
E9	15	234332	54723.6
E10	15	243813	53273.9
E11	15	250183	51871.1
E12	15	373144	63793.3
F1	15	327446	68358.8
F2	15	312478	71794.5
F3	15	260534	66070.2
F4	15	244015	59476.6
F5	15	207715	51765.2
F6	15	191634	48962.8
F7	15	180830	48073.5
F8	15	197017	49566.2
F9	15	207696	47325.6
F10	15	229877	47039.6
F11	15	244368	47331.6
F12	15	266902	47291.9
G1	15	359756	79094.1
G2	15	314352	71243.9
G3	15	312055	68100.8
G4	15	273890	60364.7
G5	15	244276	57735.5
G6	15	255468	56778.8
G7	15	219908	49964.1
G8	15	207908	46491
G9	15	217903	46054.1
G10	15	220309	43265.5
G11	15	192940	37248.2
G12	15	180156	32669.6
H1	15	14129	2081.76
H2	15	249140	50035.3
H3	15	327368	74257.4
H4	15	305857	64271.8
H5	15	269281	60276.8
H6	15	257418	57593.3
H7	15	247319	53839.3
H8	15	237055	52170.9
H9	15	232031	48678.2
H10	15	205161	38121.3
H11	15	234597	49310.1
H12	15	63120.4	6460.32
A1	16	255978	70773.6
A2	16	257018	79448
A3	16	279733	80671.6
A4	16	294326	83643.2
A5	16	311802	88645
A6	16	337253	90319
A7	16	406140	113520
A8	16	368505	88818.4
A9	16	317224	79159.1
A10	16	236449	57885.8
A11	16	40588.5	4751.41
A12	16	27253.1	2444.78
B1	16	327279	90764.7
B2	16	280365	78671.6
B3	16	306721	77350.2
B4	16	302455	78815.9
B5	16	310758	85178.6
B6	16	337434	89168
B7	16	331602	85853.9
B8	16	312918	81550.5
B9	16	278527	72147.2
B10	16	257606	65345.2
B11	16	243945	56596.5
B12	16	238041	47582.4
C1	16	265705	67950.4
C2	16	299693	73427.4
C3	16	287677	75323.8
C4	16	290532	78128.1
C5	16	280917	79816.8
C6	16	335335	89310
C7	16	338217	93171.6
C8	16	334764	85931
C9	16	292525	73339.2
C10	16	268319	70794.1
C11	16	265756	58744
C12	16	299480	51722.3
D1	16	298545	62013.3
D2	16	290129	70661.3
D3	16	269379	70006.6
D4	16	266921	71531.3
D5	16	250726	70746.4
D6	16	243042	68610
D7	16	260613	73817.1
D8	16	277840	74552.3
D9	16	286481	69110.3
D10	16	278416	63200.6
D11	16	267961	53347
D12	16	375562	60112.4
E1	16	358425	74789
E2	16	309717	72395.3
E3	16	255991	62951.7
E4	16	241126	59047.9
E5	16	216516	58892.8
E6	16	201889	55936.8
E7	16	211436	61160
E8	16	224389	63207.4
E9	16	234319	54699.4
E10	16	242944	53511.7
E11	16	249964	52339
E12	16	373682	63202.4
F1	16	325469	68949.1
F2	16	312822	72505.5
F3	16	260240	66013.2
F4	16	243371	59578.6
F5	16	208432	51485.2
F6	16	191540	48682
F7	16	180915	48205.6
F8	16	197523	49184.5
F9	16	206980	46648
F10	16	229689	46717.5
F11	16	243777	47316.9
F12	16	266884	47363.5
G1	16	360370	79507.7
G2	16	313500	71115.3
G3	16	312020	68278.2
G4	16	273934	60201.1
G5	16	243649	57390.5
G6	16	255288	56106.9
G7	16	220171	50184.7
G8	16	206962	46835.1
G9	16	217425	45683
G10	16	220544	43313.8
G11	16	192668	37193.7
G12	16	179896	32505.5
H1	16	14712.6	1042.32
H2	16	248313	49398.5
H3	16	327736	74470.6
H4	16	306249	64065.4
H5	16	269327	60387.6
H6	16	256260	57779.4
H7	16	250052	53586.8
H8	16	239604	51839.4
H9	16	231907	48354.3
H10	16	205141	38147.5
H11	16	234435	49472.8
H12	16	63067.3	7075.49
A1	17	258374	70453.2
A2	17	258670	78955.1
A3	17	280153	80514.3
A4	17	294291	83618.5
A5	17	312450	88703.1
A6	17	336211	89695.1
A7	17	407852	113503
A8	17	368849	88978.6
A9	17	317476	79012.3
A10	17	235792	57307.8
A11	17	40257.3	4612.01
A12	17	27187.3	1867.27
B1	17	326646	90219.2
B2	17	279768	77962.8
B3	17	307095	76953
B4	17	302505	78726.8
B5	17	310921	85221.2
B6	17	338786	88655.7
B7	17	330395	86283.9
B8	17	314740	81535.3
B9	17	278204	72385
B10	17	256424	65035.7
B11	17	244338	56618.3
B12	17	239372	46985
C1	17	266678	67702.4
C2	17	298989	72893.6
C3	17	288442	75332.2
C4	17	290088	77730.2
C5	17	282358	80601.4
C6	17	335460	89362.2
C7	17	338265	92811.5
C8	17	336241	86625.6
C9	17	293470	73309.5
C10	17	268075	71117.1
C11	17	264386	58421.8
C12	17	299155	51728.8
D1	17	297837	62096.6
D2	17	291360	70628.7
D3	17	269629	69941.1
D4	17	267131	71205.4
D5	17	249861	70451.3
D6	17	243009	68303.5
D7	17	263335	73554.4
D8	17	280481	74386.5
D9	17	286039	68725.4
D10	17	278551	63605.3
D11	17	268134	53390.1
D12	17	374807	59778.8
E1	17	358721	74744.5
E2	17	308988	72430.5
E3	17	254868	63075.7
E4	17	240847	58934.9
E5	17	216746	58878.7
E6	17	202030	55810
E7	17	211442	61072.2
E8	17	224460	62922.4
E9	17	234940	54434.7
E10	17	246041	53558.6
E11	17	251350	52055.1
E12	17	372523	63257
F1	17	326955	68579.5
F2	17	312876	71953.5
F3	17	260846	65679.9
F4	17	243112	59296.5
F5	17	208635	51504.5
F6	17	191788	48631.6
F7	17	182442	48193.2
F8	17	198204	49138.6
F9	17	206652	47012.7
F10	17	230172	46575.4
F11	17	243826	47535
F12	17	267683	48118.2
G1	17	361720	78886.1
G2	17	315914	70415.8
G3	17	312497	68367.6
G4	17	273972	59913.3
G5	17	243783	57721.8
G6	17	255157	56177.7
G7	17	220467	50013.3
G8	17	207018	46788.6
G9	17	217949	45688.8
G10	17	219993	43640.8
G11	17	193242	37325.4
G12	17	180524	32275.7
H1	17	15032.2	1764.97
H2	17	249231	49638
H3	17	327104	73916.3
H4	17	305448	64227.3
H5	17	269679	60160.6
H6	17	256850	57526.7
H7	17	253597	54030.6
H8	17	243406	52080.8
H9	17	230954	48278.4
H10	17	204505	38537.3
H11	17	234097	49029
H12	17	63367.1	6116.26
A1	18	256462	70947.7
A2	18	257366	78934.7
A3	18	279921	80226.2
A4	18	295533	83693.8
A5	18	312328	88206
A6	18	337655	90298.3
A7	18	408010	113767
A8	18	369457	88476.8
A9	18	317346	79137.8
A10	18	236365	57497.9
A11	18	41012.2	4464.69
A12	18	27433.1	1305.15
B1	18	326109	90288.2
B2	18	280145	78366.1
B3	18	307842	77052.3
B4	18	302849	78471.2
B5	18	310270	85066.4
B6	18	338600	88994.1
B7	18	331322	86003.3
B8	18	317005	81073.1
B9	18	279172	73074.3
B10	18	257193	65136.9
B11	18	244849	56889.8
B12	18	238847	47395.7
C1	18	266464	67848.9
C2	18	298727	72887.8
C3	18	288255	75614.3
C4	18	290176	77974.1
C5	18	285326	80471.6
C6	18	335101	89609.6
C7	18	337956	92926.5
C8	18	335149	86105.1
C9	18	292566	73349.5
C10	18	269074	70434.8
C11	18	265614	58996.7
C12	18	299225	51790.8
D1	18	298398	62258.2
D2	18	289286	71014.6
D3	18	269224	69732.6
D4	18	267386	71192.4
D5	18	251715	71007.8
D6	18	242670	68496.5
D7	18	267524	73977.5
D8	18	285517	74518.9
D9	18	286244	68808.8
D10	18	279388	63499.3
D11	18	270734	53597.3
D12	18	375783	60039.5
E1	18	358614	74668.7
E2	18	309591	72620.7
E3	18	255153	62680.5
E4	18	241727	58796.8
E5	18	216572	59098.3
E6	18	201785	55612.9
E7	18	211766	61025.3
E8	18	225036	62902.3
E9	18	235196	54090.9
E10	18	246137	52811
E11	18	251204	51961.1
E12	18	372582	63682
F1	18	327026	68832
F2	18	312496	72043.1
F3	18	261120	66343.8
F4	18	243719	59415
F5	18	208516	51156.4
F6	18	191109	48779
F7	18	183820	47998.7
F8	18	199478	49349.8
F9	18	207569	47052.5
F10	18	230072	46500.9
F11	18	244706	46702.4
F12	18	268569	48039.8
G1	18	360993	79257.5
G2	18	317085	70459
G3	18	312157	68243.4
G4	18	273684	60084.9
G5	18	246601	57593.3
G6	18	255172	56378.2
G7	18	220223	49751.4
G8	18	207486	46350
G9	18	217235	45369.2
G10	18	220480	43461.2
G11	18	193218	37122.2
G12	18	180724	32780.8
H1	18	13412.4	1447.53
H2	18	248368	49519.6
H3	18	327616	74414.4
H4	18	305534	64003.6
H5	18	268688	60285.3
H6	18	257167	57512
H7	18	257919	53530.9
H8	18	248043	52028.5
H9	18	231626	48057.4
H10	18	204677	38088.3
H11	18	234486	48727.9
H12	18	63227.1	6591.44
A1	19	257748	70609.9
A2	19	258134	79124.1
A3	19	279716	80558.6
A4	19	294342	83818.9
A5	19	311912	88476.7
A6	19	337762	89907.8
A7	19	408318	113448
A8	19	369818	88652.5
A9	19	317277	79073.9
A10	19	235276	57527.3
A11	19	41043.6	4609.56
A12	19	26692.2	2057.69
B1	19	326517	90013.9
B2	19	279696	78744.4
B3	19	311718	77056.5
B4	19	301634	78732
B5	19	310806	84835.1
B6	19	338206	88634.5
B7	19	332872	86444.7
B8	19	319259	80624.5
B9	19	281432	72790.8
B10	19	257522	65171.4
B11	19	244483	56938.7
B12	19	239280	47490.1
C1	19	266299	67935.5
C2	19	298441	73773.3
C3	19	290066	75959.2
C4	19	290780	77881.8
C5	19	284843	80671.9
C6	19	335089	89836
C7	19	338565	93011.4
C8	19	334449	85954.2
C9	19	292902	73401.2
C10	19	269269	70570.3
C11	19	264380	58967.9
C12	19	297636	50999.9
D1	19	297924	62124.3
D2	19	290779	70609.2
D3	19	268794	69830.5
D4	19	266997	71149.7
D5	19	251021	70832
D6	19	242599	68680.8
D7	19	274286	73884.2
D8	19	293651	74362.8
D9	19	286615	68545.6
D10	19	278153	63132.9
D11	19	269873	53535.4
D12	19	374728	59945.8
E1	19	357590	74280
E2	19	309848	72641
E3	19	256165	63178.9
E4	19	241396	58912.9
E5	19	216389	58715.2
E6	19	202100	55856.4
E7	19	211555	60998.8
E8	19	225960	63348.9
E9	19	234567	54787.9
E10	19	246385	52910.4
E11	19	251819	51806.5
E12	19	371841	63207.8
F1	19	325116	68276.5
F2	19	311876	72003
F3	19	260688	66095.9
F4	19	241855	59506.6
F5	19	208489	51692.5
F6	19	191659	48567.8
F7	19	186832	48489.2
F8	19	202533	49003.6
F9	19	207436	47104.9
F10	19	229727	46795.7
F11	19	243185	46817
F12	19	267323	47816
G1	19	362002	79117.5
G2	19	315981	70199.3
G3	19	312456	68637.3
G4	19	273963	59654.1
G5	19	247029	57722.7
G6	19	254997	56249.6
G7	19	220736	49728.4
G8	19	206719	46605.2
G9	19	217172	45475.9
G10	19	219703	43272.2
G11	19	192793	37001.4
G12	19	180405	32538.7
H1	19	14124.3	1795.7
H2	19	249198	49385.5
H3	19	326926	74282.8
H4	19	305955	64339.7
H5	19	270058	60177.9
H6	19	257444	57430.7
H7	19	262056	53702.7
H8	19	253092	52070.3
H9	19	231432	48082
H10	19	204272	38322.7
H11	19	234290	48944.9
H12	19	63278.4	6189.67
A1	20	257267	70517.4
A2	20	257722	79006.7
A3	20	280756	80477.2
A4	20	294553	83326.7
A5	20	311378	88900.3
A6	20	338512	89942.4
A7	20	413114	113666
A8	20	372724	88886.2
A9	20	316767	79287.6
A10	20	236535	57702
A11	20	41249.5	4392.93
A12	20	27711	2029.06
B1	20	325075	89887.2
B2	20	280379	78535.3
B3	20	311255	77688.9
B4	20	303550	78699.9
B5	20	310565	84779.3
B6	20	338672	88746
B7	20	336443	86218.3
B8	20	321139	81181.2
B9	20	281736	72918.6
B10	20	256722	64911
B11	20	245000	56641.6
B12	20	239036	47592.3
C1	20	266178	67204
C2	20	298672	72565.8
C3	20	291782	75370.1
C4	20	290495	78013.1
C5	20	285038	80522.6
C6	20	335136	89336.9
C7	20	338287	93380.1
C8	20	334655	86128.9
C9	20	293044	73472.8
C10	20	268719	70546.6
C11	20	264314	58380.8
C12	20	298794	51319.2
D1	20	297922	62106.1
D2	20	290386	70741.1
D3	20	269642	69940.9
D4	20	266452	71559.7
D5	20	250353	70899.8
D6	20	243196	68271
D7	20	283573	73816.8
D8	20	304165	74245.8
D9	20	287118	68680
D10	20	278644	62936.1
D11	20	270353	53411.7
D12	20	374366	59451.3
E1	20	358017	73933.8
E2	20	309534	72354.5
E3	20	255817	63124.1
E4	20	241364	58665.4
E5	20	216542	58824.8
E6	20	201641	55472.2
E7	20	212930	60585.1
E8	20	226295	63268.4
E9	20	234495	54374.8
E10	20	246323	53477
E11	20	252161	51825.5
E12	20	372831	63638.6
F1	20	327051	68924.4
F2	20	311285	72090.8
F3	20	259871	66240.8
F4	20	243848	59309.4
F5	20	208482	51460.6
F6	20	192004	48980.3
F7	20	191190	48075.2
F8	20	207399	48878.2
F9	20	207042	47109.2
F10	20	230230	46928.3
F11	20	243336	47090.4
F12	20	267957	48007
G1	20	360638	79645.9
G2	20	316830	71277.8
G3	20	313055	68157.4
G4	20	273473	59995.5
G5	20	246682	57495.8
G6	20	255092	56454.5
G7	20	220222	49811.2
G8	20	207548	46653.3
G9	20	217902	45263.4
G10	20	219890	43161
G11	20	193182	37271.3
G12	20	180095	32774.8
H1	20	16281.5	2004.32
H2	20	248317	49623.6
H3	20	325919	74265.6
H4	20	304614	64089.2
H5	20	271435	60308
H6	20	258084	57583.1
H7	20	266034	53739.6
H8	20	256733	52068.7
H9	20	231515	48133.4
H10	20	204699	38177.8
H11	20	234201	48960.1
H12	20	62816.4	6568.96
A1	21	257459	70136.6
A2	21	258848	79363.2
A3	21	279812	80318.5
A4	21	294697	83339.1
A5	21	311957	88441.3
A6	21	338056	89909.2
A7	21	417300	113194
A8	21	376883	88381
A9	21	317970	78904.1
A10	21	237192	57674.5
A11	21	41034.2	4220.38
A12	21	26902.9	2433.3
B1	21	327144	90320.5
B2	21	280095	78201.1
B3	21	310846	77986.9
B4	21	302543	78414.9
B5	21	310611	85141.2
B6	21	337164	88610.4
B7	21	340112	85852.8
B8	21	325726	80846.5
B9	21	281134	72670.4
B10	21	256310	64922.2
B11	21	243869	56793.9
B12	21	239247	47579.5
C1	21	265962	67629.5
C2	21	297737	73096.2
C3	21	291262	75706.3
C4	21	290591	78208.3
C5	21	285129	80615.6
C6	21	334922	89397.6
C7	21	338265	93050.9
C8	21	335954	86748.3
C9	21	292581	73407.6
C10	21	268017	70043.8
C11	21	264857	58918.1
C12	21	298906	51571
D1	21	298163	62326.1
D2	21	290829	70409.2
D3	21	269709	69762.8
D4	21	267538	71431.5
D5	21	250905	71253.3
D6	21	243653	68874.1
D7	21	292037	73887.3
D8	21	314455	74532.1
D9	21	286864	68986
D10	21	278900	63077.2
D11	21	270295	52999.3
D12	21	374909	59829
E1	21	357241	74649.2
E2	21	309831	72195
E3	21	256247	63067.4
E4	21	240992	58663.5
E5	21	216573	58523.1
E6	21	201759	55738.2
E7	21	215098	60914.1
E8	21	228639	62973.9
E9	21	234711	54520.7
E10	21	246077	53246.6
E11	21	253209	52039.5
E12	21	372407	63315.6
F1	21	327153	68868.7
F2	21	313559	71763.1
F3	21	260363	65831.8
F4	21	244021	59067.2
F5	21	208514	51431.2
F6	21	191453	48798.6
F7	21	197722	48479.8
F8	21	213867	49260.6
F9	21	207585	47079.5
F10	21	229719	46294.3
F11	21	243472	47022.1
F12	21	268554	47762.1
G1	21	362586	79197
[truncated: 10,391 more rows]

## Sheet: Amplification Data
Block Type	96fast
Chemistry	SYBR_GREEN
Experiment File Name	C:\Users\Administrator\Desktop\WHD0106.eds
Experiment Run End Time	2023-01-06 19:51:58 PM CST
Instrument Type	sds7500fast
Passive Reference	ROX
Well	Cycle	Target Name	Rn	ΔRn
A1	1	TCP1	3.69531	0.0904397
A1	2	TCP1	3.68307	0.0767769
A1	3	TCP1	3.63998	0.0322792
A1	4	TCP1	3.63094	0.0218189
A1	5	TCP1	3.62205	0.0115073
A1	6	TCP1	3.60766	-0.00429618
A1	7	TCP1	3.59562	-0.017752
A1	8	TCP1	3.58664	-0.0281501
A1	9	TCP1	3.59831	-0.0178964
A1	10	TCP1	3.61137	-0.00625792
A1	11	TCP1	3.60887	-0.0101691
A1	12	TCP1	3.60774	-0.0127221
A1	13	TCP1	3.62947	0.00759722
A1	14	TCP1	3.6104	-0.0128927
A1	15	TCP1	3.61819	-0.00651777
A1	16	TCP1	3.61685	-0.00927622
A1	17	TCP1	3.66732	0.039777
A1	18	TCP1	3.61481	-0.0141523
A1	19	TCP1	3.6503	0.0199252
A1	20	TCP1	3.64828	0.0164854
A1	21	TCP1	3.67083	0.0376133
A1	22	TCP1	3.63786	0.00322605
A1	23	TCP1	3.6103	-0.0257444
A1	24	TCP1	3.62886	-0.00860155
A1	25	TCP1	3.61116	-0.0277241
A1	26	TCP1	3.63901	-0.00128939
A1	27	TCP1	3.61362	-0.0280966
A1	28	TCP1	3.63327	-0.00986806
A1	29	TCP1	3.69076	0.0462121
A1	30	TCP1	3.62086	-0.0251079
A1	31	TCP1	3.67746	0.0300729
A1	32	TCP1	3.67255	0.0237504
A1	33	TCP1	3.6991	0.0488802
A1	34	TCP1	3.75377	0.102137
A1	35	TCP1	3.88754	0.234489
A1	36	TCP1	4.02644	0.371974
A1	37	TCP1	4.20616	0.55027
A1	38	TCP1	4.29067	0.633365
A1	39	TCP1	4.33985	0.681132
A1	40	TCP1	4.4058	0.745657
A2	1	TCP1	3.29701	0.0194402
A2	2	TCP1	3.30896	0.0329823
A2	3	TCP1	3.26899	-0.0054074
A2	4	TCP1	3.25712	-0.0156899
A2	5	TCP1	3.25537	-0.015843
A2	6	TCP1	3.27397	0.00434457
A2	7	TCP1	3.27746	0.00942001
A2	8	TCP1	3.26053	-0.00591891
A2	9	TCP1	3.26139	-0.00346942
A2	10	TCP1	3.27262	0.00934031
A2	11	TCP1	3.26389	0.00220776
A2	12	TCP1	3.26372	0.0036206
A2	13	TCP1	3.24911	-0.00939898
A2	14	TCP1	3.26431	0.0073902
A2	15	TCP1	3.27157	0.016236
A2	16	TCP1	3.23505	-0.0186957
A2	17	TCP1	3.27616	0.0240041
A2	18	TCP1	3.26049	0.00992116
A2	19	TCP1	3.26239	0.013409
A2	20	TCP1	3.26202	0.0146318
A2	21	TCP1	3.26157	0.0157638
A2	22	TCP1	3.23161	-0.0126033
A2	23	TCP1	3.23503	-0.0075989
A2	24	TCP1	3.23918	-0.00186352
A2	25	TCP1	3.2469	0.00744479
A2	26	TCP1	3.21847	-0.0193971
A2	27	TCP1	3.21883	-0.0174402
A2	28	TCP1	3.23005	-0.00464047
A2	29	TCP1	3.23144	-0.00165907
A2	30	TCP1	3.2334	0.00189191
A2	31	TCP1	3.22177	-0.00814911
A2	32	TCP1	3.25509	0.026753
A2	33	TCP1	3.28178	0.0550361
A2	34	TCP1	3.36965	0.144498
A2	35	TCP1	3.43555	0.211984
A2	36	TCP1	3.56179	0.339815
A2	37	TCP1	3.66396	0.443571
A2	38	TCP1	3.70871	0.489906
A2	39	TCP1	3.81258	0.595366
A2	40	TCP1	3.87702	0.661398
A3	1	TCP1	3.47073	0.0383892
A3	2	TCP1	3.49673	0.0617563
A3	3	TCP1	3.47654	0.0389457
A3	4	TCP1	3.43562	-0.00460944
A3	5	TCP1	3.43573	-0.00712321
A3	6	TCP1	3.43928	-0.00619922
A3	7	TCP1	3.44132	-0.00678322
A3	8	TCP1	3.43166	-0.0190772
A3	9	TCP1	3.44325	-0.0101132
A3	10	TCP1	3.45007	-0.00591264
A3	11	TCP1	3.44029	-0.0183246
A3	12	TCP1	3.46653	0.00528827
A3	13	TCP1	3.4672	0.00333359
A3	14	TCP1	3.46602	-0.000469781
A3	15	TCP1	3.488	0.0188759
A3	16	TCP1	3.46756	-0.00419173
A3	17	TCP1	3.47954	0.0051687
A3	18	TCP1	3.48915	0.0121452
A3	19	TCP1	3.4722	-0.00742648
A3	20	TCP1	3.48864	0.00638881
A3	21	TCP1	3.48378	-0.00109861
A3	22	TCP1	3.49237	0.00486007
A3	23	TCP1	3.49243	0.00229432
A3	24	TCP1	3.50446	0.0116977
A3	25	TCP1	3.5117	0.0163152
A3	26	TCP1	3.48228	-0.0157302
A3	27	TCP1	3.48901	-0.0116339
A3	28	TCP1	3.49665	-0.00662003
A3	29	TCP1	3.48683	-0.0190627
A3	30	TCP1	3.5037	-0.00481878
A3	31	TCP1	3.53364	0.0224941
A3	32	TCP1	3.54859	0.0348138
A3	33	TCP1	3.56398	0.047576
A3	34	TCP1	3.65423	0.1352
A3	35	TCP1	3.76092	0.239262
A3	36	TCP1	3.85881	0.33453
A3	37	TCP1	3.96254	0.435627
A3	38	TCP1	4.03643	0.506894
A3	39	TCP1	4.10168	0.569518
A3	40	TCP1	4.14341	0.608621
A4	1	TCP1	3.58753	0.103656
A4	2	TCP1	3.55063	0.0646411
A4	3	TCP1	3.52801	0.0399089
A4	4	TCP1	3.50868	0.0184558
A4	5	TCP1	3.48486	-0.00748207
A4	6	TCP1	3.49082	-0.00363744
A4	7	TCP1	3.48572	-0.0108614
A4	8	TCP1	3.49484	-0.00385367
A4	9	TCP1	3.49353	-0.00728511
A4	10	TCP1	3.48455	-0.01838
A4	11	TCP1	3.47915	-0.0258996
A4	12	TCP1	3.50705	-0.000113579
A4	13	TCP1	3.51263	0.00334195
A4	14	TCP1	3.49367	-0.0177346
A4	15	TCP1	3.50547	-0.00804682
A4	16	TCP1	3.51883	0.00319116
A4	17	TCP1	3.51945	0.00169092
A4	18	TCP1	3.53112	0.0112519
A4	19	TCP1	3.51165	-0.010344
A4	20	TCP1	3.53492	0.010813
A4	21	TCP1	3.53612	0.00989016
A4	22	TCP1	3.52854	0.000192134
A4	23	TCP1	3.54787	0.0174113
A4	24	TCP1	3.5427	0.0101223
A4	25	TCP1	3.53361	-0.00108684
A4	26	TCP1	3.532	-0.0048163
A4	27	TCP1	3.5395	0.000567315
A4	28	TCP1	3.52397	-0.0170789
A4	29	TCP1	3.54779	0.00462354
A4	30	TCP1	3.54771	0.00242378
A4	31	TCP1	3.55014	0.00273623
A4	32	TCP1	3.55872	0.00919536
A4	33	TCP1	3.59203	0.0403897
A4	34	TCP1	3.63581	0.0820556
A4	35	TCP1	3.7292	0.17333
A4	36	TCP1	3.82673	0.26874
A4	37	TCP1	3.92953	0.369417
A4	38	TCP1	4.0455	0.483275
A4	39	TCP1	4.08272	0.518373
A4	40	TCP1	4.11691	0.550448
A5	1	TCP1	3.55176	0.0771434
A5	2	TCP1	3.52371	0.0459741
A5	3	TCP1	3.50552	0.0246757
A5	4	TCP1	3.4888	0.00483105
A5	5	TCP1	3.4775	-0.00958222
A5	6	TCP1	3.49978	0.00958005
A5	7	TCP1	3.48464	-0.00867725
A5	8	TCP1	3.49873	0.00229463
A5	9	TCP1	3.47518	-0.0243631
A5	10	TCP1	3.50499	0.0023277
A5	11	TCP1	3.49214	-0.013641
A5	12	TCP1	3.52008	0.0111877
A5	13	TCP1	3.50948	-0.00253172
A5	14	TCP1	3.50598	-0.00914346
A5	15	TCP1	3.53526	0.0170197
A5	16	TCP1	3.51742	-0.00393837
A5	17	TCP1	3.52242	-0.00205621
A5	18	TCP1	3.54089	0.0132964
A5	19	TCP1	3.52536	-0.00535265
A5	20	TCP1	3.50256	-0.0312696
A5	21	TCP1	3.52728	-0.00965998
A5	22	TCP1	3.53527	-0.004784
A5	23	TCP1	3.54734	0.00416585
A5	24	TCP1	3.58191	0.0356207
A5	25	TCP1	3.57534	0.0259339
A5	26	TCP1	3.6214	0.0688736
A5	27	TCP1	3.69693	0.14129
A5	28	TCP1	3.78292	0.224168
A5	29	TCP1	3.88929	0.327414
A5	30	TCP1	3.99231	0.427317
A5	31	TCP1	4.07883	0.51072
A5	32	TCP1	4.11684	0.545618
A5	33	TCP1	4.16629	0.591952
A5	34	TCP1	4.19919	0.621736
A5	35	TCP1	4.23852	0.657948
A5	36	TCP1	4.26122	0.677535
A5	37	TCP1	4.24988	0.663077
A5	38	TCP1	4.29168	0.701757
A5	39	TCP1	4.29998	0.706948
A5	40	TCP1	4.30189	0.705736
A6	1	TCP1	3.77479	0.0874854
A6	2	TCP1	3.72739	0.0366145
A6	3	TCP1	3.70547	0.0112172
A6	4	TCP1	3.7055	0.00778258
A6	5	TCP1	3.69309	-0.00810491
A6	6	TCP1	3.70444	-0.00022087
A6	7	TCP1	3.69887	-0.00926336
A6	8	TCP1	3.72376	0.0121469
A6	9	TCP1	3.69249	-0.0225857
A6	10	TCP1	3.71378	-0.00477485
A6	11	TCP1	3.72999	0.00796625
A6	12	TCP1	3.71408	-0.0114196
A6	13	TCP1	3.73856	0.0095961
A6	14	TCP1	3.72898	-0.00345778
A6	15	TCP1	3.74496	0.00904753
A6	16	TCP1	3.73403	-0.00535556
A6	17	TCP1	3.74838	0.00552778
A6	18	TCP1	3.73933	-0.00699562
A6	19	TCP1	3.75677	0.00696928
A6	20	TCP1	3.76365	0.0103861
A6	21	TCP1	3.75998	0.0032383
A6	22	TCP1	3.74851	-0.0116998
A6	23	TCP1	3.74493	-0.0187572
A6	24	TCP1	3.77484	0.00768246
A6	25	TCP1	3.78769	0.0170609
A6	26	TCP1	3.8361	0.0620047
A6	27	TCP1	3.88814	0.110573
A6	28	TCP1	4.01508	0.234043
A6	29	TCP1	4.12685	0.342343
A6	30	TCP1	4.23512	0.447131
A6	31	TCP1	4.28577	0.494313
A6	32	TCP1	4.36918	0.57425
A6	33	TCP1	4.43042	0.632016
A6	34	TCP1	4.46294	0.661073
A6	35	TCP1	4.49011	0.684772
A6	36	TCP1	4.50077	0.691953
A6	37	TCP1	4.51092	0.698634
A6	38	TCP1	4.54321	0.727453
A6	39	TCP1	4.56765	0.748424
A6	40	TCP1	4.58888	0.76618
A7	1	TCP1	3.57865	0.0573068
A7	2	TCP1	3.57666	0.0511341
A7	3	TCP1	3.52253	-0.00718629
A7	4	TCP1	3.53856	0.00465279
A7	5	TCP1	3.5434	0.0052955
A7	6	TCP1	3.52774	-0.0145503
A7	7	TCP1	3.52345	-0.023033
A7	8	TCP1	3.57975	0.0290821
A7	9	TCP1	3.57079	0.0159285
A7	10	TCP1	3.57229	0.013236
A7	11	TCP1	3.56018	-0.00306026
A7	12	TCP1	3.54932	-0.0181117
A7	13	TCP1	3.57199	0.000365683
A7	14	TCP1	3.57698	0.00116408
A7	15	TCP1	3.5778	-0.00220221
A7	16	TCP1	3.57771	-0.00648952
A7	17	TCP1	3.5933	0.00490873
A7	18	TCP1	3.58638	-0.00619687
A7	19	TCP1	3.59918	0.0024095
A7	20	TCP1	3.63447	0.033514
A7	21	TCP1	3.6866	0.0814532
A7	22	TCP1	3.72795	0.118609
A7	23	TCP1	3.81774	0.204207
A7	24	TCP1	3.88325	0.265531
A7	25	TCP1	3.94223	0.320315
A7	26	TCP1	3.96757	0.341473
A7	27	TCP1	4.015	0.384708
A7	28	TCP1	4.03451	0.40003
A7	29	TCP1	4.09281	0.454137
A7	30	TCP1	4.11501	0.472144
A7	31	TCP1	4.11395	0.466891
A7	32	TCP1	4.12486	0.473613
A7	33	TCP1	4.15055	0.49511
A7	34	TCP1	4.1321	0.47247
A7	35	TCP1	4.1403	0.476479
A7	36	TCP1	4.16169	0.49368
A7	37	TCP1	4.15566	0.483462
A7	38	TCP1	4.17423	0.497845
A7	39	TCP1	4.1579	0.477325
A7	40	TCP1	4.17078	0.486011
A8	1	TCP1	4.18986	0.0904536
A8	2	TCP1	4.14653	0.0438037
A8	3	TCP1	4.1027	-0.00333645
A8	4	TCP1	4.14442	0.035058
A8	5	TCP1	4.11102	-0.00165127
A8	6	TCP1	4.11525	-0.000743352
A8	7	TCP1	4.09802	-0.0212917
A8	8	TCP1	4.09202	-0.030611
A8	9	TCP1	4.1221	-0.0038456
A8	10	TCP1	4.13684	0.00758134
A8	11	TCP1	4.1468	0.0142156
A8	12	TCP1	4.15396	0.0180589
A8	13	TCP1	4.13025	-0.00896533
A8	14	TCP1	4.14221	-0.000317391
A8	15	TCP1	4.12907	-0.016784
A8	16	TCP1	4.14897	-0.000197668
A8	17	TCP1	4.14536	-0.00712037
A8	18	TCP1	4.17575	0.0199502
A8	19	TCP1	4.17154	0.0124224
A8	20	TCP1	4.19328	0.0308402
A8	21	TCP1	4.26429	0.0985411
A8	22	TCP1	4.29268	0.12361
A8	23	TCP1	4.35035	0.17796
A8	24	TCP1	4.42579	0.250089
A8	25	TCP1	4.47648	0.29746
A8	26	TCP1	4.5027	0.320364
A8	27	TCP1	4.54342	0.357763
A8	28	TCP1	4.55503	0.366055
A8	29	TCP1	4.55795	0.365654
A8	30	TCP1	4.6062	0.410596
A8	31	TCP1	4.59081	0.391881
A8	32	TCP1	4.60961	0.407369
A8	33	TCP1	4.62567	0.420109
A8	34	TCP1	4.60326	0.394386
A8	35	TCP1	4.64546	0.433262
A8	36	TCP1	4.64614	0.430624
A8	37	TCP1	4.63762	0.418791
A8	38	TCP1	4.67178	0.44963
A8	39	TCP1	4.6702	0.444738
A8	40	TCP1	4.65865	0.429865
A9	1	TCP1	4.00018	0.0407162
A9	2	TCP1	3.9646	0.00271229
A9	3	TCP1	3.9352	-0.0291192
A9	4	TCP1	3.98313	0.0163895
A9	5	TCP1	3.95321	-0.0159588
A9	6	TCP1	3.95501	-0.0165849
A9	7	TCP1	3.96076	-0.0132634
A9	8	TCP1	3.98104	0.00459541
A9	9	TCP1	3.9841	0.00522132
A9	10	TCP1	3.98001	-0.0012927
A9	11	TCP1	3.97135	-0.0123755
A9	12	TCP1	3.99576	0.00960862
A9	13	TCP1	4.00225	0.0136725
A9	14	TCP1	4.00297	0.0119665
A9	15	TCP1	4.01341	0.0199788
A9	16	TCP1	4.00743	0.0115651
A9	17	TCP1	4.01807	0.0197782
A9	18	TCP1	4.01004	0.00932404
A9	19	TCP1	4.01241	0.00926545
A9	20	TCP1	3.99516	-0.0104026
A9	21	TCP1	4.02983	0.0218398
A9	22	TCP1	4.0005	-0.00992327
A9	23	TCP1	4.00903	-0.00381254
A9	24	TCP1	4.00765	-0.00762385
A9	25	TCP1	4.01973	0.00203311
A9	26	TCP1	4.03201	0.0118861
A9	27	TCP1	4.00703	-0.015523
A9	28	TCP1	4.03504	0.0100561
A9	29	TCP1	4.0271	-0.000311274
A9	30	TCP1	4.00394	-0.0258907
A9	31	TCP1	4.01485	-0.0174129
A9	32	TCP1	4.03559	0.000901489
A9	33	TCP1	4.03853	0.00141271
A9	34	TCP1	4.04138	0.00183858
A9	35	TCP1	4.09569	0.0537238
A9	36	TCP1	4.14795	0.103561
A9	37	TCP1	4.21763	0.170813
A9	38	TCP1	4.29142	0.242179
A9	39	TCP1	4.37963	0.327961
A9	40	TCP1	4.45873	0.40463
A10	1	TCP1	4.03292	-0.0269014
A10	2	TCP1	4.1355	0.0728091
A10	3	TCP1	4.04746	-0.0180981
A10	4	TCP1	4.04645	-0.0219743
A10	5	TCP1	4.08298	0.0116861
A10	6	TCP1	4.06229	-0.0118712
A10	7	TCP1	4.11394	0.0369011
A10	8	TCP1	4.07049	-0.00940931
A10	9	TCP1	4.06999	-0.0127801
A10	10	TCP1	4.10076	0.0151229
A10	11	TCP1	4.1033	0.0147863
A10	12	TCP1	4.10404	0.0126653
A10	13	TCP1	4.11622	0.0219726
A10	14	TCP1	4.09522	-0.00189885
A10	15	TCP1	4.10978	0.00980031
A10	16	TCP1	4.08475	-0.0181038
A10	17	TCP1	4.11448	0.00875407
A10	18	TCP1	4.11085	0.00226142
A10	19	TCP1	4.08982	-0.021641
A10	20	TCP1	4.09925	-0.0150793
A10	21	TCP1	4.1126	-0.00460085
A10	22	TCP1	4.12162	0.00155127
A10	23	TCP1	4.10209	-0.0208429
A10	24	TCP1	4.14743	0.0216313
A10	25	TCP1	4.13881	0.0101342
A10	26	TCP1	4.12323	-0.00830651
A10	27	TCP1	4.1228	-0.0116039
A10	28	TCP1	4.09225	-0.0450235
A10	29	TCP1	4.17189	0.0317487
A10	30	TCP1	4.16523	0.0222181
A10	31	TCP1	4.1216	-0.0242783
A10	32	TCP1	4.14299	-0.00576327
A10	33	TCP1	4.17947	0.0278451
A10	34	TCP1	4.22204	0.0675542
A10	35	TCP1	4.31866	0.161298
A10	36	TCP1	4.45467	0.294445
A10	37	TCP1	4.6094	0.446307
A10	38	TCP1	4.81639	0.650431
A10	39	TCP1	4.91072	0.741883
A10	40	TCP1	5.01533	0.843632
A11	1	TCP1	8.7279	-0.264547
A11	2	TCP1	8.29946	-0.699581
A11	3	TCP1	9.9713	0.965667
A11	4	TCP1	8.1516	-0.860619
A11	5	TCP1	9.33616	0.317341
A11	6	TCP1	8.71269	-0.312721
A11	7	TCP1	9.63228	0.600276
A11	8	TCP1	8.31942	-0.719172
A11	9	TCP1	9.59232	0.547138
A11	10	TCP1	8.24688	-0.804896
A11	11	TCP1	9.32916	0.270787
A11	12	TCP1	9.44109	0.376123
A11	13	TCP1	9.23856	0.167007
A11	14	TCP1	9.20386	0.125713
A11	15	TCP1	9.18164	0.0969033
A11	16	TCP1	8.54242	-0.548915
A11	17	TCP1	8.7288	-0.369128
A11	18	TCP1	9.18591	0.0813895
A11	19	TCP1	8.90402	-0.207093
A11	20	TCP1	9.38996	0.272255
A11	21	TCP1	9.72286	0.598566
A11	22	TCP1	8.55161	-0.579281
A11	23	TCP1	8.87265	-0.264831
A11	24	TCP1	9.47087	0.326799
A11	25	TCP1	8.61979	-0.530874
A11	26	TCP1	9.63464	0.477381
A11	27	TCP1	8.32645	-0.837398
A11	28	TCP1	8.87499	-0.295453
A11	29	TCP1	8.80957	-0.367469
A11	30	TCP1	9.62736	0.443729
A11	31	TCP1	10.011	0.820822
A11	32	TCP1	9.34443	0.14762
A11	33	TCP1	9.26574	0.0623335
A11	34	TCP1	8.80723	-0.402768
A11	35	TCP1	9.59353	0.376938
A11	36	TCP1	9.71817	0.494989
A11	37	TCP1	9.88793	0.658151
A11	38	TCP1	10.143	0.906667
A11	39	TCP1	10.2121	0.969175
A11	40	TCP1	10.517	1.26747
A12	1	TCP1	11.7467	-2.72388
A12	2	TCP1	13.7024	-0.77032
A12	3	TCP1	15.9963	1.52155
A12	4	TCP1	16.6534	2.17656
A12	5	TCP1	13.9388	-0.540165
A12	6	TCP1	15.7778	1.2967
A12	7	TCP1	13.5635	-0.919673
A12	8	TCP1	14.8494	0.364127
A12	9	TCP1	13.7937	-0.693705
A12	10	TCP1	13.8451	-0.644385
A12	11	TCP1	10.6214	-3.87015
A12	12	TCP1	15.2085	0.714901
A12	13	TCP1	16.1452	1.6495
A12	14	TCP1	13.0755	-1.42237
A12	15	TCP1	15.698	1.19806
A12	16	TCP1	11.1475	-3.35455
A12	17	TCP1	14.5599	0.0557603
A12	18	TCP1	21.0192	6.51294
A12	19	TCP1	12.9719	-1.53641
A12	20	TCP1	13.657	-0.853393
A12	21	TCP1	11.0561	-3.45639
A12	22	TCP1	11.5449	-2.9697
A12	23	TCP1	19.004	4.48726
A12	24	TCP1	13.9601	-0.558715
A12	25	TCP1	14.0829	-0.437991
A12	26	TCP1	16.3952	1.8722
A12	27	TCP1	12.6377	-1.88735
A12	28	TCP1	13.7781	-0.749117
A12	29	TCP1	16.2109	1.6816
A12	30	TCP1	12.4047	-2.12665
A12	31	TCP1	14.6286	0.0951229
A12	32	TCP1	16.3482	1.8126
A12	33	TCP1	13.0334	-1.5043
A12	34	TCP1	15.2977	0.757958
A12	35	TCP1	13.5276	-1.01425
A12	36	TCP1	14.7142	0.170297
A12	37	TCP1	13.3353	-1.21077
A12	38	TCP1	17.931	3.38289
A12	39	TCP1	15.4773	0.927073
A12	40	TCP1	16.7348	2.18247
B1	1	GBP1	3.60012	0.0250934
B1	2	GBP1	3.62479	0.0479725
B1	3	GBP1	3.58767	0.00907233
B1	4	GBP1	3.56938	-0.0110051
B1	5	GBP1	3.57522	-0.00694917
B1	6	GBP1	3.55125	-0.0327101
B1	7	GBP1	3.56493	-0.0208094
B1	8	GBP1	3.5927	0.00517416
B1	9	GBP1	3.60824	0.0189249
B1	10	GBP1	3.61681	0.0257068
B1	11	GBP1	3.6031	0.0102153
B1	12	GBP1	3.58125	-0.0134204
B1	13	GBP1	3.61368	0.0172169
B1	14	GBP1	3.59342	-0.00481991
B1	15	GBP1	3.58296	-0.017073
B1	16	GBP1	3.60579	0.00397868
B1	17	GBP1	3.62058	0.0169768
B1	18	GBP1	3.61186	0.00647682
B1	19	GBP1	3.62741	0.0202343
B1	20	GBP1	3.61647	0.00751178
B1	21	GBP1	3.62203	0.0112867
B1	22	GBP1	3.61899	0.0064551
B1	23	GBP1	3.6037	-0.0106202
B1	24	GBP1	3.59582	-0.0202859
B1	25	GBP1	3.59623	-0.0216585
B1	26	GBP1	3.64671	0.0270356
B1	27	GBP1	3.60626	-0.015195
B1	28	GBP1	3.62423	0.000981209
B1	29	GBP1	3.61607	-0.00896514
B1	30	GBP1	3.60802	-0.0187963
B1	31	GBP1	3.64366	0.015061
B1	32	GBP1	3.63582	0.00542769
B1	33	GBP1	3.64724	0.0150665
B1	34	GBP1	3.66145	0.0274926
B1	35	GBP1	3.7252	0.0894593
B1	36	GBP1	3.79721	0.159678
B1	37	GBP1	3.94841	0.309095
B1	38	GBP1	4.15644	0.515334
B1	39	GBP1	4.2496	0.606712
B1	40	GBP1	4.33702	0.692346
B2	1	GBP1	3.62719	0.101616
B2	2	GBP1	3.58569	0.0571255
B2	3	GBP1	3.56118	0.0296189
B2	4	GBP1	3.53677	0.00222351
B2	5	GBP1	3.52618	-0.0113646
B2	6	GBP1	3.53289	-0.00763976
B2	7	GBP1	3.5316	-0.0119181
B2	8	GBP1	3.54639	-0.000126126
B2	9	GBP1	3.55713	0.00762492
B2	10	GBP1	3.56984	0.0173494
B2	11	GBP1	3.59269	0.037203
B2	12	GBP1	3.54671	-0.0117629
B2	13	GBP1	3.56917	0.00770453
B2	14	GBP1	3.54812	-0.0163318
B2	15	GBP1	3.56109	-0.00635753
B2	16	GBP1	3.56374	-0.0066915
B2	17	GBP1	3.58848	0.0150554
B2	18	GBP1	3.57483	-0.00158851
B2	19	GBP1	3.55195	-0.02746
B2	20	GBP1	3.5701	-0.0122915
B2	21	GBP1	3.58173	-0.00365758
B2	22	GBP1	3.57165	-0.0167312
B2	23	GBP1	3.56595	-0.0254198
B2	24	GBP1	3.58823	-0.00613054
B2	25	GBP1	3.55926	-0.0380922
B2	26	GBP1	3.56508	-0.0352606
B2	27	GBP1	3.63481	0.0314809
B2	28	GBP1	3.64782	0.0414981
B2	29	GBP1	3.65332	0.0440092
B2	30	GBP1	3.60931	-0.00299524
B2	31	GBP1	3.59533	-0.0199575
B2	32	GBP1	3.63608	0.017799
B2	33	GBP1	3.62159	0.000322519
B2	34	GBP1	3.63415	0.00988769
B2	35	GBP1	3.62975	0.00249867
B2	36	GBP1	3.66509	0.0348488
B2	37	GBP1	3.74088	0.107647
B2	38	GBP1	3.83146	0.195233
B2	39	GBP1	3.93655	0.297337
B2	40	GBP1	4.10988	0.467673
B3	1	GBP1	4.02002	0.0874602
B3	2	GBP1	4.00309	0.0677126
B3	3	GBP1	3.94918	0.0109873
B3	4	GBP1	3.93492	-0.00609719
B3	5	GBP1	3.92231	-0.0215237
B3	6	GBP1	3.92579	-0.0208603
B3	7	GBP1	3.945	-0.00446957
B3	8	GBP1	3.95797	0.00568314
B3	9	GBP1	3.93913	-0.0159673
B3	10	GBP1	3.94351	-0.0144103
B3	11	GBP1	3.96138	0.000642195
B3	12	GBP1	3.9848	0.0212479
B3	13	GBP1	3.9845	0.018135
B3	14	GBP1	3.95271	-0.0164813
B3	15	GBP1	4.00412	0.0321138
B3	16	GBP1	3.96535	-0.00946988
B3	17	GBP1	3.99068	0.0130451
B3	18	GBP1	3.99523	0.0147759
B3	19	GBP1	4.04532	0.0620425
B3	20	GBP1	4.00642	0.0203318
B3	21	GBP1	3.98587	-0.0030419
B3	22	GBP1	3.98077	-0.0109563
B3	23	GBP1	3.9801	-0.0144428
B3	24	GBP1	3.98782	-0.00954293
B3	25	GBP1	3.96136	-0.0388204
B3	26	GBP1	3.99008	-0.0129208
B3	27	GBP1	3.95906	-0.0467592
B3	28	GBP1	3.97652	-0.0321077
B3	29	GBP1	4.00244	-0.00900484
B3	30	GBP1	3.99328	-0.0209869
B3	31	GBP1	4.019	0.00191691
B3	32	GBP1	4.02338	0.00347345
B3	33	GBP1	4.05278	0.0300563
B3	34	GBP1	4.02281	-0.00272659
B3	35	GBP1	4.11626	0.0879026
B3	36	GBP1	4.17655	0.145376
B3	37	GBP1	4.26788	0.233887
B3	38	GBP1	4.39226	0.35545
B3	39	GBP1	4.51604	0.476417
B3	40	GBP1	4.53329	0.490848
B4	1	GBP1	3.89372	0.0891987
B4	2	GBP1	3.87875	0.0720273
B4	3	GBP1	3.79909	-0.0098392
B4	4	GBP1	3.79982	-0.0113097
B4	5	GBP1	3.81188	-0.00145184
B4	6	GBP1	3.80713	-0.00839791
B4	7	GBP1	3.78641	-0.0313195
B4	8	GBP1	3.83483	0.014902
B4	9	GBP1	3.81365	-0.00847655
B4	10	GBP1	3.81686	-0.00747494
B4	11	GBP1	3.84805	0.0215218
B4	12	GBP1	3.81565	-0.0130837
B4	13	GBP1	3.85952	0.02859
B4	14	GBP1	3.85136	0.0182283
B4	15	GBP1	3.85673	0.0213936
B4	16	GBP1	3.83748	-5.16933e-05
B4	17	GBP1	3.84246	0.0027259
B4	18	GBP1	3.85937	0.0174325
B4	19	GBP1	3.83114	-0.0129933
B4	20	GBP1	3.85706	0.0107275
B4	21	GBP1	3.85824	0.00969755
B4	22	GBP1	3.81765	-0.0330855
B4	23	GBP1	3.86945	0.0165128
B4	24	GBP1	3.87366	0.0185196
B4	25	GBP1	3.8545	-0.00283725
B4	26	GBP1	3.85062	-0.00891715
B4	27	GBP1	3.86049	-0.00125365
B4	28	GBP1	3.87159	0.0076463
B4	29	GBP1	3.85868	-0.00746275
B4	30	GBP1	3.87221	0.00386286
B4	31	GBP1	3.83674	-0.0338061
B4	32	GBP1	3.84129	-0.0314545
B4	33	GBP1	3.85492	-0.0200223
B4	34	GBP1	3.86509	-0.0120594
B4	35	GBP1	3.88994	0.0105925
B4	36	GBP1	3.92427	0.0427199
B4	37	GBP1	3.95084	0.0670885
B4	38	GBP1	4.02181	0.135858
B4	39	GBP1	4.11563	0.227485
B4	40	GBP1	4.19414	0.303794
B5	1	GBP1	3.64638	0.0524809
B5	2	GBP1	3.70881	0.110772
B5	3	GBP1	3.61122	0.00903354
B5	4	GBP1	3.6369	0.0305685
B5	5	GBP1	3.59568	-0.0147891
B5	6	GBP1	3.62723	0.0126133
B5	7	GBP1	3.61734	-0.00141066
B5	8	GBP1	3.61647	-0.0064298
B5	9	GBP1	3.61454	-0.0125008
B5	10	GBP1	3.63555	0.00437019
B5	11	GBP1	3.62684	-0.00848482
B5	12	GBP1	3.63565	-0.00381605
B5	13	GBP1	3.63638	-0.00723373
B5	14	GBP1	3.6574	0.00964659
B5	15	GBP1	3.6533	0.00140189
B5	16	GBP1	3.64831	-0.00773068
B5	17	GBP1	3.6484	-0.0117802
B5	18	GBP1	3.64738	-0.0169421
B5	19	GBP1	3.66365	-0.00482039
B5	20	GBP1	3.66322	-0.00938582
B5	21	GBP1	3.64818	-0.0285701
B5	22	GBP1	3.68989	0.00899183
B5	23	GBP1	3.72325	0.0382144
B5	24	GBP1	3.69639	0.00721333
B5	25	GBP1	3.68865	-0.0046725
B5	26	GBP1	3.7121	0.0146356
B5	27	GBP1	3.70349	0.00187767
B5	28	GBP1	3.70405	-0.00170309
B5	29	GBP1	3.72582	0.0159271
B5	30	GBP1	3.75591	0.0418754
B5	31	GBP1	3.83724	0.119064
B5	32	GBP1	3.91962	0.197296
B5	33	GBP1	4.05405	0.327586
B5	34	GBP1	4.14882	0.41821
B5	35	GBP1	4.2388	0.504053
B5	36	GBP1	4.27563	0.536735
B5	37	GBP1	4.29303	0.54999
B5	38	GBP1	4.33338	0.586201
B5	39	GBP1	4.3393	0.587977
B5	40	GBP1	4.37454	0.619075
B6	1	GBP1	3.77379	-0.00423049
B6	2	GBP1	3.84222	0.0627037
B6	3	GBP1	3.7756	-0.00541261
B6	4	GBP1	3.76976	-0.0127486
B6	5	GBP1	3.78381	-0.00019676
B6	6	GBP1	3.80498	0.0194669
B6	7	GBP1	3.78244	-0.00456534
B6	8	GBP1	3.78801	-0.000491384
B6	9	GBP1	3.77662	-0.0133785
B6	10	GBP1	3.77632	-0.0151754
B6	11	GBP1	3.79875	0.0057562
B6	12	GBP1	3.80575	0.0112573
B6	13	GBP1	3.80802	0.0120256
B6	14	GBP1	3.79282	-0.00467575
B6	15	GBP1	3.81465	0.0156612
B6	16	GBP1	3.78425	-0.0162412
B6	17	GBP1	3.82137	0.0193824
B6	18	GBP1	3.80474	0.00125818
B6	19	GBP1	3.81573	0.0107514
B6	20	GBP1	3.81619	0.00971532
B6	21	GBP1	3.80502	-0.00296058
B6	22	GBP1	3.80581	-0.0036662
B6	23	GBP1	3.79434	-0.0166377
B6	24	GBP1	3.81317	0.000700162
B6	25	GBP1	3.8099	-0.00406954
B6	26	GBP1	3.80525	-0.0102132
B6	27	GBP1	3.82142	0.00445818
B6	28	GBP1	3.81601	-0.00244919
B6	29	GBP1	3.86468	0.0447177
B6	30	GBP1	3.89361	0.0721474
B6	31	GBP1	3.97326	0.150306
B6	32	GBP1	4.11903	0.294577
B6	33	GBP1	4.20221	0.376258
B6	34	GBP1	4.33057	0.503116
B6	35	GBP1	4.44129	0.612344
B6	36	GBP1	4.48951	0.659062
B6	37	GBP1	4.51086	0.678912
B6	38	GBP1	4.54633	0.712893
B6	39	GBP1	4.56701	0.732071
B6	40	GBP1	4.58259	0.746149
B7	1	GBP1	3.92369	0.0913635
B7	2	GBP1	3.87676	0.0431147
B7	3	GBP1	3.81692	-0.0180472
B7	4	GBP1	3.84162	0.00533532
B7	5	GBP1	3.82784	-0.00977124
B7	6	GBP1	3.82979	-0.00913955
B7	7	GBP1	3.84324	0.00299249
B7	8	GBP1	3.84488	0.00330994
B7	9	GBP1	3.86255	0.0196625
B7	10	GBP1	3.84606	0.00185844
B7	11	GBP1	3.85799	0.0124675
B7	12	GBP1	3.87259	0.0257432
B7	13	GBP1	3.84857	0.000406109
B7	14	GBP1	3.83977	-0.00970964
B7	15	GBP1	3.84203	-0.00877683
B7	16	GBP1	3.8624	0.0102798
B7	17	GBP1	3.82916	-0.0242848
B7	18	GBP1	3.85244	-0.00232606
B7	19	GBP1	3.8507	-0.00538605
B7	20	GBP1	3.90222	0.0448195
B7	21	GBP1	3.96157	0.102847
B7	22	GBP1	4.01549	0.155451
B7	23	GBP1	4.16966	0.308296
B7	24	GBP1	4.29262	0.429941
B7	25	GBP1	4.37114	0.507143
B7	26	GBP1	4.40953	0.544209
B7	27	GBP1	4.48081	0.614176
B7	28	GBP1	4.53576	0.667806
B7	29	GBP1	4.56722	0.697939
B7	30	GBP1	4.59545	0.724855
B7	31	GBP1	4.55961	0.687692
B7	32	GBP1	4.59757	0.724339
B7	33	GBP1	4.61076	0.736203
B7	34	GBP1	4.62536	0.749484
B7	35	GBP1	4.6564	0.779206
B7	36	GBP1	4.65367	0.775161
B7	37	GBP1	4.67942	0.799583
B7	38	GBP1	4.65935	0.778193
B7	39	GBP1	4.64851	0.766035
B7	40	GBP1	4.67252	0.788734
B8	1	GBP1	3.80872	0.0351944
B8	2	GBP1	3.89819	0.118255
B8	3	GBP1	3.83191	0.045564
B8	4	GBP1	3.79971	0.00695618
B8	5	GBP1	3.79886	-0.00030006
B8	6	GBP1	3.80537	-0.000193933
B8	7	GBP1	3.80308	-0.00888688
B8	8	GBP1	3.8176	-0.000772751
B8	9	GBP1	3.8267	0.00191759
B8	10	GBP1	3.82457	-0.006618
B8	11	GBP1	3.82198	-0.0156187
B8	12	GBP1	3.80844	-0.0355667
B8	13	GBP1	3.82459	-0.0258194
B8	14	GBP1	3.85981	0.00299469
B8	15	GBP1	3.84932	-0.0139011
B8	16	GBP1	3.83711	-0.0325218
B8	17	GBP1	3.86016	-0.0158765
B8	18	GBP1	3.91011	0.0276671
B8	19	GBP1	3.95983	0.0709763
B8	20	GBP1	3.95583	0.0605727
B8	21	GBP1	4.02894	0.127272
B8	22	GBP1	4.10321	0.195137
B8	23	GBP1	4.14797	0.23349
B8	24	GBP1	4.31503	0.394147
B8	25	GBP1	4.40957	0.482276
B8	26	GBP1	4.47342	0.539724
B8	27	GBP1	4.5181	0.577993
B8	28	GBP1	4.60186	0.655345
B8	29	GBP1	4.61159	0.658675
B8	30	GBP1	4.65569	0.696362
B8	31	GBP1	4.66428	0.698551
B8	32	GBP1	4.70521	0.733069
B8	33	GBP1	4.70377	0.725226
B8	34	GBP1	4.70625	0.721299
B8	35	GBP1	4.71893	0.727573
B8	36	GBP1	4.7298	0.732031
B8	37	GBP1	4.74952	0.745345
B8	38	GBP1	4.75388	0.7433
B8	39	GBP1	4.75658	0.739595
B8	40	GBP1	4.76231	0.73892
B9	1	GBP1	3.91523	0.142618
B9	2	GBP1	3.89338	0.111654
B9	3	GBP1	3.82709	0.0362555
B9	4	GBP1	3.82314	0.0232002
B9	5	GBP1	3.82127	0.0122177
B9	6	GBP1	3.79201	-0.0261575
B9	7	GBP1	3.80087	-0.0264095
B9	8	GBP1	3.75712	-0.0792716
B9	9	GBP1	3.80074	-0.0447588
B9	10	GBP1	3.90398	0.0493633
B9	11	GBP1	3.90793	0.0442044
B9	12	GBP1	3.88419	0.0113563
B9	13	GBP1	3.84348	-0.0384648
B9	14	GBP1	3.85501	-0.0360503
B9	15	GBP1	3.8792	-0.0209706
B9	16	GBP1	3.86054	-0.0487492
B9	17	GBP1	3.84339	-0.0750086
B9	18	GBP1	3.82038	-0.107126
B9	19	GBP1	3.86632	-0.0703029
B9	20	GBP1	3.86371	-0.0820202
B9	21	GBP1	3.86862	-0.0862271
B9	22	GBP1	3.8929	-0.071057
B9	23	GBP1	3.88894	-0.0841232
B9	24	GBP1	3.88177	-0.100405
B9	25	GBP1	3.87668	-0.114606
B9	26	GBP1	3.8677	-0.132703
B9	27	GBP1	3.87412	-0.135396
B9	28	GBP1	3.88246	-0.136169
B9	29	GBP1	3.87458	-0.153151
B9	30	GBP1	3.85111	-0.185733
B9	31	GBP1	3.86395	-0.182006
B9	32	GBP1	3.84732	-0.207748
B9	33	GBP1	3.87798	-0.186199
B9	34	GBP1	3.88543	-0.187865
B9	35	GBP1	3.88724	-0.195167
B9	36	GBP1	3.89031	-0.201209
B9	37	GBP1	3.90336	-0.197267
B9	38	GBP1	3.87188	-0.237857
B9	39	GBP1	3.88904	-0.229813
B9	40	GBP1	3.90352	-0.224443
B10	1	GBP1	4.02031	0.109438
B10	2	GBP1	3.96155	0.0497613
B10	3	GBP1	3.92106	0.00835211
B10	4	GBP1	3.87787	-0.035765
B10	5	GBP1	3.87599	-0.0385613
B10	6	GBP1	3.90274	-0.0127311
B10	7	GBP1	3.8984	-0.017992
B10	8	GBP1	3.94483	0.0275115
B10	9	GBP1	3.89253	-0.0257053
B10	10	GBP1	3.92545	0.00629657
B10	11	GBP1	3.9461	0.0260187
B10	12	GBP1	3.9285	0.00750034
B10	13	GBP1	3.90382	-0.0180976
B10	14	GBP1	3.94015	0.0173058
B10	15	GBP1	3.94385	0.0200873
B10	16	GBP1	3.94223	0.0175475
B10	17	GBP1	3.94282	0.017221
B10	18	GBP1	3.94849	0.0219709
B10	19	GBP1	3.95145	0.0240088
B10	20	GBP1	3.95499	0.0266246
B10	21	GBP1	3.94796	0.0186756
B10	22	GBP1	3.91184	-0.0183707
B10	23	GBP1	3.94556	0.0144317
B10	24	GBP1	3.92601	-0.00603424
B10	25	GBP1	3.94758	0.0146101
B10	26	GBP1	3.91205	-0.0218426
B10	27	GBP1	3.92572	-0.00908613
B10	28	GBP1	3.93703	0.00129664
B10	29	GBP1	3.90489	-0.0317647
B10	30	GBP1	3.90947	-0.0281025
B10	31	GBP1	3.93451	-0.00398756
B10	32	GBP1	3.95287	0.0134495
B10	33	GBP1	3.94422	0.00388788
B10	34	GBP1	3.93486	-0.00639262
B10	35	GBP1	3.94175	-0.000423928
B10	36	GBP1	3.92473	-0.0183674
B10	37	GBP1	3.94072	-0.00329855
B10	38	GBP1	3.92386	-0.0210809
B10	39	GBP1	3.97667	0.0308077
B10	40	GBP1	3.93706	-0.00972429
B11	1	GBP1	4.37364	0.0778022
B11	2	GBP1	4.27928	-0.0174772
B11	3	GBP1	4.37137	0.0737049
B11	4	GBP1	4.30487	0.00629089
B11	5	GBP1	4.29215	-0.00734923
B11	6	GBP1	4.27981	-0.0206017
B11	7	GBP1	4.26079	-0.0405403
B11	8	GBP1	4.25777	-0.0444663
B11	9	GBP1	4.30144	-0.00171282
B11	10	GBP1	4.3176	0.0135267
B11	11	GBP1	4.2772	-0.0277828
B11	12	GBP1	4.30175	-0.00414669
B11	13	GBP1	4.30837	0.00155466
B11	14	GBP1	4.35382	0.0460963
B11	15	GBP1	4.33413	0.0254891
B11	16	GBP1	4.31024	0.000688628
B11	17	GBP1	4.31553	0.00506103
B11	18	GBP1	4.30392	-0.00746424
B11	19	GBP1	4.29379	-0.0185051
B11	20	GBP1	4.32544	0.0122302
B11	21	GBP1	4.29394	-0.0201873
B11	22	GBP1	4.26909	-0.0459477
B11	23	GBP1	4.30505	-0.010907
B11	24	GBP1	4.36994	0.0530686
B11	25	GBP1	4.32968	0.0119002
B11	26	GBP1	4.30504	-0.0136618
B11	27	GBP1	4.31547	-0.00413906
B11	28	GBP1	4.35278	0.0322501
B11	29	GBP1	4.35959	0.0381498
B11	30	GBP1	4.33197	0.00961188
B11	31	GBP1	4.33392	0.0106469
B11	32	GBP1	4.33152	0.00733317
B11	33	GBP1	4.29151	-0.0335906
B11	34	GBP1	4.33064	0.00462626
B11	35	GBP1	4.34594	0.0190146
B11	36	GBP1	4.35212	0.0242754
B11	37	GBP1	4.33139	0.00263203
B11	38	GBP1	4.31617	-0.0135034
B11	39	GBP1	4.36248	0.0318966
B11	40	GBP1	4.3488	0.0173009
B12	1	GBP1	5.01367	0.0286982
B12	2	GBP1	5.08532	0.0993991
B12	3	GBP1	4.96902	-0.0178572
B12	4	GBP1	4.96558	-0.022251
B12	5	GBP1	5.00953	0.0207457
B12	6	GBP1	4.92994	-0.0597943
B12	7	GBP1	4.92096	-0.0697313
B12	8	GBP1	5.0224	0.0307567
B12	9	GBP1	4.96453	-0.0280709
B12	10	GBP1	4.92537	-0.0681826
B12	11	GBP1	4.95977	-0.0347384
B12	12	GBP1	4.97454	-0.0209232
B12	13	GBP1	5.04454	0.0481216
B12	14	GBP1	5.02214	0.0247721
B12	15	GBP1	5.01459	0.0162628
B12	16	GBP1	5.00271	0.00343185
B12	17	GBP1	5.09466	0.0944241
B12	18	GBP1	5.03942	0.0382344
B12	19	GBP1	5.03854	0.0363964
B12	20	GBP1	5.02258	0.0194861
B12	21	GBP1	5.02837	0.0243244
B12	22	GBP1	5.06855	0.0635498
B12	23	GBP1	5.07282	0.0668626
B12	24	GBP1	4.99821	-0.00869431
B12	25	GBP1	4.97194	-0.0359248
B12	26	GBP1	5.04817	0.0393557
B12	27	GBP1	5.0033	-0.00646666
B12	28	GBP1	5.04369	0.0329657
B12	29	GBP1	4.96932	-0.0423553
B12	30	GBP1	5.05016	0.0375319
B12	31	GBP1	4.98096	-0.0326263
B12	32	GBP1	5.01953	0.00498882
B12	33	GBP1	5.02614	0.0106487
B12	34	GBP1	4.997	-0.0194462
B12	35	GBP1	4.98007	-0.0373359
B12	36	GBP1	4.97339	-0.0449631
B12	37	GBP1	4.96731	-0.0519981
B12	38	GBP1	5.00876	-0.0115
B12	39	GBP1	4.98783	-0.0333908
B12	40	GBP1	5.05536	0.0331888
C1	1	ZMYND10	3.96974	0.0779091
C1	2	ZMYND10	3.93378	0.0408161
C1	3	ZMYND10	3.86793	-0.0261659
C1	4	ZMYND10	3.90205	0.00681468
C1	5	ZMYND10	3.87514	-0.0212299
C1	6	ZMYND10	3.8657	-0.0318006
C1	7	ZMYND10	3.89214	-0.00649542
C1	8	ZMYND10	3.87624	-0.0235289
C1	9	ZMYND10	3.9069	0.00599197
C1	10	ZMYND10	3.90738	0.00534477
C1	11	ZMYND10	3.90483	0.0016513
C1	12	ZMYND10	3.91363	0.00931752
C1	13	ZMYND10	3.91163	0.00618171
C1	14	ZMYND10	3.91635	0.00977503
C1	15	ZMYND10	3.88557	-0.0221479
C1	16	ZMYND10	3.91028	0.00142797
C1	17	ZMYND10	3.93898	0.0289981
C1	18	ZMYND10	3.92731	0.0161923
C1	19	ZMYND10	3.91989	0.00763601
C1	20	ZMYND10	3.96074	0.0473574
C1	21	ZMYND10	3.93264	0.0181178
C1	22	ZMYND10	3.91901	0.00335601
C1	23	ZMYND10	3.93684	0.0200442
C1	24	ZMYND10	3.9374	0.0194731
C1	25	ZMYND10	3.92262	0.00355708
C1	26	ZMYND10	3.93193	0.0117364
C1	27	ZMYND10	3.93254	0.0112091
C1	28	ZMYND10	3.93148	0.00901815
C1	29	ZMYND10	3.9115	-0.012098
C1	30	ZMYND10	3.9167	-0.00803285
C1	31	ZMYND10	3.91535	-0.0105185
C1	32	ZMYND10	3.90821	-0.0187956
C1	33	ZMYND10	3.90993	-0.018214
C1	34	ZMYND10	3.91574	-0.0135334
C1	35	ZMYND10	3.92836	-0.00204609
C1	36	ZMYND10	3.93824	0.00669444
C1	37	ZMYND10	3.9357	0.00302243
C1	38	ZMYND10	3.91223	-0.0215823
C1	39	ZMYND10	3.91822	-0.0167282
C1	40	ZMYND10	3.91707	-0.0190152
C2	1	ZMYND10	4.13831	0.124145
C2	2	ZMYND10	4.08909	0.0686798
C2	3	ZMYND10	4.04388	0.0172269
C2	4	ZMYND10	4.02291	-0.00998547
C2	5	ZMYND10	4.05038	0.0112388
C2	6	ZMYND10	4.02392	-0.0214624
C2	7	ZMYND10	4.04634	-0.00528309
C2	8	ZMYND10	4.06346	0.00558619
C2	9	ZMYND10	4.05299	-0.0111215
C2	10	ZMYND10	4.06894	-0.0014209
C2	11	ZMYND10	4.09182	0.0152214
C2	12	ZMYND10	4.05349	-0.0293578
C2	13	ZMYND10	4.06877	-0.0203167
C2	14	ZMYND10	4.0863	-0.00903688
C2	15	ZMYND10	4.05247	-0.0491076
C2	16	ZMYND10	4.08149	-0.0263317
C2	17	ZMYND10	4.10172	-0.0123454
C2	18	ZMYND10	4.09845	-0.0218542
C2	19	ZMYND10	4.04537	-0.0811796
C2	20	ZMYND10	4.11588	-0.0169132
C2	21	ZMYND10	4.07322	-0.0658226
C2	22	ZMYND10	4.12669	-0.0185969
C2	23	ZMYND10	4.1132	-0.0383329
C2	24	ZMYND10	4.09099	-0.0667788
C2	25	ZMYND10	4.1004	-0.0636186
C2	26	ZMYND10	4.08044	-0.0898201
C2	27	ZMYND10	4.11119	-0.0653161
C2	28	ZMYND10	4.11038	-0.0723664
C2	29	ZMYND10	4.09962	-0.0893715
C2	30	ZMYND10	4.08505	-0.110188
C2	31	ZMYND10	4.11469	-0.0867923
C2	32	ZMYND10	4.08566	-0.122068
C2	33	ZMYND10	4.11214	-0.101825
C2	34	ZMYND10	4.09285	-0.127366
C2	35	ZMYND10	4.11058	-0.115872
C2	36	ZMYND10	4.08018	-0.152517
C2	37	ZMYND10	4.11378	-0.125167
C2	38	ZMYND10	4.06939	-0.175796
C2	39	ZMYND10	4.08939	-0.162042
C2	40	ZMYND10	4.08485	-0.172828
C3	1	ZMYND10	3.91605	0.130288
C3	2	ZMYND10	3.87886	0.0908308
C3	3	ZMYND10	3.7968	0.00649512
C3	4	ZMYND10	3.77252	-0.0200477
C3	5	ZMYND10	3.76784	-0.0270001
C3	6	ZMYND10	3.78897	-0.00814509
C3	7	ZMYND10	3.78196	-0.017419
C3	8	ZMYND10	3.8069	0.00525571
C3	9	ZMYND10	3.8101	0.00617804
C3	10	ZMYND10	3.79794	-0.0082507
C3	11	ZMYND10	3.8167	0.00824513
C3	12	ZMYND10	3.81124	0.000513815
C3	13	ZMYND10	3.80145	-0.0115436
C3	14	ZMYND10	3.84226	0.0270009
C3	15	ZMYND10	3.80635	-0.0111786
C3	16	ZMYND10	3.81921	-0.000592674
C3	17	ZMYND10	3.82893	0.00685874
C3	18	ZMYND10	3.81218	-0.0121636
C3	19	ZMYND10	3.81871	-0.00789793
C3	20	ZMYND10	3.87133	0.0424505
C3	21	ZMYND10	3.84726	0.0161139
C3	22	ZMYND10	3.84827	0.0148516
C3	23	ZMYND10	3.86018	0.0244967
C3	24	ZMYND10	3.85552	0.0175601
C3	25	ZMYND10	3.83142	-0.00880319
C3	26	ZMYND10	3.83437	-0.00812643
C3	27	ZMYND10	3.85586	0.0111005
C3	28	ZMYND10	3.85446	0.00743277
C3	29	ZMYND10	3.85023	0.000927638
C3	30	ZMYND10	3.85243	0.000862434
C3	31	ZMYND10	3.86288	0.00903936
C3	32	ZMYND10	3.86387	0.00776132
C3	33	ZMYND10	3.8614	0.00302502
C3	34	ZMYND10	3.86082	0.000170793
C3	35	ZMYND10	3.85732	-0.00559381
C3	36	ZMYND10	3.85037	-0.0148171
C3	37	ZMYND10	3.84268	-0.0247736
C3	38	ZMYND10	3.86073	-0.00898972
C3	39	ZMYND10	3.851	-0.0209973
C3	40	ZMYND10	3.82253	-0.0517286
C4	1	ZMYND10	3.70992	0.0492789
C4	2	ZMYND10	3.74813	0.085097
C4	3	ZMYND10	3.68255	0.0171368
C4	4	ZMYND10	3.66708	-0.000722576
C4	5	ZMYND10	3.65831	-0.011881
C4	6	ZMYND10	3.67732	0.00474566
C4	7	ZMYND10	3.64568	-0.0292862
C4	8	ZMYND10	3.65695	-0.0203962
C4	9	ZMYND10	3.66882	-0.0109161
C4	10	ZMYND10	3.68773	0.00561204
C4	11	ZMYND10	3.64958	-0.0349305
C4	12	ZMYND10	3.66375	-0.023149
C4	13	ZMYND10	3.67313	-0.0161488
C4	14	ZMYND10	3.65235	-0.0393132
C4	15	ZMYND10	3.70722	0.0131635
C4	16	ZMYND10	3.71866	0.0222161
C4	17	ZMYND10	3.73199	0.0331586
C4	18	ZMYND10	3.72144	0.0202244
C4	19	ZMYND10	3.7336	0.0300044
C4	20	ZMYND10	3.72367	0.0176868
C4	21	ZMYND10	3.71561	0.00723599
C4	22	ZMYND10	3.71891	0.0081468
C4	23	ZMYND10	3.74333	0.0301846
C4	24	ZMYND10	3.71601	0.000478408
C4	25	ZMYND10	3.7423	0.0243835
C4	26	ZMYND10	3.72894	0.00863195
C4	27	ZMYND10	3.73371	0.0110167
C4	28	ZMYND10	3.73076	0.00568615
C4	29	ZMYND10	3.73509	0.00762383
C4	30	ZMYND10	3.72537	-0.00448421
C4	31	ZMYND10	3.75647	0.0242281
C4	32	ZMYND10	3.72702	-0.00760095
C4	33	ZMYND10	3.73981	0.00280345
C4	34	ZMYND10	3.74237	0.00296753
C4	35	ZMYND10	3.74171	-7.63059e-05
C4	36	ZMYND10	3.72629	-0.017878
C4	37	ZMYND10	3.7141	-0.0324601
C4	38	ZMYND10	3.73087	-0.0180717
C4	39	ZMYND10	3.72131	-0.0300203
C4	40	ZMYND10	3.72536	-0.0283596
C5	1	ZMYND10	3.46846	-0.0267177
C5	2	ZMYND10	3.56755	0.0705404
C5	3	ZMYND10	3.49804	-0.000800897
C5	4	ZMYND10	3.47162	-0.0290483
C5	5	ZMYND10	3.48807	-0.0144291
C5	6	ZMYND10	3.46738	-0.0369494
C5	7	ZMYND10	3.48499	-0.0211692
C5	8	ZMYND10	3.5494	0.0414168
C5	9	ZMYND10	3.52842	0.018609
C5	10	ZMYND10	3.51704	0.00539991
C5	11	ZMYND10	3.5161	0.00263068
C5	12	ZMYND10	3.52685	0.0115499
C5	13	ZMYND10	3.52523	0.00809404
C5	14	ZMYND10	3.52226	0.00329587
C5	15	ZMYND10	3.52326	0.00246594
C5	16	ZMYND10	3.51952	-0.00309565
C5	17	ZMYND10	3.50314	-0.021312
C5	18	ZMYND10	3.54567	0.0193929
C5	19	ZMYND10	3.53088	0.00277065
C5	20	ZMYND10	3.53985	0.00991033
C5	21	ZMYND10	3.5369	0.0051298
C5	22	ZMYND10	3.53671	0.00311827
C5	23	ZMYND10	3.54159	0.00617003
C5	24	ZMYND10	3.53067	-0.0065856
C5	25	ZMYND10	3.55479	0.0157053
C5	26	ZMYND10	3.56283	0.021913
C5	27	ZMYND10	3.54714	0.00439811
C5	28	ZMYND10	3.54719	0.00261855
C5	29	ZMYND10	3.55548	0.00907684
C5	30	ZMYND10	3.5361	-0.0121305
C5	31	ZMYND10	3.5599	0.00984169
C5	32	ZMYND10	3.53448	-0.0174136
C5	33	ZMYND10	3.55609	0.00237108
C5	34	ZMYND10	3.55084	-0.00470565
C5	35	ZMYND10	3.55007	-0.00730823
C5	36	ZMYND10	3.55773	-0.00147365
C5	37	ZMYND10	3.54905	-0.0119881
C5	38	ZMYND10	3.5454	-0.0174689
C5	39	ZMYND10	3.52919	-0.0355022
C5	40	ZMYND10	3.56303	-0.00349376
C6	1	ZMYND10	3.75649	0.0403627
C6	2	ZMYND10	3.79482	0.0774368
C6	3	ZMYND10	3.72563	0.00698428
C6	4	ZMYND10	3.73453	0.0146263
C6	5	ZMYND10	3.72417	0.00301355
C6	6	ZMYND10	3.69544	-0.0269748
C6	7	ZMYND10	3.70453	-0.0191457
C6	8	ZMYND10	3.71058	-0.0143533
C6	9	ZMYND10	3.7423	0.0161116
C6	10	ZMYND10	3.704	-0.023445
C6	11	ZMYND10	3.73991	0.0112065
C6	12	ZMYND10	3.72849	-0.0014672
C6	13	ZMYND10	3.71383	-0.0173834
C6	14	ZMYND10	3.72872	-0.00375184
C6	15	ZMYND10	3.74448	0.0107499
C6	16	ZMYND10	3.75473	0.0197452
C6	17	ZMYND10	3.75393	0.0176914
C6	18	ZMYND10	3.73956	0.00206107
C6	19	ZMYND10	3.73	-0.00875342
C6	20	ZMYND10	3.75137	0.0113545
C6	21	ZMYND10	3.74643	0.00515725
C6	22	ZMYND10	3.73311	-0.00941758
C6	23	ZMYND10	3.73745	-0.00632868
C6	24	ZMYND10	3.75673	0.0116898
C6	25	ZMYND10	3.7593	0.013002
C6	26	ZMYND10	3.76124	0.0136843
C6	27	ZMYND10	3.74773	-0.00108131
C6	28	ZMYND10	3.7374	-0.0126728
C6	29	ZMYND10	3.76552	0.0141984
C6	30	ZMYND10	3.76932	0.0167356
C6	31	ZMYND10	3.7484	-0.00543886
C6	32	ZMYND10	3.73071	-0.0243913
C6	33	ZMYND10	3.73587	-0.020488
C6	34	ZMYND10	3.77086	0.0132468
C6	35	ZMYND10	3.80478	0.0459125
C6	36	ZMYND10	3.76524	0.00511327
C6	37	ZMYND10	3.73745	-0.0239359
C6	38	ZMYND10	3.74032	-0.0223178
C6	39	ZMYND10	3.75296	-0.010937
C6	40	ZMYND10	3.72904	-0.0361169
C7	1	ZMYND10	3.72664	0.115466
C7	2	ZMYND10	3.69679	0.0843371
C7	3	ZMYND10	3.65214	0.0384178
C7	4	ZMYND10	3.6238	0.00881043
C7	5	ZMYND10	3.60756	-0.00870152
C7	6	ZMYND10	3.61786	0.000324678
C7	7	ZMYND10	3.6067	-0.0121087
C7	8	ZMYND10	3.61744	-0.00264502
C7	9	ZMYND10	3.60533	-0.0160168
C7	10	ZMYND10	3.61079	-0.0118327
C7	11	ZMYND10	3.60381	-0.0200813
C7	12	ZMYND10	3.62629	0.00112782
C7	13	ZMYND10	3.62827	0.00183654
C7	14	ZMYND10	3.62282	-0.00488982
C7	15	ZMYND10	3.62664	-0.00234003
C7	16	ZMYND10	3.63004	-0.000208426
C7	17	ZMYND10	3.64465	0.0131238
C7	18	ZMYND10	3.63681	0.00401163
C7	19	ZMYND10	3.64003	0.00596609
C7	20	ZMYND10	3.62269	-0.0126516
C7	21	ZMYND10	3.63526	-0.00134759
C7	22	ZMYND10	3.65709	0.0192047
C7	23	ZMYND10	3.66552	0.0263634
C7	24	ZMYND10	3.69294	0.0525171
C7	25	ZMYND10	3.70793	0.0662287
C7	26	ZMYND10	3.77695	0.133976
C7	27	ZMYND10	3.8874	0.243164
C7	28	ZMYND10	3.99901	0.353498
C7	29	ZMYND10	4.09557	0.448786
C7	30	ZMYND10	4.16929	0.521235
C7	31	ZMYND10	4.24556	0.596234
C7	32	ZMYND10	4.29262	0.642027
C7	33	ZMYND10	4.3317	0.679834
C7	34	ZMYND10	4.34861	0.695468
C7	35	ZMYND10	4.39198	0.737569
C7	36	ZMYND10	4.42113	0.765445
C7	37	ZMYND10	4.42996	0.773008
C7	38	ZMYND10	4.47126	0.813028
C7	39	ZMYND10	4.46544	0.805945
C7	40	ZMYND10	4.49137	0.830602
C8	1	ZMYND10	3.85251	0.00766051
C8	2	ZMYND10	3.92481	0.077342
C8	3	ZMYND10	3.87071	0.0206124
C8	4	ZMYND10	3.85412	0.00140738
C8	5	ZMYND10	3.83345	-0.0218894
C8	6	ZMYND10	3.86603	0.00806315
C8	7	ZMYND10	3.85009	-0.0104941
C8	8	ZMYND10	3.85543	-0.00778494
C8	9	ZMYND10	3.86636	0.000523033
C8	10	ZMYND10	3.85858	-0.00988366
C8	11	ZMYND10	3.86299	-0.00809215
C8	12	ZMYND10	3.88798	0.0142701
C8	13	ZMYND10	3.87612	-0.000211626
C8	14	ZMYND10	3.88688	0.00792707
C8	15	ZMYND10	3.89315	0.0115687
C8	16	ZMYND10	3.89573	0.0115311
C8	17	ZMYND10	3.88155	-0.00527716
C8	18	ZMYND10	3.89232	0.00287298
C8	19	ZMYND10	3.89101	-0.00106208
C8	20	ZMYND10	3.88552	-0.00917972
C8	21	ZMYND10	3.87274	-0.0245813
C8	22	ZMYND10	3.91963	0.0196802
C8	23	ZMYND10	3.91339	0.0108185
C8	24	ZMYND10	3.9631	0.0579086
C8	25	ZMYND10	3.97902	0.0712066
C8	26	ZMYND10	4.03221	0.121765
C8	27	ZMYND10	4.17245	0.259382
C8	28	ZMYND10	4.27622	0.360528
C8	29	ZMYND10	4.38759	0.469277
C8	30	ZMYND10	4.48634	0.565403
C8	31	ZMYND10	4.54924	0.625678
C8	32	ZMYND10	4.57747	0.651282
C8	33	ZMYND10	4.65664	0.727833
C8	34	ZMYND10	4.69375	0.762317
C8	35	ZMYND10	4.73797	0.803911
C8	36	ZMYND10	4.71834	0.781663
C8	37	ZMYND10	4.77189	0.832588
C8	38	ZMYND10	4.79609	0.854161
C8	39	ZMYND10	4.79703	0.852484
C8	40	ZMYND10	4.82258	0.875406
C9	1	ZMYND10	4.02118	0.0660104
C9	2	ZMYND10	4.03975	0.0830419
C9	3	ZMYND10	3.97484	0.0165803
C9	4	ZMYND10	3.96308	0.00327269
C9	5	ZMYND10	3.9522	-0.00915537
C9	6	ZMYND10	3.94377	-0.0191244
C9	7	ZMYND10	3.96529	0.000848634
C9	8	ZMYND10	3.96102	-0.0049688
C9	9	ZMYND10	3.95617	-0.0113682
C9	10	ZMYND10	3.96738	-0.0017056
C9	11	ZMYND10	3.96981	-0.000822037
C9	12	ZMYND10	3.9588	-0.0133703
C9	13	ZMYND10	3.97987	0.00614809
C9	14	ZMYND10	3.97262	-0.00265052
C9	15	ZMYND10	3.98755	0.0107355
C9	16	ZMYND10	3.98866	0.0103006
C9	17	ZMYND10	4.00316	0.0232598
C9	18	ZMYND10	3.98866	0.00720635
C9	19	ZMYND10	3.99042	0.00742567
C9	20	ZMYND10	3.98847	0.00392805
C9	21	ZMYND10	3.9857	-0.000386625
C9	22	ZMYND10	3.97801	-0.00962512
C9	23	ZMYND10	3.99733	0.00815135
C9	24	ZMYND10	3.99572	0.0049899
C9	25	ZMYND10	3.98529	-0.00698469
C9	26	ZMYND10	3.95711	-0.0367086
C9	27	ZMYND10	3.98891	-0.00645735
C9	28	ZMYND10	3.99874	0.00183054
C9	29	ZMYND10	3.97831	-0.0201443
C9	30	ZMYND10	4.00452	0.00451105
C9	31	ZMYND10	4.0091	0.00754729
C9	32	ZMYND10	4.02853	0.0254299
C9	33	ZMYND10	4.03667	0.0320286
C9	34	ZMYND10	3.98421	-0.0219759
C9	35	ZMYND10	4.0298	0.0220683
C9	36	ZMYND10	4.03064	0.0213571
C9	37	ZMYND10	3.98461	-0.0262212
C9	38	ZMYND10	4.00831	-0.00406692
C9	39	ZMYND10	3.99204	-0.0218837
C9	40	ZMYND10	3.98198	-0.0334828
C10	1	ZMYND10	3.76584	0.00673011
C10	2	ZMYND10	3.82268	0.0598566
C10	3	ZMYND10	3.80679	0.0402492
C10	4	ZMYND10	3.78126	0.0110055
C10	5	ZMYND10	3.79216	0.0181866
C10	6	ZMYND10	3.76627	-0.0114175
C10	7	ZMYND10	3.78965	0.0082453
C10	8	ZMYND10	3.76977	-0.0153461
C10	9	ZMYND10	3.78102	-0.00781114
C10	10	ZMYND10	3.79952	0.00697217
C10	11	ZMYND10	3.79198	-0.00428126
C10	12	ZMYND10	3.7945	-0.00548416
C10	13	ZMYND10	3.8051	0.00140559
C10	14	ZMYND10	3.79483	-0.0125849
C10	15	ZMYND10	3.76084	-0.0502842
C10	16	ZMYND10	3.79012	-0.0247186
C10	17	ZMYND10	3.76949	-0.0490734
C10	18	ZMYND10	3.82019	-0.0020857
C10	19	ZMYND10	3.81562	-0.0103744
C10	20	ZMYND10	3.8091	-0.0206021
C10	21	ZMYND10	3.82643	-0.0069952
C10	22	ZMYND10	3.90139	0.0642535
C10	23	ZMYND10	3.89476	0.0539061
C10	24	ZMYND10	3.86355	0.0189817
C10	25	ZMYND10	3.84992	0.00163264
C10	26	ZMYND10	3.88323	0.031227
C10	27	ZMYND10	3.84021	-0.0155084
C10	28	ZMYND10	3.86239	0.00296041
C10	29	ZMYND10	3.85946	-0.0036851
C10	30	ZMYND10	3.8538	-0.0130581
C10	31	ZMYND10	3.87005	-0.000526917
C10	32	ZMYND10	3.88713	0.0128364
C10	33	ZMYND10	3.85998	-0.0180248
C10	34	ZMYND10	3.86244	-0.0192797
C10	35	ZMYND10	3.87494	-0.0105043
C10	36	ZMYND10	3.86758	-0.0215763
C10	37	ZMYND10	3.90447	0.0115991
C10	38	ZMYND10	3.88691	-0.00967126
C10	39	ZMYND10	3.87985	-0.0204519
C10	40	ZMYND10	3.87666	-0.0273571
C11	1	ZMYND10	4.60152	0.159952
C11	2	ZMYND10	4.54959	0.104179
C11	3	ZMYND10	4.51151	0.0622647
C11	4	ZMYND10	4.44346	-0.0096195
C11	5	ZMYND10	4.42027	-0.036651
C11	6	ZMYND10	4.4338	-0.0269545
C11	7	ZMYND10	4.44872	-0.015871
C11	8	ZMYND10	4.43583	-0.0326009
C11	9	ZMYND10	4.43545	-0.0368176
C11	10	ZMYND10	4.49391	0.0178117
C11	11	ZMYND10	4.5092	0.0292662
C11	12	ZMYND10	4.4758	-0.00797863
C11	13	ZMYND10	4.5307	0.0430934
C11	14	ZMYND10	4.52418	0.0327331
C11	15	ZMYND10	4.50319	0.00790514
C11	16	ZMYND10	4.52397	0.0248509
C11	17	ZMYND10	4.52547	0.0225129
C11	18	ZMYND10	4.50218	-0.00461485
C11	19	ZMYND10	4.48345	-0.0271846
C11	20	ZMYND10	4.52741	0.0129455
C11	21	ZMYND10	4.49534	-0.0229637
C11	22	ZMYND10	4.52695	0.00480773
C11	23	ZMYND10	4.46728	-0.0586942
C11	24	ZMYND10	4.52064	-0.00917705
C11	25	ZMYND10	4.48607	-0.0475844
C11	26	ZMYND10	4.60316	0.0656744
C11	27	ZMYND10	4.56124	0.0199189
C11	28	ZMYND10	4.53985	-0.00530867
C11	29	ZMYND10	4.53377	-0.0152269
C11	30	ZMYND10	4.56023	0.00739084
C11	31	ZMYND10	4.57482	0.018153
C11	32	ZMYND10	4.54623	-0.014282
C11	33	ZMYND10	4.56655	0.00220079
C11	34	ZMYND10	4.57131	0.00313009
C11	35	ZMYND10	4.5841	0.0120865
C11	36	ZMYND10	4.61108	0.0352226
C11	37	ZMYND10	4.6922	0.112505
C11	38	ZMYND10	4.81878	0.235256
C11	39	ZMYND10	4.99343	0.406064
C11	40	ZMYND10	5.14654	0.555342
C12	1	ZMYND10	5.76541	0.060581
C12	2	ZMYND10	5.73681	0.028397
C12	3	ZMYND10	5.69552	-0.0164822
C12	4	ZMYND10	5.73882	0.0232323
C12	5	ZMYND10	5.73781	0.018631
C12	6	ZMYND10	5.6985	-0.0242656
C12	7	ZMYND10	5.67359	-0.0527669
C12	8	ZMYND10	5.75667	0.0267282
C12	9	ZMYND10	5.6829	-0.050627
C12	10	ZMYND10	5.72979	-0.0073324
C12	11	ZMYND10	5.74085	0.000147918
C12	12	ZMYND10	5.7465	0.00220564
C12	13	ZMYND10	5.67182	-0.0760598
C12	14	ZMYND10	5.73511	-0.0163625
C12	15	ZMYND10	5.76493	0.00987132
C12	16	ZMYND10	5.79015	0.0315075
C12	17	ZMYND10	5.78313	0.0208981
C12	18	ZMYND10	5.77757	0.0117496
C12	19	ZMYND10	5.83601	0.0665947
C12	20	ZMYND10	5.82227	0.0492675
C12	21	ZMYND10	5.79601	0.0194258
C12	22	ZMYND10	5.75536	-0.0248102
C12	23	ZMYND10	5.84345	0.0596912
C12	24	ZMYND10	5.82155	0.0342016
C12	25	ZMYND10	5.76636	-0.0245813
C12	26	ZMYND10	5.7974	0.00287803
C12	27	ZMYND10	5.80363	0.00551702
C12	28	ZMYND10	5.80667	0.00497027
C12	29	ZMYND10	5.76694	-0.0383516
C12	30	ZMYND10	5.84422	0.035337
C12	31	ZMYND10	5.81952	0.00705552
C12	32	ZMYND10	5.80075	-0.0153094
C12	33	ZMYND10	5.86728	0.047639
C12	34	ZMYND10	5.79856	-0.0246665
C12	35	ZMYND10	5.77509	-0.0517268
C12	36	ZMYND10	5.81513	-0.0152815
C12	37	ZMYND10	5.79507	-0.0389253
C12	38	ZMYND10	5.73992	-0.0976658
C12	39	ZMYND10	5.79313	-0.0480445
C12	40	ZMYND10	5.8401	-0.00466262
D1	1	YWHAZ	4.83498	0.0793341
D1	2	YWHAZ	4.81404	0.0558661
D1	3	YWHAZ	4.78173	0.0210211
D1	4	YWHAZ	4.76809	0.00485725
D1	5	YWHAZ	4.76298	-0.00278031
D1	6	YWHAZ	4.76088	-0.00741237
D1	7	YWHAZ	4.75625	-0.0145616
D1	8	YWHAZ	4.74152	-0.031828
D1	9	YWHAZ	4.75153	-0.0243441
D1	10	YWHAZ	4.78285	0.00444729
D1	11	YWHAZ	4.79244	0.0115092
D1	12	YWHAZ	4.7683	-0.015158
D1	13	YWHAZ	4.83473	0.0487462
D1	14	YWHAZ	4.81189	0.0233761
D1	15	YWHAZ	4.8032	0.0121632
D1	16	YWHAZ	4.81421	0.0206456
D1	17	YWHAZ	4.79635	0.000252609
D1	18	YWHAZ	4.79291	-0.00571125
D1	19	YWHAZ	4.79562	-0.00553202
D1	20	YWHAZ	4.79699	-0.00669032
D1	21	YWHAZ	4.78391	-0.0222901
D1	22	YWHAZ	4.78891	-0.0198173
D1	23	YWHAZ	4.78674	-0.024519
D1	24	YWHAZ	4.81939	0.00560278
D1	25	YWHAZ	4.84831	0.0319985
D1	26	YWHAZ	4.79147	-0.0273697
D1	27	YWHAZ	4.84694	0.025573
D1	28	YWHAZ	4.8216	-0.00230199
D1	29	YWHAZ	4.82029	-0.00613534
D1	30	YWHAZ	4.79983	-0.0291228
D1	31	YWHAZ	4.86686	0.0353813
D1	32	YWHAZ	4.85876	0.024753
D1	33	YWHAZ	4.87271	0.0361766
D1	34	YWHAZ	4.95301	0.113947
D1	35	YWHAZ	5.0095	0.167904
D1	36	YWHAZ	5.06081	0.216692
D1	37	YWHAZ	5.07293	0.226284
D1	38	YWHAZ	5.09821	0.249033
D1	39	YWHAZ	5.10828	0.256579
D1	40	YWHAZ	5.13085	0.276618
D2	1	YWHAZ	4.20231	0.147852
D2	2	YWHAZ	4.12004	0.0627415
D2	3	YWHAZ	4.09384	0.0336948
D2	4	YWHAZ	4.07223	0.00924055
D2	5	YWHAZ	4.06112	-0.00470948
D2	6	YWHAZ	4.05131	-0.0173568
D2	7	YWHAZ	4.02749	-0.0440164
D2	8	YWHAZ	4.06265	-0.0116985
D2	9	YWHAZ	4.04076	-0.0364389
D2	10	YWHAZ	4.08285	0.00281658
D2	11	YWHAZ	4.06334	-0.0195406
D2	12	YWHAZ	4.12983	0.0441061
D2	13	YWHAZ	4.08863	6.6167e-05
D2	14	YWHAZ	4.13643	0.0450298
D2	15	YWHAZ	4.10256	0.00831846
D2	16	YWHAZ	4.1059	0.0088185
D2	17	YWHAZ	4.12523	0.0253064
D2	18	YWHAZ	4.07362	-0.0291509
D2	19	YWHAZ	4.11815	0.0125364
D2	20	YWHAZ	4.10492	-0.003537
D2	21	YWHAZ	4.13056	0.0192638
D2	22	YWHAZ	4.10914	-0.00499979
D2	23	YWHAZ	4.09883	-0.018144
D2	24	YWHAZ	4.10021	-0.0196052
D2	25	YWHAZ	4.10446	-0.0181977
D2	26	YWHAZ	4.11959	-0.0059155
D2	27	YWHAZ	4.09498	-0.0333605
D2	28	YWHAZ	4.1396	0.00841886
D2	29	YWHAZ	4.13215	-0.00187622
D2	30	YWHAZ	4.15468	0.0178113
D2	31	YWHAZ	4.14121	0.00150089
D2	32	YWHAZ	4.24784	0.105291
D2	33	YWHAZ	4.28681	0.141418
D2	34	YWHAZ	4.36215	0.213914
D2	35	YWHAZ	4.48946	0.338382
D2	36	YWHAZ	4.57255	0.418632
D2	37	YWHAZ	4.64471	0.487952
D2	38	YWHAZ	4.69803	0.538426
D2	39	YWHAZ	4.71327	0.550827
D2	40	YWHAZ	4.73775	0.572462
D3	1	YWHAZ	3.93117	0.11703
D3	2	YWHAZ	3.91425	0.0983997
D3	3	YWHAZ	3.84769	0.0301331
D3	4	YWHAZ	3.85748	0.0382094
D3	5	YWHAZ	3.80044	-0.0205345
D3	6	YWHAZ	3.81573	-0.00695477
D3	7	YWHAZ	3.81912	-0.00528074
D3	8	YWHAZ	3.80886	-0.0172459
D3	9	YWHAZ	3.80582	-0.0219978
D3	10	YWHAZ	3.82892	-0.000610327
D3	11	YWHAZ	3.80809	-0.0231468
D3	12	YWHAZ	3.84453	0.011575
D3	13	YWHAZ	3.82537	-0.00929588
D3	14	YWHAZ	3.81969	-0.0166796
D3	15	YWHAZ	3.81993	-0.0181537
D3	16	YWHAZ	3.84791	0.00811919
D3	17	YWHAZ	3.85509	0.0135853
D3	18	YWHAZ	3.86081	0.0175975
D3	19	YWHAZ	3.84923	0.00430644
D3	20	YWHAZ	3.85528	0.00864312
D3	21	YWHAZ	3.86608	0.0177351
D3	22	YWHAZ	3.86183	0.0117776
D3	23	YWHAZ	3.86143	0.00966716
D3	24	YWHAZ	3.84401	-0.00946226
D3	25	YWHAZ	3.83577	-0.0194116
D3	26	YWHAZ	3.85823	0.00133804
D3	27	YWHAZ	3.85988	0.00127185
D3	28	YWHAZ	3.83032	-0.0299938
D3	29	YWHAZ	3.88684	0.024809
D3	30	YWHAZ	3.87459	0.0108499
D3	31	YWHAZ	3.88734	0.0218968
D3	32	YWHAZ	3.94822	0.0810672
D3	33	YWHAZ	4.03016	0.161297
D3	34	YWHAZ	4.08094	0.210359
D3	35	YWHAZ	4.21233	0.340042
D3	36	YWHAZ	4.33641	0.462414
D3	37	YWHAZ	4.38427	0.508561
D3	38	YWHAZ	4.43442	0.556999
D3	39	YWHAZ	4.45018	0.571048
D3	40	YWHAZ	4.48264	0.601803
D4	1	YWHAZ	3.82814	0.135733
D4	2	YWHAZ	3.84492	0.149982
D4	3	YWHAZ	3.70216	0.00467984
D4	4	YWHAZ	3.71548	0.0154642
D4	5	YWHAZ	3.67786	-0.0246946
D4	6	YWHAZ	3.7003	-0.00479569
D4	7	YWHAZ	3.69151	-0.0161263
D4	8	YWHAZ	3.70116	-0.00901312
D4	9	YWHAZ	3.69726	-0.0154602
D4	10	YWHAZ	3.72265	0.0073948
D4	11	YWHAZ	3.72338	0.00558208
D4	12	YWHAZ	3.73379	0.0134589
D4	13	YWHAZ	3.73215	0.00927824
D4	14	YWHAZ	3.72847	0.00305383
D4	15	YWHAZ	3.73694	0.00898661
D4	16	YWHAZ	3.73153	0.00104391
D4	17	YWHAZ	3.75156	0.0185259
D4	18	YWHAZ	3.75582	0.0202466
D4	19	YWHAZ	3.75261	0.0144988
D4	20	YWHAZ	3.72349	-0.017153
D4	21	YWHAZ	3.74537	0.0021844
D4	22	YWHAZ	3.73813	-0.00759174
D4	23	YWHAZ	3.73398	-0.014282
D4	24	YWHAZ	3.73948	-0.0113214
D4	25	YWHAZ	3.75177	-0.00157698
D4	26	YWHAZ	3.75361	-0.00227676
D4	27	YWHAZ	3.75852	0.000101445
D4	28	YWHAZ	3.76075	-0.000207805
D4	29	YWHAZ	3.7411	-0.0223965
D4	30	YWHAZ	3.76623	0.00019031
D4	31	YWHAZ	3.77797	0.00939325
D4	32	YWHAZ	3.81083	0.0397108
D4	33	YWHAZ	3.88234	0.108684
D4	34	YWHAZ	3.96118	0.18498
D4	35	YWHAZ	4.09727	0.318538
D4	36	YWHAZ	4.20054	0.419267
D4	37	YWHAZ	4.24555	0.461733
D4	38	YWHAZ	4.28158	0.495225
D4	39	YWHAZ	4.34752	0.558628
D4	40	YWHAZ	4.3719	0.580466
D5	1	YWHAZ	3.61676	0.139406
D5	2	YWHAZ	3.59157	0.110594
D5	3	YWHAZ	3.51784	0.0332517
D5	4	YWHAZ	3.47166	-0.016543
D5	5	YWHAZ	3.49738	0.00555823
D5	6	YWHAZ	3.48369	-0.0117552
D5	7	YWHAZ	3.49762	-0.00143596
D5	8	YWHAZ	3.49144	-0.0112368
D5	9	YWHAZ	3.49253	-0.0137633
D5	10	YWHAZ	3.51272	0.00281705
D5	11	YWHAZ	3.49956	-0.0139626
D5	12	YWHAZ	3.53514	0.0180006
D5	13	YWHAZ	3.50791	-0.0128446
D5	14	YWHAZ	3.52774	0.00336721
D5	15	YWHAZ	3.5303	0.00230914
D5	16	YWHAZ	3.544	0.0123957
D5	17	YWHAZ	3.54658	0.0113541
D5	18	YWHAZ	3.54488	0.00604288
D5	19	YWHAZ	3.54389	0.00143499
D5	20	YWHAZ	3.53109	-0.0149901
D5	21	YWHAZ	3.52131	-0.0283775
D5	22	YWHAZ	3.53193	-0.0213739
D5	23	YWHAZ	3.54846	-0.00846688
D5	24	YWHAZ	3.57805	0.0175079
D5	25	YWHAZ	3.59751	0.033353
D5	26	YWHAZ	3.66024	0.0924639
D5	27	YWHAZ	3.72661	0.155216
D5	28	YWHAZ	3.84582	0.270807
D5	29	YWHAZ	3.9379	0.359273
D5	30	YWHAZ	4.0567	0.474456
D5	31	YWHAZ	4.12092	0.535063
D5	32	YWHAZ	4.15737	0.567893
D5	33	YWHAZ	4.20731	0.614219
D5	34	YWHAZ	4.24081	0.644105
D5	35	YWHAZ	4.25	0.649674
D5	36	YWHAZ	4.27656	0.67262
D5	37	YWHAZ	4.27486	0.667302
D5	38	YWHAZ	4.2697	0.658519
D5	39	YWHAZ	4.31116	0.696367
D5	40	YWHAZ	4.29735	0.678938
D6	1	YWHAZ	3.49618	-0.0101678
D6	2	YWHAZ	3.61971	0.111238
D6	3	YWHAZ	3.53048	0.0198862
D6	4	YWHAZ	3.53623	0.0235185
D6	5	YWHAZ	3.51546	0.000627143
D6	6	YWHAZ	3.50599	-0.0109729
D6	7	YWHAZ	3.49944	-0.0196464
D6	8	YWHAZ	3.49998	-0.0212209
D6	9	YWHAZ	3.50751	-0.0158198
D6	10	YWHAZ	3.52948	0.00402657
D6	11	YWHAZ	3.53156	0.00398433
D6	12	YWHAZ	3.52612	-0.00357286
D6	13	YWHAZ	3.51901	-0.0128095
D6	14	YWHAZ	3.54554	0.0115955
D6	15	YWHAZ	3.5404	0.00433752
D6	16	YWHAZ	3.54236	0.0041744
D6	17	YWHAZ	3.55778	0.0174683
D6	18	YWHAZ	3.5428	0.000367972
D6	19	YWHAZ	3.53228	-0.0122814
D6	20	YWHAZ	3.56221	0.0155299
D6	21	YWHAZ	3.53765	-0.011153
D6	22	YWHAZ	3.55289	0.00196046
D6	23	YWHAZ	3.5391	-0.0139459
D6	24	YWHAZ	3.58467	0.0294951
D6	25	YWHAZ	3.61034	0.0530401
D6	26	YWHAZ	3.69187	0.132448
D6	27	YWHAZ	3.76083	0.19929
D6	28	YWHAZ	3.8686	0.304931
D6	29	YWHAZ	4.00759	0.441802
D6	30	YWHAZ	4.12648	0.558568
D6	31	YWHAZ	4.19106	0.621025
D6	32	YWHAZ	4.20736	0.635207
D6	33	YWHAZ	4.26295	0.688673
D6	34	YWHAZ	4.29458	0.71818
D6	35	YWHAZ	4.32244	0.743911
D6	36	YWHAZ	4.35004	0.76939
D6	37	YWHAZ	4.33455	0.751782
D6	38	YWHAZ	4.3669	0.782008
D6	39	YWHAZ	4.37742	0.790402
D6	40	YWHAZ	4.3594	0.770261
D7	1	YWHAZ	3.56828	0.0890288
D7	2	YWHAZ	3.54017	0.0641865
D7	3	YWHAZ	3.47572	0.00299795
D7	4	YWHAZ	3.47261	0.0031598
D7	5	YWHAZ	3.46009	-0.00610113
D7	6	YWHAZ	3.47199	0.0090632
D7	7	YWHAZ	3.4617	0.00203625
D7	8	YWHAZ	3.445	-0.0113996
D7	9	YWHAZ	3.43964	-0.0134949
D7	10	YWHAZ	3.4481	-0.00176783
D7	11	YWHAZ	3.46211	0.0155063
D7	12	YWHAZ	3.44741	0.00406905
D7	13	YWHAZ	3.47353	0.03345
D7	14	YWHAZ	3.48635	0.0495354
D7	15	YWHAZ	3.50805	0.0745061
D7	16	YWHAZ	3.53053	0.100242
D7	17	YWHAZ	3.58014	0.153118
D7	18	YWHAZ	3.61629	0.192537
D7	19	YWHAZ	3.71238	0.291891
D7	20	YWHAZ	3.84158	0.424354
D7	21	YWHAZ	3.95246	0.538498
D7	22	YWHAZ	4.024	0.613302
D7	23	YWHAZ	4.10285	0.695416
D7	24	YWHAZ	4.16419	0.760021
D7	25	YWHAZ	4.20192	0.801018
D7	26	YWHAZ	4.21472	0.81708
D7	27	YWHAZ	4.25347	0.859087
D7	28	YWHAZ	4.25258	0.861468
D7	29	YWHAZ	4.28644	0.898592
D7	30	YWHAZ	4.29691	0.912327
D7	31	YWHAZ	4.30244	0.921119
D7	32	YWHAZ	4.31954	0.941483
D7	33	YWHAZ	4.30427	0.929477
D7	34	YWHAZ	4.33317	0.961638
D7	35	YWHAZ	4.36104	0.992778
D7	36	YWHAZ	4.34395	0.978948
D7	37	YWHAZ	4.34224	0.980506
D7	38	YWHAZ	4.35348	0.995011
D7	39	YWHAZ	4.33735	0.982142
D7	40	YWHAZ	4.37298	1.02103
D8	1	YWHAZ	3.5368	-0.0770598
D8	2	YWHAZ	3.70665	0.0886391
D8	3	YWHAZ	3.64062	0.0184502
D8	4	YWHAZ	3.62979	0.00346046
D8	5	YWHAZ	3.62442	-0.00606235
D8	6	YWHAZ	3.6202	-0.0144362
D8	7	YWHAZ	3.63875	-3.75531e-05
D8	8	YWHAZ	3.61507	-0.0278807
D8	9	YWHAZ	3.65749	0.0103899
D8	10	YWHAZ	3.66793	0.016678
D8	11	YWHAZ	3.65217	-0.00324078
D8	12	YWHAZ	3.64799	-0.0115772
D8	13	YWHAZ	3.67798	0.0142562
D8	14	YWHAZ	3.67103	0.00315152
D8	15	YWHAZ	3.6956	0.0235645
D8	16	YWHAZ	3.72678	0.0505911
D8	17	YWHAZ	3.77059	0.0902492
D8	18	YWHAZ	3.83147	0.146971
D8	19	YWHAZ	3.9489	0.260242
D8	20	YWHAZ	4.09674	0.403929
D8	21	YWHAZ	4.21906	0.522091
D8	22	YWHAZ	4.32198	0.620862
D8	23	YWHAZ	4.36865	0.663372
D8	24	YWHAZ	4.41945	0.710019
D8	25	YWHAZ	4.49486	0.78127
D8	26	YWHAZ	4.47953	0.761788
D8	27	YWHAZ	4.5527	0.830802
D8	28	YWHAZ	4.53511	0.809059
D8	29	YWHAZ	4.54885	0.818642
D8	30	YWHAZ	4.55773	0.823363
D8	31	YWHAZ	4.60159	0.863075
D8	32	YWHAZ	4.62224	0.879564
D8	33	YWHAZ	4.62079	0.873959
D8	34	YWHAZ	4.64554	0.894552
D8	35	YWHAZ	4.61402	0.858884
D8	36	YWHAZ	4.65496	0.895664
D8	37	YWHAZ	4.63104	0.867588
D8	38	YWHAZ	4.66183	0.894224
D8	39	YWHAZ	4.67517	0.903411
D8	40	YWHAZ	4.65649	0.880574
D9	1	YWHAZ	4.16744	0.0396251
D9	2	YWHAZ	4.25297	0.123259
D9	3	YWHAZ	4.16463	0.0330179
D9	4	YWHAZ	4.12724	-0.00627206
D9	5	YWHAZ	4.13607	0.000655877
D9	6	YWHAZ	4.14827	0.0109608
D9	7	YWHAZ	4.11497	-0.0242384
D9	8	YWHAZ	4.12315	-0.0179518
D9	9	YWHAZ	4.12864	-0.0143661
D9	10	YWHAZ	4.14022	-0.00468249
D9	11	YWHAZ	4.16296	0.0161576
D9	12	YWHAZ	4.13886	-0.00984146
D9	13	YWHAZ	4.14529	-0.00530916
D9	14	YWHAZ	4.16054	0.00804177
D9	15	YWHAZ	4.15121	-0.00319207
D9	16	YWHAZ	4.14527	-0.0110265
D9	17	YWHAZ	4.16206	0.00386695
D9	18	YWHAZ	4.15999	-0.00010466
D9	19	YWHAZ	4.18138	0.0193894
D9	20	YWHAZ	4.18052	0.0166332
D9	21	YWHAZ	4.15828	-0.00750671
D9	22	YWHAZ	4.19254	0.0248495
D9	23	YWHAZ	4.1624	-0.00718348
D9	24	YWHAZ	4.17267	0.00118354
D9	25	YWHAZ	4.16356	-0.00982333
D9	26	YWHAZ	4.14388	-0.0313993
D9	27	YWHAZ	4.18592	0.00873988
D9	28	YWHAZ	4.18579	0.00670613
D9	29	YWHAZ	4.18644	0.00546441
D9	30	YWHAZ	4.16693	-0.015947
D9	31	YWHAZ	4.19796	0.0131777
D9	32	YWHAZ	4.1533	-0.0333736
D9	33	YWHAZ	4.23018	0.0415995
D9	34	YWHAZ	4.24245	0.0519711
D9	35	YWHAZ	4.3399	0.14753
D9	36	YWHAZ	4.50248	0.308209
D9	37	YWHAZ	4.62963	0.433463
D9	38	YWHAZ	4.76301	0.564939
D9	39	YWHAZ	4.87737	0.677406
D9	40	YWHAZ	4.90532	0.703454
D10	1	YWHAZ	4.51654	0.138049
D10	2	YWHAZ	4.50616	0.126321
D10	3	YWHAZ	4.42976	0.0485852
D10	4	YWHAZ	4.37958	-0.00293896
D10	5	YWHAZ	4.36148	-0.0223791
D10	6	YWHAZ	4.38476	-0.000447953
D10	7	YWHAZ	4.39331	0.00676708
D10	8	YWHAZ	4.41265	0.024762
D10	9	YWHAZ	4.35736	-0.0318763
D10	10	YWHAZ	4.36618	-0.0243942
D10	11	YWHAZ	4.39754	0.00561744
D10	12	YWHAZ	4.40029	0.00703127
D10	13	YWHAZ	4.38213	-0.0124709
D10	14	YWHAZ	4.36854	-0.0274088
D10	15	YWHAZ	4.39481	-0.00248209
D10	16	YWHAZ	4.40527	0.00664028
D10	17	YWHAZ	4.37937	-0.0206033
D10	18	YWHAZ	4.39985	-0.00146498
D10	19	YWHAZ	4.40584	0.00317989
D10	20	YWHAZ	4.42741	0.0234026
D10	21	YWHAZ	4.42156	0.0162181
D10	22	YWHAZ	4.41847	0.0117835
D10	23	YWHAZ	4.41337	0.00533855
D10	24	YWHAZ	4.39465	-0.0147291
D10	25	YWHAZ	4.42723	0.0165137
D10	26	YWHAZ	4.41632	0.00426092
D10	27	YWHAZ	4.39373	-0.0196744
D10	28	YWHAZ	4.40911	-0.00563773
D10	29	YWHAZ	4.40325	-0.0128342
D10	30	YWHAZ	4.40812	-0.00930937
D10	31	YWHAZ	4.43983	0.0210561
D10	32	YWHAZ	4.42761	0.00749486
D10	33	YWHAZ	4.43416	0.0127029
D10	34	YWHAZ	4.48003	0.0572309
D10	35	YWHAZ	4.55989	0.135744
D10	36	YWHAZ	4.64297	0.217484
D10	37	YWHAZ	4.78996	0.363133
D10	38	YWHAZ	4.9467	0.518526
D10	39	YWHAZ	5.08591	0.656389
D10	40	YWHAZ	5.17885	0.747993
D11	1	YWHAZ	5.05009	0.0416159
D11	2	YWHAZ	5.0444	0.0333024
D11	3	YWHAZ	5.01712	0.00340582
D11	4	YWHAZ	5.11576	0.0994229
D11	5	YWHAZ	4.98737	-0.0315894
D11	6	YWHAZ	5.01174	-0.00983686
D11	7	YWHAZ	5.00776	-0.0164414
D11	8	YWHAZ	4.99325	-0.0335697
D11	9	YWHAZ	5.0336	0.00415979
D11	10	YWHAZ	5.04652	0.0144558
D11	11	YWHAZ	5.04196	0.00727436
D11	12	YWHAZ	5.01192	-0.0253864
D11	13	YWHAZ	5.01614	-0.0237831
D11	14	YWHAZ	5.05999	0.0174449
D11	15	YWHAZ	5.06815	0.022983
D11	16	YWHAZ	5.02298	-0.0248026
D11	17	YWHAZ	5.02217	-0.0282413
D11	18	YWHAZ	5.05127	-0.00175906
D11	19	YWHAZ	5.04102	-0.0146287
D11	20	YWHAZ	5.06168	0.00341116
D11	21	YWHAZ	5.09998	0.039085
D11	22	YWHAZ	5.03076	-0.032749
D11	23	YWHAZ	5.07002	0.00388232
D11	24	YWHAZ	5.05301	-0.0157446
D11	25	YWHAZ	5.06558	-0.00579331
D11	26	YWHAZ	5.05568	-0.0183168
D11	27	YWHAZ	5.10002	0.0233976
D11	28	YWHAZ	5.09564	0.0163983
D11	29	YWHAZ	5.10918	0.0273213
D11	30	YWHAZ	5.10719	0.0227134
D11	31	YWHAZ	5.16564	0.078533
D11	32	YWHAZ	5.23673	0.147005
D11	33	YWHAZ	5.33628	0.243931
D11	34	YWHAZ	5.42057	0.325603
D11	35	YWHAZ	5.57626	0.478671
D11	36	YWHAZ	5.83741	0.737199
D11	37	YWHAZ	5.91324	0.810413
D11	38	YWHAZ	6.05854	0.95309
D11	39	YWHAZ	6.09604	0.987971
D11	40	YWHAZ	6.1394	1.02871
D12	1	YWHAZ	6.3599	0.236396
D12	2	YWHAZ	6.30157	0.167353
D12	3	YWHAZ	6.26631	0.12137
D12	4	YWHAZ	6.24516	0.0895052
D12	5	YWHAZ	6.16899	0.00261914
D12	6	YWHAZ	6.24705	0.0699637
D12	7	YWHAZ	6.21621	0.0284072
D12	8	YWHAZ	6.24801	0.0494947
D12	9	YWHAZ	6.23472	0.0254848
D12	10	YWHAZ	6.282	0.0620457
D12	11	YWHAZ	6.27945	0.0487833
D12	12	YWHAZ	6.26259	0.0212105
D12	13	YWHAZ	6.24333	-0.0087679
D12	14	YWHAZ	6.23169	-0.0311198
D12	15	YWHAZ	6.26382	-0.00970994
D12	16	YWHAZ	6.24766	-0.0365851
D12	17	YWHAZ	6.2699	-0.025061
D12	18	YWHAZ	6.25893	-0.0467506
D12	19	YWHAZ	6.25112	-0.0652782
D12	20	YWHAZ	6.29702	-0.0300926
D12	21	YWHAZ	6.26634	-0.0714917
D12	22	YWHAZ	6.29569	-0.0528556
D12	23	YWHAZ	6.27558	-0.0836757
D12	24	YWHAZ	6.29303	-0.0769452
D12	25	YWHAZ	6.32062	-0.0600744
D12	26	YWHAZ	6.29909	-0.0923173
D12	27	YWHAZ	6.31199	-0.0901321
D12	28	YWHAZ	6.30958	-0.103259
D12	29	YWHAZ	6.33604	-0.0875184
D12	30	YWHAZ	6.32084	-0.11343
D12	31	YWHAZ	6.36836	-0.076631
D12	32	YWHAZ	6.35955	-0.0961567
D12	33	YWHAZ	6.38452	-0.0819018
D12	34	YWHAZ	6.46894	-0.00819339
D12	35	YWHAZ	6.57327	0.0854158
D12	36	YWHAZ	6.64411	0.145541
D12	37	YWHAZ	6.67074	0.161456
D12	38	YWHAZ	6.71553	0.195529
D12	39	YWHAZ	6.77184	0.241121
D12	40	YWHAZ	6.76873	0.2273
E1	1	DSCC1	4.90879	0.130017
E1	2	DSCC1	4.83903	0.0587878
E1	3	DSCC1	4.80666	0.024943
E1	4	DSCC1	4.78273	-0.000450284
E1	5	DSCC1	4.78099	-0.00366352
E1	6	DSCC1	4.76687	-0.0192464
E1	7	DSCC1	4.78313	-0.00445808
E1	8	DSCC1	4.79893	0.00986675
E1	9	DSCC1	4.79111	0.000581472
E1	10	DSCC1	4.78926	-0.00273858
E1	11	DSCC1	4.78833	-0.00513738
E1	12	DSCC1	4.77867	-0.0162661
E1	13	DSCC1	4.80473	0.00832216
E1	14	DSCC1	4.78013	-0.0177487
E1	15	DSCC1	4.78621	-0.013138
E1	16	DSCC1	4.79248	-0.00833183
E1	17	DSCC1	4.79929	-0.00299729
E1	18	DSCC1	4.80273	-0.00102063
E1	19	DSCC1	4.81409	0.00886103
E1	20	DSCC1	4.8424	0.0357052
E1	21	DSCC1	4.78559	-0.0225684
E1	22	DSCC1	4.84535	0.0357194
E1	23	DSCC1	4.81278	0.00168196
E1	24	DSCC1	4.84404	0.0314716
E1	25	DSCC1	4.79382	-0.0202169
E1	26	DSCC1	4.83426	0.0187499
E1	27	DSCC1	4.82513	0.00815188
E1	28	DSCC1	4.8257	0.00725082
E1	29	DSCC1	4.80305	-0.0168636
E1	30	DSCC1	4.78067	-0.0407158
E1	31	DSCC1	4.82156	-0.0012998
E1	32	DSCC1	4.82353	-0.000798953
E1	33	DSCC1	4.83215	0.0063552
E1	34	DSCC1	4.83881	0.0115472
E1	35	DSCC1	4.85713	0.0283964
E1	36	DSCC1	4.89859	0.068387
E1	37	DSCC1	4.97119	0.139519
E1	38	DSCC1	5.01761	0.184469
E1	39	DSCC1	5.04867	0.214061
E1	40	DSCC1	5.08612	0.250041
E2	1	DSCC1	4.36815	0.118208
E2	2	DSCC1	4.31925	0.0687807
E2	3	DSCC1	4.28521	0.0342177
E2	4	DSCC1	4.26459	0.0130644
E2	5	DSCC1	4.2477	-0.00434714
E2	6	DSCC1	4.23179	-0.0207917
E2	7	DSCC1	4.2628	0.00969265
E2	8	DSCC1	4.22044	-0.0331939
E2	9	DSCC1	4.23534	-0.0188253
E2	10	DSCC1	4.22434	-0.030346
E2	11	DSCC1	4.25052	-0.00469392
E2	12	DSCC1	4.23441	-0.0213354
E2	13	DSCC1	4.25018	-0.00608744
E2	14	DSCC1	4.27369	0.0168939
E2	15	DSCC1	4.2487	-0.00863061
E2	16	DSCC1	4.27814	0.0202825
E2	17	DSCC1	4.266	0.00761551
E2	18	DSCC1	4.26312	0.00421293
E2	19	DSCC1	4.26548	0.00603793
E2	20	DSCC1	4.27802	0.0180501
E2	21	DSCC1	4.29158	0.0310893
E2	22	DSCC1	4.26041	-0.000612104
E2	23	DSCC1	4.28466	0.0231097
E2	24	DSCC1	4.28121	0.0191302
E2	25	DSCC1	4.26993	0.00732813
E2	26	DSCC1	4.25747	-0.00566412
E2	27	DSCC1	4.27954	0.0158767
E2	28	DSCC1	4.26505	0.000861201
E2	29	DSCC1	4.22159	-0.0431288
E2	30	DSCC1	4.26894	0.00369198
E2	31	DSCC1	4.25155	-0.0142207
E2	32	DSCC1	4.25036	-0.0159353
E2	33	DSCC1	4.25277	-0.0140564
[truncated: 1,847 more rows]

## Sheet: BioGroup Analysis Result
Block Type	96fast
Chemistry	SYBR_GREEN
Experiment File Name	C:\Users\Administrator\Desktop\WHD0106.eds
Experiment Run End Time	2023-01-06 19:51:58 PM CST
Instrument Type	sds7500fast
Passive Reference	ROX
Biogroup Name	Target Name	Task	RQ	RQ Min	RQ Max	Cт Mean	ΔCт Mean	ΔCт SE	ΔΔCт
Analysis Type	Singleplex
Endogenous Control	TCP1
RQ Min/Max Confidence Level	95.0
Reference Biogroup Name

## Sheet: Technical Analysis Result
Block Type	96fast
Chemistry	SYBR_GREEN
Experiment File Name	C:\Users\Administrator\Desktop\WHD0106.eds
Experiment Run End Time	2023-01-06 19:51:58 PM CST
Instrument Type	sds7500fast
Passive Reference	ROX
Sample Name	Target Name	Task	RQ	RQ Min	RQ Max	Cт Mean	ΔCт Mean	ΔCт SE	ΔΔCт
MCF10A	GBP1	UNKNOWN	1	0.0662166	15.102	34.9181	1.50458	0.91029	0
549	GBP1	UNKNOWN	1.06041	0.05458	20.6022	34.9586	1.41996	0.99476	-0.0846214
231	GBP1	UNKNOWN	0.347765	0.125367	0.964697	29.2688	3.02839	0.342106	1.52381
578	GBP1	UNKNOWN	11.2856	1.64267	77.5356	19.0606	-1.99184	0.646199	-3.49642
SKRB3	GBP1	UNKNOWN
T17D	GBP1	UNKNOWN				13.6891
MCF10A	ZMYND10	UNKNOWN
549	ZMYND10	UNKNOWN
231	ZMYND10	UNKNOWN
578	ZMYND10	UNKNOWN				25.6064	4.55389	0.0683643
SKRB3	ZMYND10	UNKNOWN
T17D	ZMYND10	UNKNOWN				36.9126
MCF10A	YWHAZ	UNKNOWN	1			32.5291	-0.884485		0
549	YWHAZ	UNKNOWN	0.925849	0.266928	3.21134	32.7653	-0.773335	0.417028	0.111151
231	YWHAZ	UNKNOWN	0.635504	0.281526	1.43456	26.0099	-0.230459	0.273003	0.654026
578	YWHAZ	UNKNOWN	10.4676	1.78375	61.4267	16.7801	-4.27234	0.593341	-3.38785
SKRB3	YWHAZ	UNKNOWN	0.625998	0.0584336	6.70631	34.6257	-0.208715	0.795158	0.67577
T17D	YWHAZ	UNKNOWN				31.4373
MCF10A	DSCC1	UNKNOWN	1			35.8216	2.40806		0
549	DSCC1	UNKNOWN
231	DSCC1	UNKNOWN	0.330316	0.16253	0.671314	30.2465	4.00614	0.237793	1.59808
578	DSCC1	UNKNOWN	4.2296	2.84222	6.29422	21.38	0.327534	0.133291	-2.08052
SKRB3	DSCC1	UNKNOWN	1.64709			36.5225	1.68813		-0.719923
T17D	DSCC1	UNKNOWN				36.911
MCF10A	TAGLN2	UNKNOWN	1	0.163287	6.1242	32.5306	-0.882907	0.607653	0
549	TAGLN2	UNKNOWN	1.26622	0.340427	4.70975	32.3152	-1.22344	0.440453	-0.340533
231	TAGLN2	UNKNOWN	0.306922			27.0616	0.821147		1.70405
578	TAGLN2	UNKNOWN	3.42428	2.32448	5.04445	18.3938	-2.65871	0.129895	-1.7758
SKRB3	TAGLN2	UNKNOWN	0.632251	0.0340794	11.7297	34.6129	-0.221476	0.979285	0.661431
T17D	TAGLN2	UNKNOWN				32.5883
MCF10A	MRPL13	UNKNOWN
549	MRPL13	UNKNOWN
231	MRPL13	UNKNOWN
578	MRPL13	UNKNOWN
SKRB3	MRPL13	UNKNOWN
T17D	MRPL13	UNKNOWN
MCF10A	GAPDH	UNKNOWN	1			28.9169	-4.49664		0
549	GAPDH	UNKNOWN	1.65655			28.3138	-5.22481		-0.728178
231	GAPDH	UNKNOWN	0.860724	0.4888	1.51564	21.9601	-4.28026	0.189722	0.216377
578	GAPDH	UNKNOWN	2.05304	1.29446	3.25617	15.5181	-5.5344	0.154652	-1.03776
SKRB3	GAPDH	UNKNOWN	1.17675	0.0979132	14.1425	30.1029	-4.73144	0.833709	-0.234808
T17D	GAPDH	UNKNOWN				29.6593
Analysis Type	Singleplex
Endogenous Control	TCP1
RQ Min/Max Confidence Level	95.0
Reference Sample	MCF10A
