# Supplementary material for: Prognostic value analysis of cholesterol and cholesterol homeostasis related genes in breast cancer by Mendelian randomization and multi-omics machine learning
Source: Front Oncol. 2023 Nov 7;13:1246880. doi: 10.3389/fonc.2023.1246880 (PMC10661325; doi:10.3389/fonc.2023.1246880)
Supplement: Supplementary file 2 [file DataSheet_2.zip]

Archive with 51 entries (51 files):
- durgSenstivity.CAL-101.pdf
- durgSenstivity.CGP-60474.pdf
- durgSenstivity.CMK.pdf
- durgSenstivity.CP466722.pdf
- durgSenstivity.CP724714.pdf
- durgSenstivity.Crizotinib.pdf
- durgSenstivity.Cyclopamine.pdf
- durgSenstivity.Dasatinib.pdf
- durgSenstivity.DMOG.pdf
- durgSenstivity.Erlotinib.pdf
- durgSenstivity.FH535.pdf
- durgSenstivity.FMK.pdf
- durgSenstivity.HG-6-64-1.pdf
- durgSenstivity.Imatinib.pdf
- durgSenstivity.IPA-3.pdf
- durgSenstivity.MG-132.pdf
- durgSenstivity.Midostaurin.pdf
- durgSenstivity.OSU-03012.pdf
- durgSenstivity.PHA-665752.pdf
- durgSenstivity.Phenformin.pdf
- durgSenstivity.Pyrimethamine.pdf
- durgSenstivity.Rapamycin.pdf
- durgSenstivity.Roscovitine.pdf
- durgSenstivity.Ruxolitinib.pdf
- durgSenstivity.Saracatinib.pdf
- durgSenstivity.Shikonin.pdf
- durgSenstivity.S-Trityl-L-cysteine.pdf
- durgSenstivity.Sunitinib.pdf
- durgSenstivity.TAE684.pdf
- durgSenstivity.TGX221.pdf
- durgSenstivity.Thapsigargin.pdf
- durgSenstivity.TL-2-105.pdf
- durgSenstivity.VX-11e.pdf
- durgSenstivity.WH-4-023.pdf
- durgSenstivity.WZ-1-84.pdf
- durgSenstivity.XL-184.pdf
- durgSenstivity.XMD8-85.pdf
- durgSenstivity.XMD14-99.pdf
- durgSenstivity.YM155.pdf
- durgSenstivity.Zibotentan.pdf
- durgSenstivity.Z-LLNle-CHO.pdf
- durgSenstivity.A-770041.pdf
- durgSenstivity.AC220.pdf
- durgSenstivity.AKT inhibitor VIII.pdf
- durgSenstivity.AP-24534.pdf
- durgSenstivity.AS605240.pdf
- durgSenstivity.AZ628.pdf
- durgSenstivity.BAY 61-3606.pdf
- durgSenstivity.Bexarotene.pdf
- durgSenstivity.Bortezomib.pdf
- durgSenstivity.BX-912.pdf
