# Supplementary material for: Prognostic value analysis of cholesterol and cholesterol homeostasis related genes in breast cancer by Mendelian randomization and multi-omics machine learning
Source: Front Oncol. 2023 Nov 7;13:1246880. doi: 10.3389/fonc.2023.1246880 (PMC10661325; doi:10.3389/fonc.2023.1246880)
Supplement: Supplementary file 13 [file Table_3.xls]

## Sheet: Sheet1
#node1	node2	node1_string_id	node2_string_id	neighborhood_on_chromosome	gene_fusion	phylogenetic_cooccurrence	homology	coexpression	experimentally_determined_interaction	database_annotated	automated_textmining	combined_score
ACAT2	CYP51A1	9606.ENSP00000356015	9606.ENSP00000003100	0	0	0	0	0.242	0	0	0.65	0.724
ACAT2	ECH1	9606.ENSP00000356015	9606.ENSP00000221418	0	0	0	0	0.159	0.228	0	0.428	0.596
ACAT2	TMEM97	9606.ENSP00000356015	9606.ENSP00000226230	0	0	0	0	0.207	0	0	0.112	0.265
ACAT2	ALDOC	9606.ENSP00000356015	9606.ENSP00000226253	0	0	0	0	0.054	0.344	0	0.14	0.419
ACAT2	ACSS2	9606.ENSP00000356015	9606.ENSP00000253382	0.054	0	0	0	0.109	0	0.9	0.431	0.945
ACAT2	HSD17B7	9606.ENSP00000356015	9606.ENSP00000254521	0	0	0	0	0.088	0.056	0	0.512	0.543
ACAT2	SC5D	9606.ENSP00000356015	9606.ENSP00000264027	0	0	0	0	0.105	0.056	0	0.596	0.629
ACAT2	ADH4	9606.ENSP00000356015	9606.ENSP00000265512	0	0	0	0	0.066	0	0	0.176	0.198
ACAT2	SQLE	9606.ENSP00000356015	9606.ENSP00000265896	0	0	0	0	0.448	0	0	0.658	0.803
ACAT2	FADS2	9606.ENSP00000356015	9606.ENSP00000278840	0	0	0	0	0.085	0	0	0.457	0.482
ACAT2	TM7SF2	9606.ENSP00000356015	9606.ENSP00000279263	0	0	0	0	0.066	0	0	0.515	0.527
ACAT2	HMGCR	9606.ENSP00000356015	9606.ENSP00000287936	0.154	0	0	0	0.244	0	0	0.776	0.844
ACAT2	MVD	9606.ENSP00000356015	9606.ENSP00000301012	0.05	0	0	0	0.163	0	0	0.79	0.818
ACAT2	GUSB	9606.ENSP00000356015	9606.ENSP00000302728	0	0	0	0	0	0	0	0.206	0.206
ACAT2	HMGCS1	9606.ENSP00000356015	9606.ENSP00000322706	0.093	0	0	0	0.44	0.345	0.9	0.703	0.988
ACAT2	GNAI1	9606.ENSP00000356015	9606.ENSP00000343027	0	0	0	0	0	0.178	0	0	0.177
ACAT2	DHCR7	9606.ENSP00000356015	9606.ENSP00000347717	0	0	0	0	0.292	0	0	0.63	0.726
ACAT2	FDPS	9606.ENSP00000356015	9606.ENSP00000349078	0	0	0	0	0.577	0	0	0.721	0.877
ACAT2	SREBF2	9606.ENSP00000356015	9606.ENSP00000354476	0	0	0	0	0.061	0	0	0.403	0.415
ACAT2	LDLR	9606.ENSP00000356015	9606.ENSP00000454071	0	0	0	0	0.062	0.068	0	0.261	0.297
ACAT2	SCD	9606.ENSP00000356015	9606.ENSP00000359380	0	0	0	0	0.136	0	0	0.407	0.466
ACAT2	PMVK	9606.ENSP00000356015	9606.ENSP00000357452	0	0	0	0	0.1	0	0	0.519	0.548
ACAT2	EBP	9606.ENSP00000356015	9606.ENSP00000417052	0	0	0	0	0.33	0	0	0.55	0.686
ACAT2	LSS	9606.ENSP00000356015	9606.ENSP00000380837	0	0	0	0	0.13	0	0	0.7	0.728
ACAT2	NSDHL	9606.ENSP00000356015	9606.ENSP00000359297	0	0	0	0	0.252	0.058	0	0.648	0.73
ACAT2	FDFT1	9606.ENSP00000356015	9606.ENSP00000480828	0	0	0	0	0.28	0.056	0	0.72	0.793
ACAT2	MVK	9606.ENSP00000356015	9606.ENSP00000443551	0	0	0	0	0.075	0	0	0.787	0.794
ACSS2	CYP51A1	9606.ENSP00000253382	9606.ENSP00000003100	0	0	0	0	0.094	0	0	0.342	0.378
ACSS2	ALDOC	9606.ENSP00000253382	9606.ENSP00000226253	0	0	0	0	0.063	0	0	0.333	0.349
ACSS2	ANTXR2	9606.ENSP00000253382	9606.ENSP00000306185	0	0	0	0	0	0	0	0.152	0.152
ACSS2	PNRC1	9606.ENSP00000253382	9606.ENSP00000336931	0	0	0	0	0	0	0	0.165	0.165
ACSS2	CTNNB1	9606.ENSP00000253382	9606.ENSP00000344456	0	0	0	0	0.084	0	0	0.13	0.169
ACSS2	CBSL	9606.ENSP00000253382	9606.ENSP00000381231	0.044	0	0	0	0.058	0	0	0.155	0.173
ACSS2	GLDC	9606.ENSP00000253382	9606.ENSP00000370737	0	0	0	0	0.063	0	0	0.155	0.175
ACSS2	EBP	9606.ENSP00000253382	9606.ENSP00000417052	0	0	0	0	0.063	0	0	0.243	0.26
ACSS2	FABP5	9606.ENSP00000253382	9606.ENSP00000297258	0	0	0	0	0.062	0	0	0.246	0.263
ACSS2	LDLR	9606.ENSP00000253382	9606.ENSP00000454071	0	0	0	0	0.066	0	0	0.266	0.285
ACSS2	LSS	9606.ENSP00000253382	9606.ENSP00000380837	0	0	0	0	0.126	0	0	0.301	0.363
ACSS2	HSD17B7	9606.ENSP00000253382	9606.ENSP00000254521	0	0	0	0	0.063	0	0	0.352	0.367
ACSS2	GUSB	9606.ENSP00000253382	9606.ENSP00000302728	0	0	0	0	0	0	0	0.374	0.374
ACSS2	TM7SF2	9606.ENSP00000253382	9606.ENSP00000279263	0	0	0	0	0.076	0	0	0.355	0.379
ACSS2	MVK	9606.ENSP00000253382	9606.ENSP00000443551	0	0	0	0	0.069	0	0	0.382	0.4
ACSS2	NSDHL	9606.ENSP00000253382	9606.ENSP00000359297	0	0	0	0	0.125	0	0	0.342	0.4
ACSS2	SC5D	9606.ENSP00000253382	9606.ENSP00000264027	0	0	0	0	0.087	0	0	0.371	0.401
ACSS2	PPARG	9606.ENSP00000253382	9606.ENSP00000287820	0	0	0	0	0.062	0	0	0.405	0.418
ACSS2	ADH4	9606.ENSP00000253382	9606.ENSP00000265512	0	0	0	0	0.063	0	0	0.42	0.433
ACSS2	SQLE	9606.ENSP00000253382	9606.ENSP00000265896	0.051	0	0	0	0.084	0	0	0.416	0.448
ACSS2	DHCR7	9606.ENSP00000253382	9606.ENSP00000347717	0	0	0	0	0.138	0	0	0.387	0.449
ACSS2	SREBF2	9606.ENSP00000253382	9606.ENSP00000354476	0	0	0	0	0.062	0	0	0.444	0.456
ACSS2	FADS2	9606.ENSP00000253382	9606.ENSP00000278840	0	0	0	0	0	0	0	0.456	0.456
ACSS2	PMVK	9606.ENSP00000253382	9606.ENSP00000357452	0	0	0	0	0.144	0	0	0.401	0.466
ACSS2	HMGCR	9606.ENSP00000253382	9606.ENSP00000287936	0	0	0	0	0.073	0	0	0.475	0.492
ACSS2	FDPS	9606.ENSP00000253382	9606.ENSP00000349078	0	0	0	0	0.081	0.211	0	0.379	0.51
ACSS2	PCYT2	9606.ENSP00000253382	9606.ENSP00000442050	0	0	0	0	0.118	0	0	0.477	0.52
ACSS2	FDFT1	9606.ENSP00000253382	9606.ENSP00000480828	0	0	0	0	0.146	0	0	0.465	0.523
ACSS2	LPL	9606.ENSP00000253382	9606.ENSP00000309757	0	0	0	0	0.061	0	0	0.523	0.533
ACSS2	MVD	9606.ENSP00000253382	9606.ENSP00000301012	0	0	0	0	0.184	0.198	0	0.395	0.569
ACSS2	SCD	9606.ENSP00000253382	9606.ENSP00000359380	0.059	0	0	0	0.108	0	0	0.544	0.584
ACSS2	HMGCS1	9606.ENSP00000253382	9606.ENSP00000322706	0	0	0	0	0.152	0	0	0.572	0.621
ACTG1	TRIB3	9606.ENSP00000458162	9606.ENSP00000217233	0	0	0	0	0.062	0.078	0	0.127	0.179
ACTG1	ALDOC	9606.ENSP00000458162	9606.ENSP00000226253	0	0	0	0	0.069	0.057	0	0.234	0.269
ACTG1	GSTM2	9606.ENSP00000458162	9606.ENSP00000241337	0	0	0	0	0	0.103	0	0.134	0.19
ACTG1	LGALS3	9606.ENSP00000458162	9606.ENSP00000254301	0	0	0	0	0	0.06	0	0.31	0.323
ACTG1	JAG1	9606.ENSP00000458162	9606.ENSP00000254958	0	0	0	0	0	0.077	0	0.224	0.253
ACTG1	SQLE	9606.ENSP00000458162	9606.ENSP00000265896	0	0	0	0	0.076	0.057	0	0.139	0.184
ACTG1	FADS2	9606.ENSP00000458162	9606.ENSP00000278840	0	0	0	0	0.064	0	0	0.181	0.201
ACTG1	PPARG	9606.ENSP00000458162	9606.ENSP00000287820	0	0	0	0	0	0.056	0.6	0.422	0.762
ACTG1	HMGCR	9606.ENSP00000458162	9606.ENSP00000287936	0	0	0	0	0.063	0	0	0.229	0.247
ACTG1	ANXA5	9606.ENSP00000458162	9606.ENSP00000296511	0	0	0	0	0.096	0.243	0	0.904	0.929
ACTG1	FABP5	9606.ENSP00000458162	9606.ENSP00000297258	0	0	0	0	0.063	0	0	0.151	0.171
ACTG1	MVD	9606.ENSP00000458162	9606.ENSP00000301012	0	0	0	0	0	0.227	0	0.092	0.268
ACTG1	GUSB	9606.ENSP00000458162	9606.ENSP00000302728	0	0	0	0	0	0	0	0.711	0.711
ACTG1	ALCAM	9606.ENSP00000458162	9606.ENSP00000305988	0	0	0	0	0	0	0	0.152	0.152
ACTG1	LPL	9606.ENSP00000458162	9606.ENSP00000309757	0	0	0	0	0	0	0	0.193	0.193
ACTG1	CLU	9606.ENSP00000458162	9606.ENSP00000315130	0	0	0	0	0	0	0	0.219	0.219
ACTG1	HMGCS1	9606.ENSP00000458162	9606.ENSP00000322706	0	0	0	0	0.058	0.15	0	0.175	0.281
ACTG1	PLAUR	9606.ENSP00000458162	9606.ENSP00000339328	0	0	0	0	0.049	0	0	0.162	0.169
ACTG1	GNAI1	9606.ENSP00000458162	9606.ENSP00000343027	0	0	0	0	0	0.135	0	0.132	0.217
ACTG1	ATF3	9606.ENSP00000458162	9606.ENSP00000344352	0	0	0	0	0	0	0	0.221	0.221
ACTG1	CTNNB1	9606.ENSP00000458162	9606.ENSP00000344456	0	0	0	0	0.095	0.125	0	0.515	0.583
ACTG1	DHCR7	9606.ENSP00000458162	9606.ENSP00000347717	0	0.009	0	0	0.07	0	0	0.128	0.155
ACTG1	FDPS	9606.ENSP00000458162	9606.ENSP00000349078	0	0	0	0	0.071	0.138	0	0.109	0.225
ACTG1	SREBF2	9606.ENSP00000458162	9606.ENSP00000354476	0	0	0	0	0	0.088	0	0.151	0.193
ACTG1	SCD	9606.ENSP00000458162	9606.ENSP00000359380	0	0	0	0	0.086	0	0	0.208	0.245
ACTG1	ERRFI1	9606.ENSP00000458162	9606.ENSP00000366702	0	0	0	0	0	0.178	0	0.066	0.199
ACTG1	CD9	9606.ENSP00000458162	9606.ENSP00000371958	0	0	0	0	0.058	0.071	0	0.325	0.358
ACTG1	LGMN	9606.ENSP00000458162	9606.ENSP00000376911	0	0	0	0	0.062	0	0	0.132	0.151
ACTG1	CBSL	9606.ENSP00000458162	9606.ENSP00000381231	0	0	0	0	0	0	0	0.178	0.178
ACTG1	GPX8	9606.ENSP00000458162	9606.ENSP00000423822	0	0	0	0	0.083	0	0	0.187	0.223
ACTG1	LDLR	9606.ENSP00000458162	9606.ENSP00000454071	0	0	0	0	0	0.068	0	0.174	0.197
ACTG1	FDFT1	9606.ENSP00000458162	9606.ENSP00000480828	0	0	0	0	0.065	0	0	0.159	0.18
ADH4	ALDOC	9606.ENSP00000265512	9606.ENSP00000226253	0	0	0	0	0.065	0	0	0.242	0.261
ADH4	GSTM2	9606.ENSP00000265512	9606.ENSP00000241337	0	0	0	0	0.062	0.166	0.65	0.073	0.712
ADH4	FDFT1	9606.ENSP00000265512	9606.ENSP00000480828	0	0	0	0	0	0	0	0.151	0.151
ADH4	FABP5	9606.ENSP00000265512	9606.ENSP00000297258	0	0	0	0	0.049	0	0	0.154	0.161
ADH4	TM7SF2	9606.ENSP00000265512	9606.ENSP00000279263	0	0	0	0	0.062	0	0	0.153	0.172
ADH4	GNAI1	9606.ENSP00000265512	9606.ENSP00000343027	0	0	0	0	0	0.158	0	0.062	0.176
ADH4	FADS2	9606.ENSP00000265512	9606.ENSP00000278840	0	0	0	0	0	0	0	0.18	0.18
ALCAM	LGALS3	9606.ENSP00000305988	9606.ENSP00000254301	0	0	0	0	0	0.665	0	0.231	0.731
ALCAM	JAG1	9606.ENSP00000305988	9606.ENSP00000254958	0	0	0	0	0.062	0	0	0.329	0.344
ALCAM	PPARG	9606.ENSP00000305988	9606.ENSP00000287820	0	0	0	0	0	0	0	0.298	0.298
ALCAM	ANXA5	9606.ENSP00000305988	9606.ENSP00000296511	0	0	0	0	0.069	0	0	0.305	0.325
ALCAM	CLU	9606.ENSP00000305988	9606.ENSP00000315130	0	0	0	0	0	0	0	0.188	0.188
ALCAM	PLAUR	9606.ENSP00000305988	9606.ENSP00000339328	0	0	0	0	0	0	0	0.195	0.195
ALCAM	LPL	9606.ENSP00000305988	9606.ENSP00000309757	0	0	0	0	0	0	0	0.252	0.252
ALCAM	TNFRSF12A	9606.ENSP00000305988	9606.ENSP00000326737	0	0	0	0	0.06	0	0	0.274	0.288
ALCAM	CTNNB1	9606.ENSP00000305988	9606.ENSP00000344456	0	0	0	0	0.062	0	0	0.467	0.479
ALCAM	CD9	9606.ENSP00000305988	9606.ENSP00000371958	0	0	0	0	0	0.27	0	0.882	0.91
ALDOC	CYP51A1	9606.ENSP00000226253	9606.ENSP00000003100	0	0	0	0	0.062	0	0	0.137	0.156
ALDOC	ECH1	9606.ENSP00000226253	9606.ENSP00000221418	0	0	0	0	0.062	0	0	0.187	0.205
ALDOC	GLDC	9606.ENSP00000226253	9606.ENSP00000370737	0	0	0	0	0.066	0	0	0.129	0.152
ALDOC	PCYT2	9606.ENSP00000226253	9606.ENSP00000442050	0	0	0	0	0.092	0	0	0.123	0.169
ALDOC	LSS	9606.ENSP00000226253	9606.ENSP00000380837	0	0	0	0	0	0	0	0.174	0.174
ALDOC	HSD17B7	9606.ENSP00000226253	9606.ENSP00000254521	0	0	0	0	0	0	0	0.181	0.181
ALDOC	FDFT1	9606.ENSP00000226253	9606.ENSP00000480828	0	0	0	0	0.064	0	0	0.163	0.183
ALDOC	NSDHL	9606.ENSP00000226253	9606.ENSP00000359297	0	0	0	0	0	0	0	0.185	0.185
ALDOC	MAL2	9606.ENSP00000226253	9606.ENSP00000479708	0	0	0	0	0	0	0	0.186	0.186
ALDOC	FDPS	9606.ENSP00000226253	9606.ENSP00000349078	0	0	0	0	0.062	0	0	0.184	0.201
ALDOC	CTNNB1	9606.ENSP00000226253	9606.ENSP00000344456	0	0	0	0	0.069	0	0	0.182	0.207
ALDOC	FADS2	9606.ENSP00000226253	9606.ENSP00000278840	0	0	0	0	0.062	0	0	0.189	0.207
ALDOC	SCD	9606.ENSP00000226253	9606.ENSP00000359380	0	0	0	0	0.114	0	0	0.143	0.208
ALDOC	GNAI1	9606.ENSP00000226253	9606.ENSP00000343027	0	0	0	0	0	0.161	0	0.107	0.218
ALDOC	CLU	9606.ENSP00000226253	9606.ENSP00000315130	0	0	0	0	0.09	0	0	0.176	0.219
ALDOC	PDK3	9606.ENSP00000226253	9606.ENSP00000387536	0	0	0	0	0.082	0	0	0.188	0.223
ALDOC	GSTM2	9606.ENSP00000226253	9606.ENSP00000241337	0	0	0	0	0.059	0.243	0	0	0.257
ALDOC	PMVK	9606.ENSP00000226253	9606.ENSP00000357452	0	0	0	0	0.06	0	0	0.245	0.26
ALDOC	SQLE	9606.ENSP00000226253	9606.ENSP00000265896	0	0	0	0	0.063	0.111	0	0.2	0.276
ALDOC	HMGCS1	9606.ENSP00000226253	9606.ENSP00000322706	0	0	0	0	0.063	0	0	0.262	0.279
ALDOC	FABP5	9606.ENSP00000226253	9606.ENSP00000297258	0	0	0	0	0.062	0.52	0	0.133	0.576
ANTXR2	CTNNB1	9606.ENSP00000306185	9606.ENSP00000344456	0	0	0	0	0	0	0	0.154	0.154
ANTXR2	LGMN	9606.ENSP00000306185	9606.ENSP00000376911	0	0	0	0	0.064	0	0	0.145	0.165
ANXA5	TRIB3	9606.ENSP00000296511	9606.ENSP00000217233	0	0	0	0	0	0	0	0.171	0.171
ANXA5	LGALS3	9606.ENSP00000296511	9606.ENSP00000254301	0	0	0	0	0.099	0.06	0	0.493	0.533
ANXA5	JAG1	9606.ENSP00000296511	9606.ENSP00000254958	0	0	0	0	0.072	0	0	0.348	0.369
ANXA5	S100A11	9606.ENSP00000296511	9606.ENSP00000271638	0	0	0	0	0.271	0.058	0	0.492	0.621
ANXA5	PPARG	9606.ENSP00000296511	9606.ENSP00000287820	0	0	0	0	0.062	0	0	0.458	0.469
ANXA5	HMGCR	9606.ENSP00000296511	9606.ENSP00000287936	0	0	0	0	0	0	0	0.224	0.224
ANXA5	GNAI1	9606.ENSP00000296511	9606.ENSP00000343027	0	0	0	0	0	0.144	0	0.049	0.151
ANXA5	FABP5	9606.ENSP00000296511	9606.ENSP00000297258	0	0	0	0	0.053	0	0	0.142	0.152
ANXA5	LPL	9606.ENSP00000296511	9606.ENSP00000309757	0	0	0	0	0.062	0	0	0.136	0.155
ANXA5	ATF5	9606.ENSP00000296511	9606.ENSP00000396954	0	0	0	0	0	0	0	0.162	0.162
ANXA5	FDPS	9606.ENSP00000296511	9606.ENSP00000349078	0	0	0	0	0	0	0	0.166	0.166
ANXA5	NFIL3	9606.ENSP00000296511	9606.ENSP00000297689	0	0	0	0	0	0	0	0.167	0.167
ANXA5	TNFRSF12A	9606.ENSP00000296511	9606.ENSP00000326737	0	0	0	0	0.117	0	0	0.115	0.185
ANXA5	HMGCS1	9606.ENSP00000296511	9606.ENSP00000322706	0	0	0	0	0	0.128	0	0.115	0.195
ANXA5	CBSL	9606.ENSP00000296511	9606.ENSP00000381231	0	0	0	0	0	0	0	0.205	0.205
ANXA5	LDLR	9606.ENSP00000296511	9606.ENSP00000454071	0	0	0	0	0.062	0	0	0.214	0.231
ANXA5	TP53INP1	9606.ENSP00000296511	9606.ENSP00000344215	0	0	0	0	0	0	0	0.242	0.241
ANXA5	GUSB	9606.ENSP00000296511	9606.ENSP00000302728	0	0	0	0	0.062	0	0	0.242	0.258
ANXA5	PLAUR	9606.ENSP00000296511	9606.ENSP00000339328	0	0	0	0	0.076	0	0	0.244	0.272
ANXA5	CLU	9606.ENSP00000296511	9606.ENSP00000315130	0	0	0	0	0.051	0	0	0.298	0.305
ANXA5	ATF3	9606.ENSP00000296511	9606.ENSP00000344352	0	0	0	0	0.062	0	0	0.298	0.313
ANXA5	GPX8	9606.ENSP00000296511	9606.ENSP00000423822	0	0	0	0	0.107	0.062	0	0.261	0.327
ANXA5	CTNNB1	9606.ENSP00000296511	9606.ENSP00000344456	0	0	0	0	0.063	0	0	0.689	0.696
ANXA5	CD9	9606.ENSP00000296511	9606.ENSP00000371958	0	0	0	0	0.101	0	0	0.69	0.709
ATF3	CYP51A1	9606.ENSP00000344352	9606.ENSP00000003100	0	0	0	0	0	0	0	0.153	0.153
ATF3	TRIB3	9606.ENSP00000344352	9606.ENSP00000217233	0	0	0	0	0.064	0.078	0.65	0.605	0.864
ATF3	LGALS3	9606.ENSP00000344352	9606.ENSP00000254301	0	0	0	0	0.065	0	0	0.216	0.235
ATF3	PPARG	9606.ENSP00000344352	9606.ENSP00000287820	0	0	0	0	0	0.082	0	0.433	0.458
ATF3	HMGCR	9606.ENSP00000344352	9606.ENSP00000287936	0	0	0	0	0	0	0	0.172	0.171
ATF3	FABP5	9606.ENSP00000344352	9606.ENSP00000297258	0	0	0	0	0	0	0	0.214	0.214
ATF3	NFIL3	9606.ENSP00000344352	9606.ENSP00000297689	0	0	0	0	0.171	0.078	0	0.404	0.505
ATF3	AVPR1A	9606.ENSP00000344352	9606.ENSP00000299178	0	0	0	0	0	0	0	0.188	0.188
ATF3	GUSB	9606.ENSP00000344352	9606.ENSP00000302728	0	0	0	0	0	0	0	0.173	0.173
ATF3	CLU	9606.ENSP00000344352	9606.ENSP00000315130	0	0	0	0	0	0	0	0.157	0.156
ATF3	HMGCS1	9606.ENSP00000344352	9606.ENSP00000322706	0	0	0	0	0	0	0	0.16	0.16
ATF3	TNFRSF12A	9606.ENSP00000344352	9606.ENSP00000326737	0	0	0	0	0.165	0	0	0.228	0.328
ATF3	PLAUR	9606.ENSP00000344352	9606.ENSP00000339328	0	0	0	0	0.065	0	0	0.285	0.303
ATF3	TP53INP1	9606.ENSP00000344352	9606.ENSP00000344215	0	0	0	0	0	0	0	0.242	0.242
ATF3	FDFT1	9606.ENSP00000344352	9606.ENSP00000480828	0	0	0	0	0.062	0	0	0.146	0.164
ATF3	SCD	9606.ENSP00000344352	9606.ENSP00000359380	0	0	0	0	0	0	0	0.183	0.183
ATF3	ERRFI1	9606.ENSP00000344352	9606.ENSP00000366702	0	0	0	0	0.084	0	0	0.155	0.193
ATF3	CD9	9606.ENSP00000344352	9606.ENSP00000371958	0	0	0	0	0	0.058	0	0.178	0.193
ATF3	LDLR	9606.ENSP00000344352	9606.ENSP00000454071	0	0	0	0	0	0	0	0.194	0.194
ATF3	SREBF2	9606.ENSP00000344352	9606.ENSP00000354476	0	0	0	0	0	0.072	0	0.177	0.204
ATF3	CTNNB1	9606.ENSP00000344352	9606.ENSP00000344456	0	0	0	0	0	0	0	0.38	0.38
ATF3	ATF5	9606.ENSP00000344352	9606.ENSP00000396954	0	0	0	0	0	0.058	0	0.553	0.561
ATF5	TRIB3	9606.ENSP00000396954	9606.ENSP00000217233	0	0	0	0	0.087	0.507	0	0.476	0.744
ATF5	PPARG	9606.ENSP00000396954	9606.ENSP00000287820	0	0	0	0	0.062	0.118	0	0.191	0.272
ATF5	NFIL3	9606.ENSP00000396954	9606.ENSP00000297689	0	0	0	0	0.062	0.236	0	0.204	0.38
ATF5	DHCR7	9606.ENSP00000396954	9606.ENSP00000347717	0	0	0	0	0	0	0	0.157	0.157
ATF5	SREBF2	9606.ENSP00000396954	9606.ENSP00000354476	0	0	0	0	0.062	0	0	0.184	0.202
ATF5	ERRFI1	9606.ENSP00000396954	9606.ENSP00000366702	0	0	0	0	0	0	0	0.307	0.307
AVPR1A	GNAI1	9606.ENSP00000299178	9606.ENSP00000343027	0	0	0	0	0	0.151	0	0.181	0.274
CBSL	CYP51A1	9606.ENSP00000381231	9606.ENSP00000003100	0	0	0	0	0	0.177	0	0.123	0.247
CBSL	GSTM2	9606.ENSP00000381231	9606.ENSP00000241337	0	0	0	0	0	0.154	0	0.183	0.279
CBSL	LGALS3	9606.ENSP00000381231	9606.ENSP00000254301	0	0	0	0	0	0	0	0.175	0.175
CBSL	PPARG	9606.ENSP00000381231	9606.ENSP00000287820	0	0	0	0	0	0	0	0.268	0.268
CBSL	HMGCR	9606.ENSP00000381231	9606.ENSP00000287936	0	0	0	0	0	0	0	0.171	0.171
CBSL	ETHE1	9606.ENSP00000381231	9606.ENSP00000292147	0	0	0	0	0.062	0	0	0.566	0.576
CBSL	MVD	9606.ENSP00000381231	9606.ENSP00000301012	0	0	0	0	0	0	0	0.185	0.185
CBSL	GUSB	9606.ENSP00000381231	9606.ENSP00000302728	0	0	0	0	0	0	0	0.187	0.187
CBSL	LPL	9606.ENSP00000381231	9606.ENSP00000309757	0	0	0	0	0.062	0	0	0.172	0.19
CBSL	CLU	9606.ENSP00000381231	9606.ENSP00000315130	0	0	0	0	0.062	0	0	0.183	0.201
CBSL	GNAI1	9606.ENSP00000381231	9606.ENSP00000343027	0	0	0	0	0	0.178	0	0	0.177
CBSL	CTNNB1	9606.ENSP00000381231	9606.ENSP00000344456	0	0	0	0	0.049	0.101	0	0.257	0.309
CBSL	FDPS	9606.ENSP00000381231	9606.ENSP00000349078	0.041	0	0	0	0	0	0	0.158	0.157
CBSL	PMVK	9606.ENSP00000381231	9606.ENSP00000357452	0	0	0	0	0	0	0	0.156	0.155
CBSL	SCD	9606.ENSP00000381231	9606.ENSP00000359380	0.043	0	0	0	0.049	0	0	0.203	0.211
CBSL	GLDC	9606.ENSP00000381231	9606.ENSP00000370737	0	0	0	0	0.068	0	0	0.28	0.3
CBSL	LGMN	9606.ENSP00000381231	9606.ENSP00000376911	0	0	0	0	0	0	0	0.179	0.179
CBSL	PDK3	9606.ENSP00000381231	9606.ENSP00000387536	0.053	0	0	0	0.062	0	0	0.12	0.15
CBSL	GPX8	9606.ENSP00000381231	9606.ENSP00000423822	0.051	0	0	0	0.049	0	0	0.154	0.169
CBSL	LDLR	9606.ENSP00000381231	9606.ENSP00000454071	0	0	0	0	0	0	0	0.181	0.181
CBSL	PCYT2	9606.ENSP00000381231	9606.ENSP00000442050	0	0	0	0	0.062	0	0	0.163	0.182
CBSL	FDFT1	9606.ENSP00000381231	9606.ENSP00000480828	0.043	0	0	0	0.063	0	0	0.181	0.201
CBSL	MVK	9606.ENSP00000381231	9606.ENSP00000443551	0.131	0	0	0	0	0	0	0.125	0.207
CD9	LGALS3	9606.ENSP00000371958	9606.ENSP00000254301	0	0	0	0	0.119	0	0	0.307	0.364
CD9	JAG1	9606.ENSP00000371958	9606.ENSP00000254958	0	0	0	0	0.091	0	0	0.152	0.197
CD9	S100A11	9606.ENSP00000371958	9606.ENSP00000271638	0	0	0	0	0.119	0	0	0.159	0.228
CD9	PPARG	9606.ENSP00000371958	9606.ENSP00000287820	0	0	0	0	0	0	0	0.21	0.21
CD9	FABP5	9606.ENSP00000371958	9606.ENSP00000297258	0	0	0	0	0.062	0	0	0.203	0.22
CD9	CLU	9606.ENSP00000371958	9606.ENSP00000315130	0	0	0	0	0	0	0	0.17	0.169
CD9	TNFRSF12A	9606.ENSP00000371958	9606.ENSP00000326737	0	0	0	0	0.098	0	0	0.123	0.175
CD9	PLAUR	9606.ENSP00000371958	9606.ENSP00000339328	0	0	0	0	0.062	0	0	0.245	0.261
CD9	CTNNB1	9606.ENSP00000371958	9606.ENSP00000344456	0	0	0	0	0.064	0	0	0.782	0.787
CLU	GSTM2	9606.ENSP00000315130	9606.ENSP00000241337	0	0	0	0	0	0	0	0.168	0.168
CLU	LGALS3	9606.ENSP00000315130	9606.ENSP00000254301	0	0	0	0	0	0	0	0.666	0.667
CLU	S100A11	9606.ENSP00000315130	9606.ENSP00000271638	0	0	0	0	0.063	0	0	0.215	0.233
CLU	PPARG	9606.ENSP00000315130	9606.ENSP00000287820	0	0	0	0	0	0.069	0	0.246	0.268
CLU	HMGCR	9606.ENSP00000315130	9606.ENSP00000287936	0	0	0	0	0	0	0	0.171	0.171
CLU	FABP5	9606.ENSP00000315130	9606.ENSP00000297258	0	0	0	0	0	0	0	0.156	0.155
CLU	LPL	9606.ENSP00000315130	9606.ENSP00000309757	0	0	0	0	0.061	0	0.54	0.396	0.716
CLU	FDPS	9606.ENSP00000315130	9606.ENSP00000349078	0	0	0	0	0	0	0	0.16	0.16
CLU	LGMN	9606.ENSP00000315130	9606.ENSP00000376911	0	0	0	0	0	0	0	0.192	0.192
CLU	TP53INP1	9606.ENSP00000315130	9606.ENSP00000344215	0	0	0	0	0	0	0	0.304	0.304
CLU	CTNNB1	9606.ENSP00000315130	9606.ENSP00000344456	0	0	0	0	0.062	0	0	0.29	0.305
CLU	LDLR	9606.ENSP00000315130	9606.ENSP00000454071	0	0	0	0	0.06	0.105	0.54	0.571	0.812
CTNNB1	CYP51A1	9606.ENSP00000344456	9606.ENSP00000003100	0	0	0	0	0	0.105	0	0.101	0.161
CTNNB1	TRIB3	9606.ENSP00000344456	9606.ENSP00000217233	0	0	0	0	0	0.056	0	0.474	0.482
CTNNB1	GSTM2	9606.ENSP00000344456	9606.ENSP00000241337	0	0	0	0	0	0	0	0.257	0.257
CTNNB1	LGALS3	9606.ENSP00000344456	9606.ENSP00000254301	0	0	0	0	0	0.107	0	0.987	0.988
CTNNB1	JAG1	9606.ENSP00000344456	9606.ENSP00000254958	0	0	0	0	0.076	0.184	0	0.746	0.792
CTNNB1	S100A11	9606.ENSP00000344456	9606.ENSP00000271638	0	0	0	0	0	0	0	0.18	0.179
CTNNB1	PPARG	9606.ENSP00000344456	9606.ENSP00000287820	0	0	0	0	0	0.837	0	0.986	0.997
CTNNB1	HMGCR	9606.ENSP00000344456	9606.ENSP00000287936	0	0	0	0	0	0.057	0	0.226	0.239
CTNNB1	FABP5	9606.ENSP00000344456	9606.ENSP00000297258	0	0	0	0	0	0	0	0.208	0.208
CTNNB1	GUSB	9606.ENSP00000344456	9606.ENSP00000302728	0	0	0	0	0.062	0	0	0.263	0.279
CTNNB1	LPL	9606.ENSP00000344456	9606.ENSP00000309757	0	0	0	0	0	0	0	0.27	0.27
CTNNB1	TNFRSF12A	9606.ENSP00000344456	9606.ENSP00000326737	0	0	0	0	0	0	0	0.194	0.194
CTNNB1	PLAUR	9606.ENSP00000344456	9606.ENSP00000339328	0	0	0	0	0	0	0	0.55	0.55
CTNNB1	GNAI1	9606.ENSP00000344456	9606.ENSP00000343027	0	0	0	0	0.062	0	0	0.172	0.19
CTNNB1	TP53INP1	9606.ENSP00000344456	9606.ENSP00000344215	0	0	0	0	0	0	0	0.204	0.204
CTNNB1	FDFT1	9606.ENSP00000344456	9606.ENSP00000480828	0	0	0	0	0.062	0	0	0.132	0.151
CTNNB1	FDPS	9606.ENSP00000344456	9606.ENSP00000349078	0.054	0	0	0	0.062	0	0	0.151	0.181
CTNNB1	ERRFI1	9606.ENSP00000344456	9606.ENSP00000366702	0	0	0	0	0	0	0	0.181	0.181
CTNNB1	DHCR7	9606.ENSP00000344456	9606.ENSP00000347717	0	0	0	0	0.063	0.056	0	0.152	0.185
CTNNB1	GPX8	9606.ENSP00000344456	9606.ENSP00000423822	0	0	0	0	0	0	0	0.189	0.189
CTNNB1	GLDC	9606.ENSP00000344456	9606.ENSP00000370737	0.046	0	0	0	0.065	0	0	0.167	0.192
CTNNB1	SREBF2	9606.ENSP00000344456	9606.ENSP00000354476	0	0	0	0	0	0.105	0	0.216	0.269
CTNNB1	SCD	9606.ENSP00000344456	9606.ENSP00000359380	0	0	0	0	0	0	0	0.272	0.272
CTNNB1	SEMA3B	9606.ENSP00000344456	9606.ENSP00000484146	0	0	0	0	0.054	0.056	0	0.3	0.32
CTNNB1	LDLR	9606.ENSP00000344456	9606.ENSP00000454071	0	0	0	0	0	0.116	0	0.663	0.689
CYP51A1	LPL	9606.ENSP00000003100	9606.ENSP00000309757	0	0	0	0	0	0	0	0.157	0.157
CYP51A1	TMEM97	9606.ENSP00000003100	9606.ENSP00000226230	0	0	0	0	0.081	0	0	0.158	0.193
CYP51A1	ECH1	9606.ENSP00000003100	9606.ENSP00000221418	0	0	0	0	0	0	0	0.212	0.212
CYP51A1	PPARG	9606.ENSP00000003100	9606.ENSP00000287820	0	0	0	0	0	0.073	0	0.214	0.24
CYP51A1	FABP5	9606.ENSP00000003100	9606.ENSP00000297258	0	0	0	0	0.062	0	0	0.233	0.249
CYP51A1	FADS2	9606.ENSP00000003100	9606.ENSP00000278840	0.046	0	0	0	0.114	0	0	0.42	0.468
CYP51A1	LDLR	9606.ENSP00000003100	9606.ENSP00000454071	0	0	0	0	0.128	0	0	0.415	0.469
CYP51A1	EBP	9606.ENSP00000003100	9606.ENSP00000417052	0	0	0	0	0.18	0	0	0.554	0.619
CYP51A1	SCD	9606.ENSP00000003100	9606.ENSP00000359380	0	0	0	0	0.202	0.116	0	0.552	0.656
CYP51A1	PMVK	9606.ENSP00000003100	9606.ENSP00000357452	0	0	0	0	0.441	0	0	0.619	0.778
CYP51A1	MVK	9606.ENSP00000003100	9606.ENSP00000443551	0	0	0	0	0.187	0	0	0.777	0.811
CYP51A1	DHCR7	9606.ENSP00000003100	9606.ENSP00000347717	0	0	0	0	0.543	0.297	0	0.744	0.911
CYP51A1	MVD	9606.ENSP00000003100	9606.ENSP00000301012	0	0	0	0	0.801	0.058	0	0.786	0.956
CYP51A1	FDPS	9606.ENSP00000003100	9606.ENSP00000349078	0	0	0	0	0.681	0	0	0.87	0.956
CYP51A1	SREBF2	9606.ENSP00000003100	9606.ENSP00000354476	0	0	0	0	0.064	0	0.9	0.66	0.965
CYP51A1	HMGCR	9606.ENSP00000003100	9606.ENSP00000287936	0	0	0	0	0.862	0	0	0.85	0.978
CYP51A1	HMGCS1	9606.ENSP00000003100	9606.ENSP00000322706	0.05	0	0	0	0.929	0.06	0	0.836	0.988
CYP51A1	SQLE	9606.ENSP00000003100	9606.ENSP00000265896	0	0	0	0	0.928	0.168	0	0.908	0.994
CYP51A1	HSD17B7	9606.ENSP00000003100	9606.ENSP00000254521	0	0	0	0	0.386	0.937	0	0.866	0.994
CYP51A1	FDFT1	9606.ENSP00000003100	9606.ENSP00000480828	0.05	0	0	0	0.809	0.781	0	0.896	0.995
CYP51A1	TM7SF2	9606.ENSP00000003100	9606.ENSP00000279263	0	0	0	0	0.212	0.695	0.9	0.839	0.995
CYP51A1	NSDHL	9606.ENSP00000003100	9606.ENSP00000359297	0	0	0	0	0.652	0.937	0	0.88	0.997
CYP51A1	SC5D	9606.ENSP00000003100	9606.ENSP00000264027	0	0	0	0	0.798	0.937	0	0.886	0.998
CYP51A1	LSS	9606.ENSP00000003100	9606.ENSP00000380837	0.041	0	0	0	0.823	0.781	0.9	0.88	0.999
DHCR7	TMEM97	9606.ENSP00000347717	9606.ENSP00000226230	0	0	0	0	0.112	0	0	0.155	0.217
DHCR7	HSD17B7	9606.ENSP00000347717	9606.ENSP00000254521	0	0	0	0	0.063	0.369	0	0.654	0.777
DHCR7	SC5D	9606.ENSP00000347717	9606.ENSP00000264027	0	0	0	0	0.148	0.528	0.9	0.792	0.99
DHCR7	SQLE	9606.ENSP00000347717	9606.ENSP00000265896	0	0	0	0	0.478	0.498	0	0.826	0.95
DHCR7	FADS2	9606.ENSP00000347717	9606.ENSP00000278840	0	0	0	0	0.121	0	0	0.412	0.462
DHCR7	TM7SF2	9606.ENSP00000347717	9606.ENSP00000279263	0	0	0.276	0.862	0.171	0	0	0.647	0.269
DHCR7	PPARG	9606.ENSP00000347717	9606.ENSP00000287820	0	0	0	0	0	0	0	0.159	0.158
DHCR7	HMGCR	9606.ENSP00000347717	9606.ENSP00000287936	0	0	0	0	0.392	0	0	0.77	0.854
DHCR7	FABP5	9606.ENSP00000347717	9606.ENSP00000297258	0	0	0	0	0.062	0	0	0.135	0.154
DHCR7	MVD	9606.ENSP00000347717	9606.ENSP00000301012	0	0	0	0	0.278	0	0	0.775	0.831
DHCR7	LPL	9606.ENSP00000347717	9606.ENSP00000309757	0	0	0	0	0	0	0	0.185	0.185
DHCR7	HMGCS1	9606.ENSP00000347717	9606.ENSP00000322706	0	0	0	0	0.683	0	0	0.772	0.925
DHCR7	PCYT2	9606.ENSP00000347717	9606.ENSP00000442050	0	0	0	0	0.165	0	0	0	0.165
DHCR7	LDLR	9606.ENSP00000347717	9606.ENSP00000454071	0	0	0	0	0.115	0	0	0.453	0.496
DHCR7	SCD	9606.ENSP00000347717	9606.ENSP00000359380	0	0	0	0	0.258	0	0	0.439	0.566
DHCR7	PMVK	9606.ENSP00000347717	9606.ENSP00000357452	0	0	0	0	0.143	0	0	0.58	0.625
DHCR7	MVK	9606.ENSP00000347717	9606.ENSP00000443551	0	0	0	0	0.171	0	0	0.762	0.794
DHCR7	EBP	9606.ENSP00000347717	9606.ENSP00000417052	0	0	0	0	0.193	0	0	0.778	0.813
DHCR7	FDPS	9606.ENSP00000347717	9606.ENSP00000349078	0	0	0	0	0.313	0	0	0.757	0.826
DHCR7	FDFT1	9606.ENSP00000347717	9606.ENSP00000480828	0	0	0	0	0.266	0	0	0.812	0.856
DHCR7	SREBF2	9606.ENSP00000347717	9606.ENSP00000354476	0	0	0	0	0.125	0	0.9	0.626	0.964
DHCR7	NSDHL	9606.ENSP00000347717	9606.ENSP00000359297	0	0	0	0	0.821	0.34	0	0.737	0.966
DHCR7	LSS	9606.ENSP00000347717	9606.ENSP00000380837	0	0	0	0	0.845	0	0	0.795	0.967
EBP	TMEM97	9606.ENSP00000417052	9606.ENSP00000226230	0	0	0	0	0.077	0.063	0	0.166	0.215
EBP	HSD17B7	9606.ENSP00000417052	9606.ENSP00000254521	0	0	0	0	0.064	0	0.9	0.408	0.939
EBP	SC5D	9606.ENSP00000417052	9606.ENSP00000264027	0	0	0	0	0.146	0	0.9	0.826	0.983
EBP	SQLE	9606.ENSP00000417052	9606.ENSP00000265896	0	0	0	0	0.146	0	0	0.485	0.542
EBP	FADS2	9606.ENSP00000417052	9606.ENSP00000278840	0	0	0	0	0.068	0	0	0.188	0.211
EBP	TM7SF2	9606.ENSP00000417052	9606.ENSP00000279263	0	0	0	0	0.146	0	0.9	0.772	0.978
EBP	HMGCR	9606.ENSP00000417052	9606.ENSP00000287936	0	0	0	0	0.085	0	0	0.441	0.467
EBP	MVD	9606.ENSP00000417052	9606.ENSP00000301012	0	0	0	0	0.082	0	0	0.533	0.552
EBP	HMGCS1	9606.ENSP00000417052	9606.ENSP00000322706	0	0	0	0	0.375	0	0	0.503	0.676
EBP	FDPS	9606.ENSP00000417052	9606.ENSP00000349078	0	0	0	0	0.224	0	0	0.503	0.598
EBP	SREBF2	9606.ENSP00000417052	9606.ENSP00000354476	0	0	0	0	0	0	0	0.249	0.249
EBP	PMVK	9606.ENSP00000417052	9606.ENSP00000357452	0	0	0	0	0.067	0	0	0.476	0.49
EBP	NSDHL	9606.ENSP00000417052	9606.ENSP00000359297	0	0	0	0	0.665	0	0	0.83	0.94
EBP	SCD	9606.ENSP00000417052	9606.ENSP00000359380	0	0	0	0	0.086	0	0	0.336	0.367
EBP	LSS	9606.ENSP00000417052	9606.ENSP00000380837	0	0	0	0	0.184	0	0	0.602	0.661
EBP	MVK	9606.ENSP00000417052	9606.ENSP00000443551	0	0	0	0	0.065	0	0	0.524	0.536
EBP	FDFT1	9606.ENSP00000417052	9606.ENSP00000480828	0	0	0	0	0.127	0	0	0.586	0.624
ECH1	FDPS	9606.ENSP00000221418	9606.ENSP00000349078	0	0	0	0	0	0	0	0.168	0.168
ECH1	TM7SF2	9606.ENSP00000221418	9606.ENSP00000279263	0	0	0	0	0.099	0	0	0.127	0.18
ECH1	SCD	9606.ENSP00000221418	9606.ENSP00000359380	0	0	0	0	0	0	0	0.18	0.18
ECH1	PPARG	9606.ENSP00000221418	9606.ENSP00000287820	0	0	0	0	0	0	0	0.181	0.181
ECH1	STX5	9606.ENSP00000221418	9606.ENSP00000294179	0	0	0	0	0	0	0	0.184	0.184
ECH1	SC5D	9606.ENSP00000221418	9606.ENSP00000264027	0	0	0	0	0.062	0	0	0.172	0.19
ECH1	FABP5	9606.ENSP00000221418	9606.ENSP00000297258	0	0	0	0	0.062	0	0	0.194	0.212
ECH1	SQLE	9606.ENSP00000221418	9606.ENSP00000265896	0	0	0	0	0	0	0	0.225	0.225
ECH1	ETHE1	9606.ENSP00000221418	9606.ENSP00000292147	0	0	0	0	0.063	0	0	0.207	0.225
ECH1	PMVK	9606.ENSP00000221418	9606.ENSP00000357452	0	0	0	0	0.077	0	0	0.21	0.24
ECH1	HMGCS1	9606.ENSP00000221418	9606.ENSP00000322706	0	0	0	0	0.064	0	0	0.284	0.301
ECH1	FADS2	9606.ENSP00000221418	9606.ENSP00000278840	0	0	0	0	0.065	0	0	0.31	0.328
ERRFI1	NFIL3	9606.ENSP00000366702	9606.ENSP00000297689	0	0	0	0	0.062	0	0	0.207	0.224
ERRFI1	TNFRSF12A	9606.ENSP00000366702	9606.ENSP00000326737	0	0	0	0	0.155	0	0	0.113	0.218
ERRFI1	GLDC	9606.ENSP00000366702	9606.ENSP00000370737	0	0	0	0	0	0	0	0.286	0.286
ETHE1	HSD17B7	9606.ENSP00000292147	9606.ENSP00000254521	0	0	0	0	0	0	0	0.167	0.167
ETHE1	SQLE	9606.ENSP00000292147	9606.ENSP00000265896	0	0	0	0	0.185	0	0	0.076	0.214
ETHE1	LSS	9606.ENSP00000292147	9606.ENSP00000380837	0	0	0	0	0.085	0	0	0.13	0.17
ETHE1	GLDC	9606.ENSP00000292147	9606.ENSP00000370737	0.135	0	0	0	0	0	0	0.117	0.203
FABP5	GSTM2	9606.ENSP00000297258	9606.ENSP00000241337	0	0	0	0	0.057	0.137	0	0.082	0.188
FABP5	LGALS3	9606.ENSP00000297258	9606.ENSP00000254301	0	0	0	0	0.062	0.17	0	0.219	0.338
FABP5	HSD17B7	9606.ENSP00000297258	9606.ENSP00000254521	0	0	0	0	0	0	0	0.189	0.189
FABP5	SQLE	9606.ENSP00000297258	9606.ENSP00000265896	0	0	0	0	0.063	0	0	0.245	0.262
FABP5	S100A11	9606.ENSP00000297258	9606.ENSP00000271638	0	0	0	0	0	0	0	0.194	0.194
FABP5	FADS2	9606.ENSP00000297258	9606.ENSP00000278840	0	0	0	0	0.049	0	0	0.387	0.392
FABP5	PPARG	9606.ENSP00000297258	9606.ENSP00000287820	0	0	0	0	0.063	0.064	0	0.752	0.764
FABP5	HMGCR	9606.ENSP00000297258	9606.ENSP00000287936	0	0	0	0	0	0	0	0.235	0.235
FABP5	LGMN	9606.ENSP00000297258	9606.ENSP00000376911	0	0	0	0	0	0	0	0.161	0.161
FABP5	FDFT1	9606.ENSP00000297258	9606.ENSP00000480828	0	0	0	0	0	0	0	0.17	0.169
FABP5	LDLR	9606.ENSP00000297258	9606.ENSP00000454071	0	0	0	0	0	0	0	0.188	0.188
FABP5	MVD	9606.ENSP00000297258	9606.ENSP00000301012	0	0	0	0	0.062	0	0	0.192	0.209
FABP5	FDPS	9606.ENSP00000297258	9606.ENSP00000349078	0	0	0	0	0.062	0	0	0.198	0.216
FABP5	HMGCS1	9606.ENSP00000297258	9606.ENSP00000322706	0	0	0	0	0.062	0	0	0.274	0.29
FABP5	SREBF2	9606.ENSP00000297258	9606.ENSP00000354476	0	0	0	0	0.062	0	0	0.297	0.313
FABP5	MAL2	9606.ENSP00000297258	9606.ENSP00000479708	0	0	0	0	0	0	0	0.32	0.32
FABP5	LPL	9606.ENSP00000297258	9606.ENSP00000309757	0	0	0	0	0.065	0	0	0.423	0.437
FABP5	SCD	9606.ENSP00000297258	9606.ENSP00000359380	0	0	0	0	0.062	0	0	0.488	0.499
FADS2	TRIB3	9606.ENSP00000278840	9606.ENSP00000217233	0	0	0	0	0	0	0	0.177	0.177
FADS2	HSD17B7	9606.ENSP00000278840	9606.ENSP00000254521	0	0	0	0	0.062	0	0	0.323	0.337
FADS2	SC5D	9606.ENSP00000278840	9606.ENSP00000264027	0.075	0	0	0	0.065	0	0	0.335	0.375
FADS2	SQLE	9606.ENSP00000278840	9606.ENSP00000265896	0.059	0	0	0	0.092	0	0	0.46	0.499
FADS2	PMVK	9606.ENSP00000278840	9606.ENSP00000357452	0	0	0	0	0.065	0	0	0.131	0.153
FADS2	GLDC	9606.ENSP00000278840	9606.ENSP00000370737	0	0	0	0	0.081	0	0	0.116	0.153
FADS2	NFIL3	9606.ENSP00000278840	9606.ENSP00000297689	0	0	0	0	0	0	0	0.166	0.165
FADS2	PCYT2	9606.ENSP00000278840	9606.ENSP00000442050	0	0	0	0	0.064	0	0	0.185	0.205
FADS2	TM7SF2	9606.ENSP00000278840	9606.ENSP00000279263	0	0	0	0	0.094	0	0	0.204	0.248
FADS2	MVD	9606.ENSP00000278840	9606.ENSP00000301012	0	0	0	0	0.081	0	0	0.263	0.294
FADS2	LSS	9606.ENSP00000278840	9606.ENSP00000380837	0	0	0	0	0.096	0	0	0.252	0.295
FADS2	MVK	9606.ENSP00000278840	9606.ENSP00000443551	0	0	0	0	0.062	0	0	0.293	0.308
FADS2	NSDHL	9606.ENSP00000278840	9606.ENSP00000359297	0	0	0	0	0.111	0.049	0	0.337	0.391
FADS2	LPL	9606.ENSP00000278840	9606.ENSP00000309757	0	0	0	0	0	0	0	0.401	0.401
FADS2	LDLR	9606.ENSP00000278840	9606.ENSP00000454071	0	0	0	0	0.062	0	0	0.396	0.409
FADS2	FDPS	9606.ENSP00000278840	9606.ENSP00000349078	0	0	0	0	0.085	0	0	0.4	0.428
FADS2	PPARG	9606.ENSP00000278840	9606.ENSP00000287820	0	0	0	0	0	0.056	0	0.505	0.512
FADS2	FDFT1	9606.ENSP00000278840	9606.ENSP00000480828	0.111	0	0	0	0.178	0	0	0.41	0.532
FADS2	HMGCS1	9606.ENSP00000278840	9606.ENSP00000322706	0	0	0	0	0.109	0	0	0.502	0.537
FADS2	HMGCR	9606.ENSP00000278840	9606.ENSP00000287936	0	0	0	0	0.063	0	0	0.554	0.564
FADS2	SREBF2	9606.ENSP00000278840	9606.ENSP00000354476	0	0	0	0	0.096	0	0	0.591	0.615
FADS2	SCD	9606.ENSP00000278840	9606.ENSP00000359380	0.041	0	0	0	0.162	0.181	0	0.882	0.912
FBXO6	LGALS3	9606.ENSP00000365944	9606.ENSP00000254301	0	0	0	0	0	0.094	0	0.108	0.157
FDFT1	HSD17B7	9606.ENSP00000480828	9606.ENSP00000254521	0	0	0	0	0.2	0.937	0	0.79	0.988
FDFT1	SC5D	9606.ENSP00000480828	9606.ENSP00000264027	0.081	0	0	0	0.344	0.937	0	0.874	0.994
FDFT1	SQLE	9606.ENSP00000480828	9606.ENSP00000265896	0.135	0	0	0	0.569	0	0.9	0.94	0.997
FDFT1	TM7SF2	9606.ENSP00000480828	9606.ENSP00000279263	0	0	0.316	0	0.095	0	0	0.807	0.87
FDFT1	PPARG	9606.ENSP00000480828	9606.ENSP00000287820	0	0	0	0	0	0	0	0.258	0.258
FDFT1	HMGCR	9606.ENSP00000480828	9606.ENSP00000287936	0.111	0	0	0	0.204	0.104	0	0.907	0.933
FDFT1	STX5	9606.ENSP00000480828	9606.ENSP00000294179	0	0	0	0	0	0	0	0.313	0.313
FDFT1	MVD	9606.ENSP00000480828	9606.ENSP00000301012	0.078	0	0	0	0.766	0	0	0.867	0.968
FDFT1	LPL	9606.ENSP00000480828	9606.ENSP00000309757	0	0	0	0	0	0	0	0.17	0.169
FDFT1	HMGCS1	9606.ENSP00000480828	9606.ENSP00000322706	0	0	0	0	0.603	0.058	0	0.871	0.947
FDFT1	FDPS	9606.ENSP00000480828	9606.ENSP00000349078	0.111	0	0	0	0.534	0.151	0.9	0.945	0.997
FDFT1	SREBF2	9606.ENSP00000480828	9606.ENSP00000354476	0	0	0	0	0.085	0.068	0.9	0.691	0.97
FDFT1	PMVK	9606.ENSP00000480828	9606.ENSP00000357452	0	0	0	0	0.488	0	0	0.71	0.845
FDFT1	NSDHL	9606.ENSP00000480828	9606.ENSP00000359297	0.059	0	0	0	0.406	0.937	0	0.866	0.994
FDFT1	SCD	9606.ENSP00000480828	9606.ENSP00000359380	0	0	0	0	0.107	0	0	0.502	0.537
FDFT1	GLDC	9606.ENSP00000480828	9606.ENSP00000370737	0	0	0	0	0.072	0	0	0.599	0.612
FDFT1	LSS	9606.ENSP00000480828	9606.ENSP00000380837	0.219	0	0.387	0	0.639	0	0	0.965	0.993
FDFT1	PCYT2	9606.ENSP00000480828	9606.ENSP00000442050	0	0	0	0	0.063	0	0	0.188	0.206
FDFT1	MVK	9606.ENSP00000480828	9606.ENSP00000443551	0.042	0	0	0	0.358	0	0	0.892	0.928
FDFT1	LDLR	9606.ENSP00000480828	9606.ENSP00000454071	0	0	0	0	0.064	0.068	0	0.524	0.549
FDPS	TMEM97	9606.ENSP00000349078	9606.ENSP00000226230	0	0	0	0	0.105	0	0	0.095	0.155
FDPS	HSD17B7	9606.ENSP00000349078	9606.ENSP00000254521	0	0	0	0	0.087	0	0	0.765	0.777
FDPS	SC5D	9606.ENSP00000349078	9606.ENSP00000264027	0.046	0	0	0	0.118	0.057	0	0.773	0.796
FDPS	SQLE	9606.ENSP00000349078	9606.ENSP00000265896	0.07	0	0	0	0.471	0.066	0	0.898	0.946
FDPS	TM7SF2	9606.ENSP00000349078	9606.ENSP00000279263	0	0	0	0	0.098	0	0	0.775	0.788
FDPS	PPARG	9606.ENSP00000349078	9606.ENSP00000287820	0	0	0	0	0	0.067	0	0.308	0.326
FDPS	HMGCR	9606.ENSP00000349078	9606.ENSP00000287936	0.075	0	0	0	0.119	0.334	0	0.911	0.945
FDPS	MVD	9606.ENSP00000349078	9606.ENSP00000301012	0.075	0	0	0	0.541	0.348	0.9	0.905	0.996
FDPS	LPL	9606.ENSP00000349078	9606.ENSP00000309757	0	0	0	0	0	0	0	0.177	0.177
FDPS	HMGCS1	9606.ENSP00000349078	9606.ENSP00000322706	0.055	0	0	0	0.928	0.388	0	0.898	0.995
FDPS	GNAI1	9606.ENSP00000349078	9606.ENSP00000343027	0	0	0	0	0	0.194	0	0	0.194
FDPS	GLDC	9606.ENSP00000349078	9606.ENSP00000370737	0	0	0	0	0.062	0.129	0	0.092	0.193
FDPS	LDLR	9606.ENSP00000349078	9606.ENSP00000454071	0	0	0	0	0.064	0	0	0.46	0.472
FDPS	SCD	9606.ENSP00000349078	9606.ENSP00000359380	0	0	0	0	0.11	0	0	0.487	0.524
FDPS	PMVK	9606.ENSP00000349078	9606.ENSP00000357452	0	0	0	0	0.198	0.202	0	0.805	0.864
FDPS	LSS	9606.ENSP00000349078	9606.ENSP00000380837	0.167	0	0	0	0.241	0	0	0.872	0.912
FDPS	NSDHL	9606.ENSP00000349078	9606.ENSP00000359297	0	0	0	0	0.448	0	0	0.856	0.917
FDPS	MVK	9606.ENSP00000349078	9606.ENSP00000443551	0.167	0	0	0	0.108	0.056	0	0.913	0.93
FDPS	SREBF2	9606.ENSP00000349078	9606.ENSP00000354476	0	0	0	0	0.064	0	0.9	0.672	0.966
GLDC	GUSB	9606.ENSP00000370737	9606.ENSP00000302728	0.045	0	0	0	0	0	0	0.434	0.436
GLDC	GNAI1	9606.ENSP00000370737	9606.ENSP00000343027	0	0	0	0	0.062	0	0	0.203	0.22
GLDC	SCD	9606.ENSP00000370737	9606.ENSP00000359380	0.201	0	0	0	0.094	0	0	0	0.245
GNAI1	TM7SF2	9606.ENSP00000343027	9606.ENSP00000279263	0	0	0	0	0.062	0	0	0.139	0.157
GNAI1	LGMN	9606.ENSP00000343027	9606.ENSP00000376911	0	0	0	0	0.063	0	0	0.142	0.161
GPX8	GSTM2	9606.ENSP00000423822	9606.ENSP00000241337	0	0	0	0	0.062	0	0.65	0.649	0.874
GPX8	PPARG	9606.ENSP00000423822	9606.ENSP00000287820	0	0	0	0	0	0.057	0	0.324	0.336
GPX8	LPL	9606.ENSP00000423822	9606.ENSP00000309757	0	0	0	0	0.062	0	0	0.188	0.205
GPX8	SCD	9606.ENSP00000423822	9606.ENSP00000359380	0.07	0	0	0	0.065	0.065	0	0.08	0.151
GSTM2	LGALS3	9606.ENSP00000241337	9606.ENSP00000254301	0	0	0	0	0	0.104	0	0.09	0.15
GSTM2	HMGCS1	9606.ENSP00000241337	9606.ENSP00000322706	0	0	0	0	0	0.121	0	0.073	0.151
GSTM2	PMVK	9606.ENSP00000241337	9606.ENSP00000357452	0	0	0	0	0	0	0	0.155	0.154
GSTM2	PPARG	9606.ENSP00000241337	9606.ENSP00000287820	0	0	0	0	0	0.062	0	0.173	0.191
GUSB	LGALS3	9606.ENSP00000302728	9606.ENSP00000254301	0	0	0	0	0.063	0	0	0.161	0.18
GUSB	PPARG	9606.ENSP00000302728	9606.ENSP00000287820	0	0	0	0	0	0	0	0.294	0.294
GUSB	HMGCR	9606.ENSP00000302728	9606.ENSP00000287936	0	0	0	0	0	0	0	0.165	0.165
GUSB	MVD	9606.ENSP00000302728	9606.ENSP00000301012	0	0	0	0	0	0	0	0.25	0.25
GUSB	LGMN	9606.ENSP00000302728	9606.ENSP00000376911	0	0	0	0	0.067	0	0	0.127	0.151
GUSB	LDLR	9606.ENSP00000302728	9606.ENSP00000454071	0	0	0	0	0	0	0	0.153	0.153
GUSB	SCD	9606.ENSP00000302728	9606.ENSP00000359380	0	0	0	0	0	0	0	0.162	0.162
HMGCR	HSD17B7	9606.ENSP00000287936	9606.ENSP00000254521	0	0	0	0	0.139	0.056	0	0.704	0.739
HMGCR	SC5D	9606.ENSP00000287936	9606.ENSP00000264027	0	0	0	0	0.316	0.066	0	0.706	0.795
HMGCR	SQLE	9606.ENSP00000287936	9606.ENSP00000265896	0	0	0	0	0.912	0	0	0.917	0.992
HMGCR	TM7SF2	9606.ENSP00000287936	9606.ENSP00000279263	0	0	0	0	0.129	0	0	0.635	0.668
HMGCR	PPARG	9606.ENSP00000287936	9606.ENSP00000287820	0	0	0	0	0.062	0	0	0.568	0.577
HMGCR	PCYT2	9606.ENSP00000287936	9606.ENSP00000442050	0	0	0	0	0.063	0	0	0.386	0.401
HMGCR	LPL	9606.ENSP00000287936	9606.ENSP00000309757	0	0	0	0	0	0	0	0.569	0.569
HMGCR	PMVK	9606.ENSP00000287936	9606.ENSP00000357452	0	0	0	0	0.064	0	0	0.689	0.696
HMGCR	SCD	9606.ENSP00000287936	9606.ENSP00000359380	0	0	0	0	0.143	0	0	0.763	0.788
HMGCR	NSDHL	9606.ENSP00000287936	9606.ENSP00000359297	0	0	0	0	0.282	0.145	0	0.731	0.82
HMGCR	LDLR	9606.ENSP00000287936	9606.ENSP00000454071	0	0	0	0	0.165	0.062	0	0.815	0.842
HMGCR	LSS	9606.ENSP00000287936	9606.ENSP00000380837	0.082	0	0	0	0.244	0.056	0	0.851	0.889
HMGCR	MVD	9606.ENSP00000287936	9606.ENSP00000301012	0.295	0	0.209	0	0.137	0	0	0.89	0.94
HMGCR	SREBF2	9606.ENSP00000287936	9606.ENSP00000354476	0	0	0	0	0.085	0	0.9	0.927	0.992
HMGCR	MVK	9606.ENSP00000287936	9606.ENSP00000443551	0.295	0	0.247	0	0.064	0.144	0.9	0.912	0.995
HMGCR	HMGCS1	9606.ENSP00000287936	9606.ENSP00000322706	0.219	0	0.208	0	0.948	0	0.9	0.926	0.999
HMGCS1	TMEM97	9606.ENSP00000322706	9606.ENSP00000226230	0	0	0	0	0.137	0	0	0.167	0.25
HMGCS1	HSD17B7	9606.ENSP00000322706	9606.ENSP00000254521	0	0	0	0	0.168	0.058	0	0.73	0.769
HMGCS1	SC5D	9606.ENSP00000322706	9606.ENSP00000264027	0	0	0	0	0.346	0.056	0	0.785	0.856
HMGCS1	SQLE	9606.ENSP00000322706	9606.ENSP00000265896	0	0	0	0	0.961	0	0	0.874	0.994
HMGCS1	TM7SF2	9606.ENSP00000322706	9606.ENSP00000279263	0	0	0	0	0.118	0	0	0.732	0.754
HMGCS1	PPARG	9606.ENSP00000322706	9606.ENSP00000287820	0	0	0	0	0.062	0	0	0.324	0.338
HMGCS1	MVD	9606.ENSP00000322706	9606.ENSP00000301012	0.219	0	0.353	0	0.665	0.462	0	0.836	0.982
HMGCS1	LPL	9606.ENSP00000322706	9606.ENSP00000309757	0	0	0	0	0	0	0	0.29	0.29
HMGCS1	PMVK	9606.ENSP00000322706	9606.ENSP00000357452	0	0	0	0	0.112	0	0	0.629	0.656
HMGCS1	LDLR	9606.ENSP00000322706	9606.ENSP00000454071	0	0	0	0	0.149	0.062	0	0.622	0.672
HMGCS1	SCD	9606.ENSP00000322706	9606.ENSP00000359380	0	0	0	0	0.181	0	0	0.625	0.68
HMGCS1	MVK	9606.ENSP00000322706	9606.ENSP00000443551	0.219	0	0.268	0	0.178	0	0	0.846	0.918
HMGCS1	LSS	9606.ENSP00000322706	9606.ENSP00000380837	0	0	0	0	0.606	0.077	0	0.821	0.929
HMGCS1	NSDHL	9606.ENSP00000322706	9606.ENSP00000359297	0.042	0	0	0	0.852	0.056	0	0.819	0.972
HMGCS1	SREBF2	9606.ENSP00000322706	9606.ENSP00000354476	0	0	0	0	0.066	0	0.9	0.835	0.983
HSD17B7	PDK3	9606.ENSP00000254521	9606.ENSP00000387536	0	0	0	0	0	0	0	0.152	0.152
HSD17B7	PPARG	9606.ENSP00000254521	9606.ENSP00000287820	0	0	0	0	0	0	0	0.189	0.189
HSD17B7	SCD	9606.ENSP00000254521	9606.ENSP00000359380	0	0	0	0	0	0	0	0.218	0.218
HSD17B7	LDLR	9606.ENSP00000254521	9606.ENSP00000454071	0	0	0	0	0.062	0.062	0	0.29	0.32
HSD17B7	SREBF2	9606.ENSP00000254521	9606.ENSP00000354476	0	0	0	0	0.064	0	0	0.433	0.446
HSD17B7	PMVK	9606.ENSP00000254521	9606.ENSP00000357452	0	0	0	0	0.073	0	0	0.508	0.524
HSD17B7	MVD	9606.ENSP00000254521	9606.ENSP00000301012	0	0	0	0	0.211	0	0	0.706	0.758
HSD17B7	MVK	9606.ENSP00000254521	9606.ENSP00000443551	0	0	0	0	0.192	0.137	0	0.745	0.806
HSD17B7	TM7SF2	9606.ENSP00000254521	9606.ENSP00000279263	0	0	0	0	0.064	0.695	0	0.788	0.934
HSD17B7	SQLE	9606.ENSP00000254521	9606.ENSP00000265896	0	0	0	0	0.653	0	0	0.856	0.948
HSD17B7	SC5D	9606.ENSP00000254521	9606.ENSP00000264027	0	0	0	0	0.124	0.781	0	0.819	0.962
HSD17B7	LSS	9606.ENSP00000254521	9606.ENSP00000380837	0	0	0	0	0.46	0.937	0	0.833	0.993
HSD17B7	NSDHL	9606.ENSP00000254521	9606.ENSP00000359297	0	0	0	0	0.165	0.787	0.9	0.879	0.997
JAG1	LGALS3	9606.ENSP00000254958	9606.ENSP00000254301	0	0	0	0	0.062	0	0	0.474	0.485
JAG1	TNFRSF12A	9606.ENSP00000254958	9606.ENSP00000326737	0	0	0	0	0.076	0	0	0.128	0.159
JAG1	PLAUR	9606.ENSP00000254958	9606.ENSP00000339328	0	0	0	0	0	0	0	0.214	0.214
JAG1	LDLR	9606.ENSP00000254958	9606.ENSP00000454071	0	0	0	0	0.062	0.067	0	0.183	0.222
JAG1	SEMA3B	9606.ENSP00000254958	9606.ENSP00000484146	0	0	0	0	0	0.057	0	0.211	0.224
JAG1	PPARG	9606.ENSP00000254958	9606.ENSP00000287820	0	0	0	0	0	0.058	0	0.294	0.306
LDLR	TRIB3	9606.ENSP00000454071	9606.ENSP00000217233	0	0	0	0	0.062	0	0	0.168	0.186
LDLR	LGALS3	9606.ENSP00000454071	9606.ENSP00000254301	0	0	0	0	0.062	0	0	0.219	0.236
LDLR	SC5D	9606.ENSP00000454071	9606.ENSP00000264027	0	0	0	0	0.063	0	0	0.324	0.339
LDLR	SQLE	9606.ENSP00000454071	9606.ENSP00000265896	0	0	0	0	0.163	0.062	0	0.535	0.603
LDLR	TM7SF2	9606.ENSP00000454071	9606.ENSP00000279263	0	0	0	0	0	0	0	0.29	0.29
LDLR	PPARG	9606.ENSP00000454071	9606.ENSP00000287820	0	0	0	0	0	0.056	0	0.595	0.601
LDLR	MVD	9606.ENSP00000454071	9606.ENSP00000301012	0	0	0	0	0.066	0	0	0.232	0.252
LDLR	LPL	9606.ENSP00000454071	9606.ENSP00000309757	0	0	0	0	0	0	0.54	0.623	0.819
LDLR	PLAUR	9606.ENSP00000454071	9606.ENSP00000339328	0	0	0	0	0.062	0	0	0.42	0.433
LDLR	SREBF2	9606.ENSP00000454071	9606.ENSP00000354476	0	0	0	0	0.064	0.068	0.9	0.794	0.979
LDLR	PMVK	9606.ENSP00000454071	9606.ENSP00000357452	0	0	0	0	0.062	0	0	0.263	0.279
LDLR	NSDHL	9606.ENSP00000454071	9606.ENSP00000359297	0	0	0	0	0.064	0.062	0	0.346	0.375
LDLR	SCD	9606.ENSP00000454071	9606.ENSP00000359380	0	0	0	0	0.096	0	0	0.521	0.549
LDLR	LSS	9606.ENSP00000454071	9606.ENSP00000380837	0	0	0	0	0.099	0.062	0	0.33	0.384
LDLR	MVK	9606.ENSP00000454071	9606.ENSP00000443551	0	0	0	0	0.062	0	0	0.459	0.47
LGALS3	MAL2	9606.ENSP00000254301	9606.ENSP00000479708	0	0	0	0	0	0	0	0.158	0.158
LGALS3	SCD	9606.ENSP00000254301	9606.ENSP00000359380	0	0	0	0	0.062	0	0	0.156	0.174
LGALS3	TNFRSF12A	9606.ENSP00000254301	9606.ENSP00000326737	0	0	0	0	0.107	0	0	0.162	0.22
LGALS3	LGMN	9606.ENSP00000254301	9606.ENSP00000376911	0	0	0	0	0.081	0	0	0.212	0.245
LGALS3	PLAUR	9606.ENSP00000254301	9606.ENSP00000339328	0	0	0	0	0.108	0	0	0.217	0.272
LGALS3	S100A11	9606.ENSP00000254301	9606.ENSP00000271638	0	0	0	0	0.215	0.062	0	0.32	0.456
LGALS3	PPARG	9606.ENSP00000254301	9606.ENSP00000287820	0	0	0	0	0.088	0.057	0	0.435	0.472
LGMN	SC5D	9606.ENSP00000376911	9606.ENSP00000264027	0	0	0	0	0	0	0	0.221	0.221
LGMN	PLAUR	9606.ENSP00000376911	9606.ENSP00000339328	0	0	0	0	0	0	0	0.153	0.153
LGMN	SCD	9606.ENSP00000376911	9606.ENSP00000359380	0	0	0	0	0.182	0	0	0	0.181
LPL	SQLE	9606.ENSP00000309757	9606.ENSP00000265896	0	0	0	0	0	0	0	0.202	0.202
LPL	PPARG	9606.ENSP00000309757	9606.ENSP00000287820	0	0	0	0	0.062	0	0.9	0.851	0.984
LPL	LSS	9606.ENSP00000309757	9606.ENSP00000380837	0	0	0	0	0	0	0	0.161	0.161
LPL	MVK	9606.ENSP00000309757	9606.ENSP00000443551	0	0	0	0	0	0	0	0.181	0.181
LPL	SREBF2	9606.ENSP00000309757	9606.ENSP00000354476	0	0	0	0	0	0	0	0.554	0.554
LPL	SCD	9606.ENSP00000309757	9606.ENSP00000359380	0	0	0	0	0	0	0	0.684	0.684
LSS	SC5D	9606.ENSP00000380837	9606.ENSP00000264027	0	0	0	0	0.199	0.937	0	0.864	0.992
LSS	SQLE	9606.ENSP00000380837	9606.ENSP00000265896	0	0	0	0	0.825	0	0.9	0.906	0.998
LSS	TM7SF2	9606.ENSP00000380837	9606.ENSP00000279263	0	0	0.3	0	0.191	0	0	0.807	0.881
LSS	PPARG	9606.ENSP00000380837	9606.ENSP00000287820	0	0	0	0	0	0	0	0.165	0.165
LSS	MVD	9606.ENSP00000380837	9606.ENSP00000301012	0.102	0	0	0	0.829	0.078	0	0.855	0.976
LSS	SREBF2	9606.ENSP00000380837	9606.ENSP00000354476	0	0	0	0	0.142	0	0.9	0.615	0.964
LSS	PMVK	9606.ENSP00000380837	9606.ENSP00000357452	0	0	0	0	0.37	0	0	0.634	0.759
LSS	NSDHL	9606.ENSP00000380837	9606.ENSP00000359297	0.076	0	0	0	0.829	0.937	0	0.878	0.998
LSS	SCD	9606.ENSP00000380837	9606.ENSP00000359380	0.047	0	0	0	0.186	0	0	0.48	0.562
LSS	PCYT2	9606.ENSP00000380837	9606.ENSP00000442050	0	0	0	0	0.286	0	0	0	0.286
LSS	MVK	9606.ENSP00000380837	9606.ENSP00000443551	0.041	0	0	0	0.409	0	0	0.837	0.899
MVD	SC5D	9606.ENSP00000301012	9606.ENSP00000264027	0	0	0	0	0.144	0	0	0.758	0.784
MVD	SQLE	9606.ENSP00000301012	9606.ENSP00000265896	0	0	0	0	0.418	0	0	0.859	0.915
MVD	TM7SF2	9606.ENSP00000301012	9606.ENSP00000279263	0	0	0	0	0.149	0	0	0.717	0.749
MVD	PCYT2	9606.ENSP00000301012	9606.ENSP00000442050	0	0	0	0	0.174	0	0	0	0.174
MVD	SCD	9606.ENSP00000301012	9606.ENSP00000359380	0	0	0	0	0.062	0	0	0.388	0.401
MVD	NSDHL	9606.ENSP00000301012	9606.ENSP00000359297	0	0	0	0	0.165	0	0	0.708	0.746
MVD	SREBF2	9606.ENSP00000301012	9606.ENSP00000354476	0	0	0	0	0.102	0	0.9	0.525	0.953
MVD	MVK	9606.ENSP00000301012	9606.ENSP00000443551	0.295	0	0.303	0	0.796	0	0	0.946	0.993
MVD	PMVK	9606.ENSP00000301012	9606.ENSP00000357452	0	0	0	0	0.652	0	0.9	0.858	0.994
MVK	SC5D	9606.ENSP00000443551	9606.ENSP00000264027	0	0	0	0	0.091	0	0	0.686	0.702
MVK	SQLE	9606.ENSP00000443551	9606.ENSP00000265896	0	0	0	0	0.107	0	0	0.85	0.861
MVK	TM7SF2	9606.ENSP00000443551	9606.ENSP00000279263	0	0	0	0	0.086	0	0	0.739	0.751
MVK	SREBF2	9606.ENSP00000443551	9606.ENSP00000354476	0	0	0	0	0.086	0	0.9	0.58	0.958
MVK	PMVK	9606.ENSP00000443551	9606.ENSP00000357452	0	0	0	0	0.288	0	0.9	0.874	0.99
MVK	NSDHL	9606.ENSP00000443551	9606.ENSP00000359297	0	0	0	0	0.088	0.061	0	0.79	0.805
MVK	SCD	9606.ENSP00000443551	9606.ENSP00000359380	0	0	0	0	0.063	0	0	0.336	0.351
MVK	PCYT2	9606.ENSP00000443551	9606.ENSP00000442050	0	0	0	0	0.141	0	0	0.073	0.169
NFIL3	PPARG	9606.ENSP00000297689	9606.ENSP00000287820	0	0	0	0	0	0.069	0	0.297	0.317
NFIL3	SREBF2	9606.ENSP00000297689	9606.ENSP00000354476	0	0	0	0	0	0.155	0	0.102	0.209
NSDHL	SC5D	9606.ENSP00000359297	9606.ENSP00000264027	0.05	0	0	0	0.237	0.781	0	0.861	0.975
NSDHL	SQLE	9606.ENSP00000359297	9606.ENSP00000265896	0	0	0	0	0.856	0.781	0	0.878	0.995
NSDHL	TM7SF2	9606.ENSP00000359297	9606.ENSP00000279263	0	0	0.209	0	0.16	0.734	0	0.838	0.967
NSDHL	PPARG	9606.ENSP00000359297	9606.ENSP00000287820	0	0	0	0	0	0	0	0.157	0.157
NSDHL	SREBF2	9606.ENSP00000359297	9606.ENSP00000354476	0	0	0	0	0.065	0	0	0.471	0.484
NSDHL	PMVK	9606.ENSP00000359297	9606.ENSP00000357452	0	0	0	0	0.135	0	0	0.578	0.62
NSDHL	PCYT2	9606.ENSP00000359297	9606.ENSP00000442050	0.07	0	0	0	0.123	0	0	0.137	0.234
NSDHL	SCD	9606.ENSP00000359297	9606.ENSP00000359380	0	0	0	0	0.093	0	0	0.239	0.28
PCYT2	PPARG	9606.ENSP00000442050	9606.ENSP00000287820	0	0	0	0	0	0	0	0.177	0.177
PCYT2	SREBF2	9606.ENSP00000442050	9606.ENSP00000354476	0	0	0	0	0.096	0	0	0.275	0.317
PCYT2	SCD	9606.ENSP00000442050	9606.ENSP00000359380	0	0	0	0	0.064	0	0	0.377	0.391
PLAUR	S100A11	9606.ENSP00000339328	9606.ENSP00000271638	0	0	0	0	0.164	0	0	0.074	0.193
PLAUR	PPARG	9606.ENSP00000339328	9606.ENSP00000287820	0	0	0	0	0	0	0	0.218	0.218
PLAUR	TNFRSF12A	9606.ENSP00000339328	9606.ENSP00000326737	0	0	0	0	0.135	0	0	0.266	0.338
PMVK	SC5D	9606.ENSP00000357452	9606.ENSP00000264027	0	0	0	0	0.09	0	0	0.656	0.674
PMVK	SQLE	9606.ENSP00000357452	9606.ENSP00000265896	0	0	0	0	0.145	0	0	0.681	0.715
PMVK	TM7SF2	9606.ENSP00000357452	9606.ENSP00000279263	0	0	0	0	0.093	0	0	0.671	0.689
PMVK	SREBF2	9606.ENSP00000357452	9606.ENSP00000354476	0	0	0	0	0.063	0	0.9	0.473	0.946
PMVK	SCD	9606.ENSP00000357452	9606.ENSP00000359380	0	0	0	0	0.062	0	0	0.284	0.299
PPARG	TRIB3	9606.ENSP00000287820	9606.ENSP00000217233	0	0	0	0	0	0.058	0	0.461	0.47
PPARG	SQLE	9606.ENSP00000287820	9606.ENSP00000265896	0	0	0	0	0.053	0	0	0.233	0.242
PPARG	TP53INP1	9606.ENSP00000287820	9606.ENSP00000344215	0	0	0	0	0	0.149	0	0.22	0.307
PPARG	SCD	9606.ENSP00000287820	9606.ENSP00000359380	0	0	0	0	0.049	0	0	0.737	0.74
PPARG	SREBF2	9606.ENSP00000287820	9606.ENSP00000354476	0	0	0	0	0	0	0.9	0.659	0.964
S100A11	TNFRSF12A	9606.ENSP00000271638	9606.ENSP00000326737	0	0	0	0	0.176	0	0	0.054	0.187
SC5D	SCD	9606.ENSP00000264027	9606.ENSP00000359380	0	0	0	0	0.097	0.104	0	0.558	0.611
SC5D	SREBF2	9606.ENSP00000264027	9606.ENSP00000354476	0	0	0	0	0.062	0.062	0.9	0.546	0.954
SC5D	SQLE	9606.ENSP00000264027	9606.ENSP00000265896	0.049	0	0	0	0.566	0.216	0	0.881	0.956
SC5D	TM7SF2	9606.ENSP00000264027	9606.ENSP00000279263	0	0	0.212	0	0.096	0.788	0	0.837	0.972
SCD	TRIB3	9606.ENSP00000359380	9606.ENSP00000217233	0	0	0	0	0.062	0	0	0.245	0.262
SCD	SQLE	9606.ENSP00000359380	9606.ENSP00000265896	0	0	0	0	0.239	0	0	0.613	0.693
SCD	TM7SF2	9606.ENSP00000359380	9606.ENSP00000279263	0	0	0	0	0.081	0	0	0.178	0.213
SCD	SREBF2	9606.ENSP00000359380	9606.ENSP00000354476	0	0	0	0	0.087	0	0	0.765	0.776
SQLE	TMEM97	9606.ENSP00000265896	9606.ENSP00000226230	0	0	0	0	0.152	0	0	0.166	0.262
SQLE	TM7SF2	9606.ENSP00000265896	9606.ENSP00000279263	0	0	0	0	0.093	0.695	0	0.831	0.949
SQLE	SREBF2	9606.ENSP00000265896	9606.ENSP00000354476	0	0	0	0	0.137	0	0.9	0.704	0.972
SREBF2	TRIB3	9606.ENSP00000354476	9606.ENSP00000217233	0	0	0	0	0.063	0	0	0.135	0.155
SREBF2	TMEM97	9606.ENSP00000354476	9606.ENSP00000226230	0	0	0	0	0	0	0	0.72	0.72
SREBF2	TM7SF2	9606.ENSP00000354476	9606.ENSP00000279263	0	0	0	0	0.077	0	0.9	0.404	0.94
TM7SF2	TMEM97	9606.ENSP00000279263	9606.ENSP00000226230	0	0	0	0	0	0	0	0.17	0.169
TNFRSF12A	TRIB3	9606.ENSP00000326737	9606.ENSP00000217233	0	0	0	0	0.102	0	0	0.151	0.205
TNFRSF12A	TP53INP1	9606.ENSP00000326737	9606.ENSP00000344215	0	0	0	0	0	0	0	0.155	0.155
TP53INP1	TRIB3	9606.ENSP00000344215	9606.ENSP00000217233	0	0	0	0	0	0	0	0.208	0.208
